# Supplementary material for: Identification of potential miRNA biomarkers for neurobrucellosis diagnosis
Source: Front Physiol. 2025 Jun 23;16:1463597. doi: 10.3389/fphys.2025.1463597 (PMC12230071; doi:10.3389/fphys.2025.1463597)
Supplement: Supplementary file 2 [file Table2.XLSX]

## Sheet: Sheet1
	logFC	AveExpr	t	P.Value	adj.P.Val	B	sig
hsa-miR-3158-3p	-7.05206	-3.11782	-17.539	8.88e-07	0.000316702	6.02597	Down
hsa-miR-144-3p	-8.12699	-2.58036	-15.9611	1.63e-06	0.000316702	5.59436	Down
hsa-miR-3529-3p	-8.64937	-2.31917	-8.9803	6.2e-05	0.00801337	2.47411	Down
hsa-miR-499a-5p	-8.46312	-2.4123	-7.5409	0.000178963	0.0140068	1.4339	Down
hsa-miR-342-5p	-12.9974	1.51937	-7.31696	0.000214243	0.0140068	1.25356	Down
hsa-miR-30e-5p	-10.0937	-1.59698	-7.30352	0.0002166	0.0140068	1.24256	Down
hsa-miR-576-5p	-10.2582	-1.51475	-6.3831	0.000477364	0.0264596	0.439559	Down
hsa-miR-145-5p	-8.81918	-2.23426	-6.06295	0.000641422	0.0311089	0.135567	Down
hsa-miR-378a-3p	-11.9558	3.30519	-5.39957	0.00122878	0.052974	-0.539001	Down
hsa-miR-30d-5p	-6.39831	4.43319	-4.21719	0.00452069	0.175403	-1.90459	Down
hsa-miR-23a-3p	-10.8793	0.708543	-4.02021	0.00572806	0.202044	-2.15338	Down
hsa-miR-103a-3p	-3.65751	3.61591	-3.91013	0.00655493	0.209784	-2.29504	Down
hsa-miR-10b-5p	-2.14404	10.9072	-3.85373	0.00702885	0.209784	-2.36834	Down
hsa-miR-28-5p	-9.64937	0.239233	-3.71269	0.00838706	0.232441	-2.55373	Down
hsa-miR-127-3p	-10.7985	1.93827	-3.50208	0.0109803	0.268678	-2.83594	Down
hsa-miR-186-5p	-6.21075	5.29974	-3.37807	0.0129079	0.268678	-3.00497	Down
hsa-miR-320b	-8.52385	0.947173	-3.36455	0.0131393	0.268678	-3.02351	Down
hsa-miR-142-3p	-7.73633	-0.862929	-3.21489	0.0160238	0.268678	-3.23035	Down
hsa-miR-576-3p	-4.99366	-4.14703	-3.13174	0.0179162	0.268678	-3.34639	Down
hsa-miR-181a-2-3p	-10.1334	1.69043	-3.11432	0.0183423	0.268678	-3.3708	Down
hsa-miR-146a-5p	-8.74446	4.9875	-3.09797	0.0187522	0.268678	-3.39373	Down
hsa-miR-19a-3p	-5.38751	-3.9501	-3.06904	0.0195017	0.268678	-3.43438	Down
hsa-miR-142-5p	-6.97948	-3.15411	-3.03322	0.0204745	0.268678	-3.48482	Down
hsa-miR-342-3p	-11.2958	-0.995931	-3.02949	0.0205788	0.268678	-3.49008	Down
hsa-miR-144-5p	-6.23783	-3.52494	-3.00579	0.0212547	0.268678	-3.52354	Down
hsa-miR-769-5p	-9.43295	-1.92738	-2.99328	0.0216211	0.268678	-3.54122	Down
hsa-miR-485-5p	10.453	2.20186	2.97506	0.0221665	0.268678	-3.56698	Up
hsa-miR-181b-5p	-10.4433	2.15153	-2.97043	0.0223077	0.268678	-3.57354	Down
hsa-miR-1307-3p	-6.06912	-3.6093	-2.96734	0.0224022	0.268678	-3.57791	Down
hsa-miR-122-5p	-4.32642	14.3312	-2.96453	0.0224887	0.268678	-3.58189	Down
hsa-miR-15b-5p	-7.9473	-2.67021	-2.95393	0.0228179	0.268678	-3.59691	Down
hsa-miR-101-3p	-1.88466	9.43334	-2.95311	0.0228436	0.268678	-3.59807	Down
hsa-miR-425-5p	-6.89604	0.527122	-2.95286	0.0228515	0.268678	-3.59843	Down
hsa-miR-7-5p	-1.45074	8.24938	-2.92616	0.0237049	0.270515	-3.63629	Down
hsa-let-7f-5p	-2.4284	12.4983	-2.90286	0.0244776	0.271352	-3.66938	Down
hsa-miR-30e-3p	-2.44703	9.11676	-2.85049	0.0263139	0.281728	-3.74391	Down
hsa-miR-122b-3p	-6.48114	6.64805	-2.83551	0.0268658	0.281728	-3.76527	Down
hsa-miR-148a-3p	-2.05429	16.6692	-2.8031	0.0281018	0.284351	-3.81152	Down
hsa-miR-92a-3p	-1.86923	11.4171	-2.79093	0.0285817	0.284351	-3.82891	Down
hsa-miR-500a-3p	-8.08814	-2.59979	-2.75104	0.0302157	0.284627	-3.88596	Down
hsa-miR-133a-3p	-8.20048	-2.54362	-2.74579	0.030438	0.284627	-3.89347	Down
hsa-miR-181a-3p	-8.59377	-2.34697	-2.70228	0.0323479	0.284627	-3.95579	Down
hsa-miR-221-3p	-9.19461	-2.04655	-2.6922	0.0328083	0.284627	-3.97025	Down
hsa-let-7a-5p	-1.76405	12.9503	-2.69069	0.0328775	0.284627	-3.9724	Down
hsa-miR-152-3p	-6.34672	-3.4705	-2.68781	0.0330109	0.284627	-3.97654	Down
hsa-miR-340-5p	-8.97228	-2.15772	-2.66036	0.034308	0.289381	-4.01592	Down
hsa-miR-16-2-3p	-7.07326	-3.10722	-2.58687	0.0380512	0.314125	-4.12147	Down
hsa-miR-15b-3p	-7.18527	-3.05122	-2.54715	0.04025	0.325354	-4.17856	Down
hsa-miR-629-5p	-7.59452	-2.8466	-2.50151	0.0429412	0.340024	-4.24418	Down
hsa-miR-204-3p	2.25867	7.19989	2.47766	0.0444218	0.344713	-4.27849	Up
hsa-let-7i-5p	-2.74695	11.4422	-2.44248	0.0467025	0.355305	-4.32906	Down
