# Supplementary material for: Identification of potential miRNA biomarkers for neurobrucellosis diagnosis
Source: Front Physiol. 2025 Jun 23;16:1463597. doi: 10.3389/fphys.2025.1463597 (PMC12230071; doi:10.3389/fphys.2025.1463597)
Supplement: Supplementary file 3 [file Table3.XLSX]

## Sheet: downregulated miRNAs in control
miRNA (downregulated miRNAs in the control group)	Target gene
hsa-miR-3158-3p	ZNF704
hsa-miR-3158-3p	ZBTB39
hsa-miR-3158-3p	GATAD2B
hsa-miR-3158-3p	XRCC6
hsa-miR-3158-3p	UBXN2B
hsa-miR-3158-3p	C22orf39
hsa-miR-3158-3p	LSM4
hsa-miR-3158-3p	FOSL1
hsa-miR-3158-3p	MRPS18A
hsa-miR-3158-3p	RRP7A
hsa-miR-3158-3p	FBXO46
hsa-miR-3158-3p	FTSJ3
hsa-miR-3158-3p	IGSF8
hsa-miR-3158-3p	MAP3K9
hsa-miR-3158-3p	C20orf194
hsa-miR-3158-3p	CDK2
hsa-miR-3158-3p	BCL7A
hsa-miR-3158-3p	PLAG1
hsa-miR-3158-3p	ENAH
hsa-miR-3158-3p	CTC1
hsa-miR-3158-3p	CHST15
hsa-miR-3158-3p	NFASC
hsa-miR-3158-3p	CABP7
hsa-miR-3158-3p	AMOTL2
hsa-miR-3158-3p	ENPP5
hsa-miR-3158-3p	THSD7A
hsa-miR-3158-3p	ZCCHC14
hsa-miR-3158-3p	SAMD4A
hsa-miR-3158-3p	TXNIP
hsa-miR-3158-3p	NLGN1
hsa-miR-3158-3p	KLHL15
hsa-miR-3158-3p	DDX6
hsa-miR-3158-3p	RTN2
hsa-miR-3158-3p	NLK
hsa-miR-3158-3p	RANGAP1
hsa-miR-3158-3p	MMP15
hsa-miR-3158-3p	ANXA11
hsa-miR-3158-3p	PIGQ
hsa-miR-3158-3p	PTPRJ
hsa-miR-3158-3p	RAB3IP
hsa-miR-3158-3p	LMNB2
hsa-miR-3158-3p	MRTO4
hsa-miR-3158-3p	GDAP1L1
hsa-miR-3158-3p	ZNF281
hsa-miR-144-3p	NFE2L2
hsa-miR-144-3p	LCOR
hsa-miR-144-3p	MAP3K8
hsa-miR-144-3p	PANK1
hsa-miR-144-3p	TFAP4
hsa-miR-144-3p	MOB4
hsa-miR-144-3p	NR2F2
hsa-miR-144-3p	HSPE1-MOB4
hsa-miR-144-3p	ZFX
hsa-miR-144-3p	ZNF207
hsa-miR-144-3p	APPBP2
hsa-miR-144-3p	ZFP36L2
hsa-miR-144-3p	NLN
hsa-miR-144-3p	MBNL1
hsa-miR-144-3p	MAML3
hsa-miR-144-3p	MFSD6
hsa-miR-144-3p	TNPO1
hsa-miR-144-3p	ETS1
hsa-miR-144-3p	MYCN
hsa-miR-144-3p	ATXN1
hsa-miR-144-3p	TTN
hsa-miR-144-3p	AKIRIN1
hsa-miR-144-3p	ITSN2
hsa-miR-144-3p	KPNA2
hsa-miR-144-3p	SAMD12
hsa-miR-144-3p	RNF111
hsa-miR-144-3p	PTP4A1
hsa-miR-144-3p	TRIB1
hsa-miR-144-3p	PTEN
hsa-miR-144-3p	ZNF800
hsa-miR-144-3p	BCL2L2-PABPN1
hsa-miR-144-3p	HNRNPF
hsa-miR-144-3p	LSM14A
hsa-miR-144-3p	PBX3
hsa-miR-144-3p	ELL2
hsa-miR-144-3p	APP
hsa-miR-144-3p	HOXA10
hsa-miR-144-3p	SMARCA5
hsa-miR-144-3p	LYSMD3
hsa-miR-144-3p	TMTC3
hsa-miR-144-3p	PPP2R2A
hsa-miR-144-3p	PABPN1
hsa-miR-144-3p	EZH2
hsa-miR-144-3p	MORC3
hsa-miR-144-3p	ZCCHC2
hsa-miR-144-3p	FNDC3A
hsa-miR-144-3p	HNRNPAB
hsa-miR-144-3p	SPATA2
hsa-miR-144-3p	MAP3K4
hsa-miR-144-3p	NEURL1B
hsa-miR-144-3p	ACSL4
hsa-miR-144-3p	PLAG1
hsa-miR-144-3p	CCNK
hsa-miR-144-3p	INO80D
hsa-miR-144-3p	BZW1
hsa-miR-144-3p	ZEB1
hsa-miR-144-3p	RAB39B
hsa-miR-144-3p	LRRC1
hsa-miR-144-3p	ZC3H11A
hsa-miR-144-3p	TBX18
hsa-miR-144-3p	PTGS2
hsa-miR-144-3p	ARID1A
hsa-miR-144-3p	IRS1
hsa-miR-144-3p	UBN2
hsa-miR-144-3p	NACC1
hsa-miR-144-3p	ANKRD11
hsa-miR-144-3p	ATXN1L
hsa-miR-144-3p	LANCL3
hsa-miR-144-3p	NAA30
hsa-miR-144-3p	POU2F1
hsa-miR-144-3p	BCL2L11
hsa-miR-144-3p	TSPAN6
hsa-miR-144-3p	ZBTB7A
hsa-miR-144-3p	TAOK1
hsa-miR-144-3p	ATF7IP
hsa-miR-144-3p	ARAP2
hsa-miR-144-3p	GOLGA7
hsa-miR-144-3p	RORA
hsa-miR-144-3p	DCBLD2
hsa-miR-144-3p	FBXW7
hsa-miR-144-3p	RAP2C
hsa-miR-144-3p	ANKRD12
hsa-miR-144-3p	HNRNPU
hsa-miR-144-3p	LIFR
hsa-miR-144-3p	PHF3
hsa-miR-144-3p	ZEB2
hsa-miR-144-3p	GRIK3
hsa-miR-144-3p	NR3C1
hsa-miR-144-3p	SIX4
hsa-miR-144-3p	PURB
hsa-miR-144-3p	LZIC
hsa-miR-144-3p	RREB1
hsa-miR-144-3p	MLEC
hsa-miR-144-3p	DENND5B
hsa-miR-144-3p	TMED5
hsa-miR-144-3p	BICD2
hsa-miR-144-3p	UBE2A
hsa-miR-144-3p	TSC22D2
hsa-miR-144-3p	TMBIM6
hsa-miR-144-3p	MET
hsa-miR-144-3p	CADM1
hsa-miR-144-3p	ZBTB20
hsa-miR-3529-3p	HERC5
hsa-miR-3529-3p	U2AF2
hsa-miR-3529-3p	DNAJB6
hsa-miR-3529-3p	NCAM2
hsa-miR-3529-3p	HNRNPA2B1
hsa-miR-3529-3p	STX12
hsa-miR-3529-3p	FCF1
hsa-miR-3529-3p	TTC26
hsa-miR-3529-3p	LZTFL1
hsa-miR-3529-3p	FYTTD1
hsa-miR-3529-3p	RAB14
hsa-miR-3529-3p	HMGA2
hsa-miR-3529-3p	HIPK1
hsa-miR-3529-3p	DDIT4
hsa-miR-3529-3p	SPATA2
hsa-miR-3529-3p	AAK1
hsa-miR-3529-3p	POU2F1
hsa-miR-3529-3p	ZSWIM1
hsa-miR-3529-3p	GABRA4
hsa-miR-3529-3p	SPATA13
hsa-miR-3529-3p	HOOK3
hsa-miR-3529-3p	WASF3
hsa-miR-3529-3p	TNFRSF21
hsa-miR-3529-3p	CXCL5
hsa-miR-3529-3p	KBTBD6
hsa-miR-3529-3p	NDUFAF7
hsa-miR-3529-3p	CMIP
hsa-miR-3529-3p	U2SURP
hsa-miR-3529-3p	DUSP4
hsa-miR-3529-3p	ACTB
hsa-miR-3529-3p	CLEC4E
hsa-miR-3529-3p	TUSC1
hsa-miR-3529-3p	GOLPH3
hsa-miR-3529-3p	NOLC1
hsa-miR-3529-3p	GNG12
hsa-miR-3529-3p	SON
hsa-miR-3529-3p	RSBN1
hsa-miR-3529-3p	SMAD3
hsa-miR-3529-3p	THBS1
hsa-miR-3529-3p	ITGB1
hsa-miR-3529-3p	ATP7A
hsa-miR-3529-3p	SOWAHC
hsa-miR-3529-3p	WEE1
hsa-miR-3529-3p	SLC35D1
hsa-miR-3529-3p	MTMR9
hsa-miR-3529-3p	MKLN1
hsa-miR-3529-3p	MTX3
hsa-miR-3529-3p	ST6GAL2
hsa-miR-3529-3p	FAM169A
hsa-miR-3529-3p	SLC22A17
hsa-miR-3529-3p	SOX4
hsa-miR-3529-3p	FZD6
hsa-miR-3529-3p	GAB2
hsa-miR-3529-3p	POLR3F
hsa-miR-3529-3p	FIGN
hsa-miR-3529-3p	SOX5
hsa-miR-3529-3p	FREM1
hsa-miR-3529-3p	SYDE2
hsa-miR-3529-3p	DIP2C
hsa-miR-3529-3p	FGF2
hsa-miR-3529-3p	ARL6IP1
hsa-miR-3529-3p	STEAP4
hsa-miR-3529-3p	UBE2D4
hsa-miR-3529-3p	CRKL
hsa-miR-3529-3p	C1orf147
hsa-miR-3529-3p	KCNK5
hsa-miR-3529-3p	ZNF736
hsa-miR-3529-3p	PTP4A2
hsa-miR-3529-3p	KRTAP4-9
hsa-miR-3529-3p	PDP2
hsa-miR-3529-3p	TFAP2A
hsa-miR-3529-3p	RPF2
hsa-miR-3529-3p	GATAD2A
hsa-miR-3529-3p	GMEB2
hsa-miR-3529-3p	GFPT1
hsa-miR-3529-3p	ZNF678
hsa-miR-3529-3p	MPRIP
hsa-miR-3529-3p	ZNF169
hsa-miR-3529-3p	HOXA13
hsa-miR-3529-3p	TARDBP
hsa-miR-3529-3p	SYPL1
hsa-miR-3529-3p	GNPTAB
hsa-miR-3529-3p	SEMA6D
hsa-miR-3529-3p	MDM4
hsa-miR-3529-3p	CDC14B
hsa-miR-3529-3p	ZDHHC7
hsa-miR-3529-3p	TMPRSS4
hsa-miR-3529-3p	HSPA4L
hsa-miR-3529-3p	NPM1
hsa-miR-3529-3p	FBXW7
hsa-miR-3529-3p	TP53
hsa-miR-3529-3p	ZNF774
hsa-miR-3529-3p	TNFRSF10D
hsa-miR-3529-3p	SIK1
hsa-miR-3529-3p	YTHDF1
hsa-miR-3529-3p	RAB39B
hsa-miR-3529-3p	LRRC8B
hsa-miR-3529-3p	FBXO31
hsa-miR-3529-3p	SPAG9
hsa-miR-3529-3p	IBA57
hsa-miR-3529-3p	GORASP1
hsa-miR-3529-3p	TMEM136
hsa-miR-3529-3p	IDE
hsa-miR-3529-3p	SAR1B
hsa-miR-3529-3p	TM4SF1
hsa-miR-3529-3p	ANTXR2
hsa-miR-3529-3p	TPCN2
hsa-miR-3529-3p	CSE1L
hsa-miR-3529-3p	ZNF607
hsa-miR-3529-3p	TCEAL4
hsa-miR-3529-3p	SIGLEC14
hsa-miR-3529-3p	INTS7
hsa-miR-3529-3p	NINJ1
hsa-miR-499a-5p	UBE2V2
hsa-miR-499a-5p	RAB5C
hsa-miR-499a-5p	INIP
hsa-miR-499a-5p	HNRNPC
hsa-miR-499a-5p	VAV3
hsa-miR-499a-5p	CDKN1A
hsa-miR-499a-5p	SOX6
hsa-miR-499a-5p	PDCD4
hsa-miR-499a-5p	WWC2
hsa-miR-499a-5p	SLC25A12
hsa-miR-499a-5p	EIF4A2
hsa-miR-499a-5p	ETS1
hsa-miR-499a-5p	MTDH
hsa-miR-499a-5p	PPP6C
hsa-miR-499a-5p	GXYLT1
hsa-miR-499a-5p	UBN2
hsa-miR-499a-5p	NRIP1
hsa-miR-499a-5p	TMEM178B
hsa-miR-499a-5p	CELF1
hsa-miR-499a-5p	FOXO4
hsa-miR-342-5p	ZBTB7A
hsa-miR-342-5p	ZFP3
hsa-miR-342-5p	RNPS1
hsa-miR-342-5p	ELP3
hsa-miR-342-5p	TOB2
hsa-miR-342-5p	PFN1
hsa-miR-342-5p	MID1IP1
hsa-miR-342-5p	PPIA
hsa-miR-342-5p	ZNF385A
hsa-miR-342-5p	GINS3
hsa-miR-342-5p	VANGL2
hsa-miR-342-5p	PQLC1
hsa-miR-342-5p	CRLF1
hsa-miR-342-5p	UCK1
hsa-miR-342-5p	SCAMP4
hsa-miR-342-5p	SETD1B
hsa-miR-342-5p	HIST2H2AB
hsa-miR-342-5p	SPRY4
hsa-miR-342-5p	PRRC2B
hsa-miR-342-5p	ATXN2
hsa-miR-342-5p	SH3BP1
hsa-miR-342-5p	MDM4
hsa-miR-342-5p	UQCRH
hsa-miR-342-5p	ENG
hsa-miR-342-5p	ASB6
hsa-miR-342-5p	RHOBTB3
hsa-miR-342-5p	TOR2A
hsa-miR-342-5p	FOXRED2
hsa-miR-342-5p	SMC1A
hsa-miR-342-5p	DDX39B
hsa-miR-342-5p	GLI2
hsa-miR-342-5p	CYP2W1
hsa-miR-342-5p	APOL6
hsa-miR-342-5p	SEC22C
hsa-miR-342-5p	RPS6KA4
hsa-miR-342-5p	DNAJC8
hsa-miR-342-5p	FBRS
hsa-miR-342-5p	ELN
hsa-miR-342-5p	MLX
hsa-miR-342-5p	CYP11A1
hsa-miR-342-5p	CCND1
hsa-miR-342-5p	NAA10
hsa-miR-342-5p	EPN1
hsa-miR-342-5p	NMNAT2
hsa-miR-342-5p	MAF
hsa-miR-342-5p	REXO1
hsa-miR-342-5p	PPP1R9B
hsa-miR-342-5p	CHERP
hsa-miR-342-5p	GLRX
hsa-miR-342-5p	TRIM28
hsa-miR-342-5p	BMP2
hsa-miR-342-5p	RHOB
hsa-miR-342-5p	MUC17
hsa-miR-342-5p	ARL2
hsa-miR-342-5p	NCOA3
hsa-miR-342-5p	MPP2
hsa-miR-342-5p	ADM
hsa-miR-342-5p	SETBP1
hsa-miR-342-5p	HDGF
hsa-miR-342-5p	LRTOMT
hsa-miR-342-5p	ZNF321P
hsa-miR-342-5p	RAB5C
hsa-miR-342-5p	NAA50
hsa-miR-342-5p	PABPN1
hsa-miR-342-5p	CBX6
hsa-miR-342-5p	KLHDC8A
hsa-miR-342-5p	CACUL1
hsa-miR-342-5p	LMNB2
hsa-miR-342-5p	FXN
hsa-miR-342-5p	UBTF
hsa-miR-342-5p	PLEKHM1
hsa-miR-342-5p	UCP3
hsa-miR-342-5p	ANKRD12
hsa-miR-342-5p	TMED10
hsa-miR-342-5p	SPATA6
hsa-miR-342-5p	FAM136A
hsa-miR-342-5p	MLLT1
hsa-miR-342-5p	LEAP2
hsa-miR-342-5p	NPR1
hsa-miR-342-5p	TBC1D22A
hsa-miR-342-5p	IP6K1
hsa-miR-342-5p	PLCG2
hsa-miR-342-5p	CDH6
hsa-miR-342-5p	TMEM43
hsa-miR-342-5p	RIF1
hsa-miR-342-5p	CSTF2
hsa-miR-342-5p	CABP4
hsa-miR-342-5p	TCF3
hsa-miR-342-5p	MAPK10
hsa-miR-342-5p	MCMBP
hsa-miR-30e-5p	MTDH
hsa-miR-30e-5p	SRSF7
hsa-miR-30e-5p	PTP4A1
hsa-miR-30e-5p	FOXG1
hsa-miR-30e-5p	UBE2I
hsa-miR-30e-5p	ELOVL5
hsa-miR-30e-5p	MIER3
hsa-miR-30e-5p	PBRM1
hsa-miR-30e-5p	FBXO45
hsa-miR-30e-5p	PGM3
hsa-miR-30e-5p	LMBR1L
hsa-miR-30e-5p	DBF4
hsa-miR-30e-5p	LIN28B
hsa-miR-30e-5p	PRDM1
hsa-miR-30e-5p	RAP1B
hsa-miR-30e-5p	PPARGC1B
hsa-miR-30e-5p	MBNL1
hsa-miR-30e-5p	TRIM23
hsa-miR-30e-5p	JDP2
hsa-miR-30e-5p	MZT1
hsa-miR-30e-5p	DCUN1D1
hsa-miR-30e-5p	LIN7C
hsa-miR-30e-5p	ADAM9
hsa-miR-30e-5p	PDCD10
hsa-miR-30e-5p	LCOR
hsa-miR-30d-5p	ZBTB39
hsa-miR-30e-5p	SEC61A2
hsa-miR-30e-5p	ZNF200
hsa-miR-30e-5p	CDC7
hsa-miR-30e-5p	PPTC7
hsa-miR-30e-5p	PCGF5
hsa-miR-30e-5p	NFAT5
hsa-miR-30e-5p	MBNL2
hsa-miR-30e-5p	RNF122
hsa-miR-30e-5p	TBPL1
hsa-miR-30e-5p	SETD3
hsa-miR-30e-5p	TMED2
hsa-miR-30e-5p	ZEB2
hsa-miR-30e-5p	EPB41
hsa-miR-30e-5p	PGGT1B
hsa-miR-30e-5p	TXNDC5
hsa-miR-30e-5p	LIMCH1
hsa-miR-30e-5p	PPP3CB
hsa-miR-30e-5p	NCOA3
hsa-miR-30e-5p	ZMYND8
hsa-miR-30e-5p	DHX40
hsa-miR-30e-5p	SLC4A7
hsa-miR-30e-5p	LHFPL2
hsa-miR-30e-5p	PHF13
hsa-miR-30d-5p	KCTD5
hsa-miR-30e-5p	FRS2
hsa-miR-30e-5p	SOX12
hsa-miR-30e-5p	LDLR
hsa-miR-30e-5p	NAPG
hsa-miR-30e-5p	B4GALT5
hsa-miR-30e-5p	KPNA6
hsa-miR-30e-5p	SETD5
hsa-miR-30e-5p	LARP1
hsa-miR-30e-5p	ROCK2
hsa-miR-30d-5p	SBF1
hsa-miR-30e-5p	DCTN4
hsa-miR-30e-5p	RASGRP3
hsa-miR-30e-5p	CELF1
hsa-miR-30e-5p	CD2AP
hsa-miR-30e-5p	RAB10
hsa-miR-30e-5p	MIB1
hsa-miR-30e-5p	HIC2
hsa-miR-30e-5p	ZSCAN29
hsa-miR-30e-5p	WDR26
hsa-miR-30e-5p	ALG9
hsa-miR-576-5p	HOPX
hsa-miR-576-5p	SUMO2
hsa-miR-576-5p	CAPZA2
hsa-miR-576-5p	ATP6AP2
hsa-miR-576-5p	RDH11
hsa-miR-576-5p	VEGFA
hsa-miR-576-5p	NDFIP2
hsa-miR-576-5p	HPRT1
hsa-miR-576-5p	C21orf91
hsa-miR-576-5p	NEUROD1
hsa-miR-576-5p	MRPL50
hsa-miR-576-5p	EREG
hsa-miR-576-5p	HNF4G
hsa-miR-576-5p	NEGR1
hsa-miR-576-5p	ALDH18A1
hsa-miR-576-5p	SUGT1
hsa-miR-576-5p	ZC3H12C
hsa-miR-576-5p	C3orf33
hsa-miR-576-5p	PTPN12
hsa-miR-576-5p	CREB1
hsa-miR-576-5p	THAP5
hsa-miR-576-5p	BMP2
hsa-miR-576-5p	DNAJC8
hsa-miR-576-5p	CDKN1A
hsa-miR-576-5p	UBB
hsa-miR-576-5p	EFNA5
hsa-miR-576-5p	AGTPBP1
hsa-miR-576-5p	GLCE
hsa-miR-576-5p	CDCA4
hsa-miR-576-5p	ITGA1
hsa-miR-576-5p	PTBP2
hsa-miR-576-5p	C20orf194
hsa-miR-576-5p	MCFD2
hsa-miR-576-5p	TMEM30B
hsa-miR-576-5p	HLTF
hsa-miR-576-5p	DPY19L4
hsa-miR-576-5p	KIAA1614
hsa-miR-576-5p	SAMD8
hsa-miR-576-5p	PPP2R1B
hsa-miR-576-5p	ITGB8
hsa-miR-576-5p	ABCC12
hsa-miR-576-5p	ZHX1
hsa-miR-576-5p	PKM
hsa-miR-576-5p	DPF3
hsa-miR-576-5p	CRY2
hsa-miR-576-5p	MBNL1
hsa-miR-576-5p	CLDN12
hsa-miR-576-5p	TET1
hsa-miR-576-5p	STXBP5L
hsa-miR-576-5p	DCAF7
hsa-miR-576-5p	ANKFY1
hsa-miR-576-5p	RGMB
hsa-miR-576-5p	SUCO
hsa-miR-576-5p	VN1R1
hsa-miR-576-5p	ARHGAP31
hsa-miR-576-5p	C9orf170
hsa-miR-576-5p	KAT6A
hsa-miR-576-5p	NCKAP1
hsa-miR-576-5p	SOX1
hsa-miR-576-5p	ONECUT3
hsa-miR-576-5p	SLC16A1
hsa-miR-576-5p	RAC1
hsa-miR-576-5p	BICD2
hsa-miR-576-5p	DYNLL2
hsa-miR-576-5p	RALGAPA2
hsa-miR-576-5p	NPTX2
hsa-miR-576-5p	KITLG
hsa-miR-576-5p	TLX3
hsa-miR-576-5p	IGF1
hsa-miR-576-5p	GBA2
hsa-miR-576-5p	PPP1R11
hsa-miR-576-5p	SLC12A7
hsa-miR-576-5p	SERTAD4
hsa-miR-576-5p	JARID2
hsa-miR-576-5p	ABCD2
hsa-miR-576-5p	PNMA2
hsa-miR-576-5p	AAGAB
hsa-miR-576-5p	SMC5
hsa-miR-576-5p	IRF2BP2
hsa-miR-576-5p	LRPPRC
hsa-miR-576-5p	YOD1
hsa-miR-576-5p	ACVR2B
hsa-miR-576-5p	ZNF347
hsa-miR-576-5p	STX6
hsa-miR-576-5p	PHKA1
hsa-miR-576-5p	SMU1
hsa-miR-576-5p	DAPK2
hsa-miR-576-5p	FAM216A
hsa-miR-576-5p	ZNF71
hsa-miR-576-5p	ASNSD1
hsa-miR-576-5p	MRPL19
hsa-miR-576-5p	HLA-DRB5
hsa-miR-576-5p	SCN1A
hsa-miR-576-5p	ATIC
hsa-miR-145-5p	FSCN1
hsa-miR-145-5p	ABHD17C
hsa-miR-145-5p	MYO5A
hsa-miR-145-5p	FLI1
hsa-miR-145-5p	ABRACL
hsa-miR-145-5p	SWAP70
hsa-miR-145-5p	ITGB8
hsa-miR-145-5p	GMFB
hsa-miR-145-5p	PPP3CA
hsa-miR-145-5p	SNX24
hsa-miR-145-5p	RTKN
hsa-miR-145-5p	ADD3
hsa-miR-145-5p	CAMK1D
hsa-miR-145-5p	ACTB
hsa-miR-145-5p	ERG
hsa-miR-145-5p	DUSP6
hsa-miR-145-5p	CTNNBIP1
hsa-miR-145-5p	KLF5
hsa-miR-145-5p	SOX9
hsa-miR-145-5p	NEDD9
hsa-miR-145-5p	SOCS7
hsa-miR-145-5p	ARF6
hsa-miR-145-5p	MEST
hsa-miR-145-5p	SRGAP1
hsa-miR-145-5p	ANKRD28
hsa-miR-145-5p	CLINT1
hsa-miR-145-5p	YES1
hsa-miR-145-5p	CFTR
hsa-miR-145-5p	PSAT1
hsa-miR-145-5p	PXN
hsa-miR-145-5p	ZFYVE9
hsa-miR-145-5p	ADAM17
hsa-miR-145-5p	ANGPT2
hsa-miR-145-5p	TGFB2
hsa-miR-145-5p	BTG1
hsa-miR-145-5p	SMAD5
hsa-miR-145-5p	CBFB
hsa-miR-145-5p	KIF21A
hsa-miR-145-5p	TMOD3
hsa-miR-145-5p	SERPINE1
hsa-miR-145-5p	SAMD5
hsa-miR-145-5p	HLTF
hsa-miR-145-5p	CD40
hsa-miR-145-5p	PODXL
hsa-miR-145-5p	ZNF451
hsa-miR-145-5p	SMAD3
hsa-miR-145-5p	TGFBR2
hsa-miR-145-5p	TSPAN6
hsa-miR-145-5p	ARL6IP5
hsa-miR-145-5p	TPM3
hsa-miR-145-5p	APH1A
hsa-miR-145-5p	MYO6
hsa-miR-145-5p	MAP4K2
hsa-miR-145-5p	CDH2
hsa-miR-145-5p	AP1G1
hsa-miR-145-5p	MAP3K11
hsa-miR-145-5p	MYRF
hsa-miR-145-5p	SOX11
hsa-miR-145-5p	CDK6
hsa-miR-145-5p	NRAS
hsa-miR-145-5p	ABCC1
hsa-miR-145-5p	PPM1D
hsa-miR-145-5p	RPS6KB1
hsa-miR-145-5p	SLC26A2
hsa-miR-145-5p	KLF4
hsa-miR-145-5p	P4HA1
hsa-miR-145-5p	SERINC5
hsa-miR-145-5p	DDX17
hsa-miR-145-5p	SMAD4
hsa-miR-145-5p	HOXA9
hsa-miR-145-5p	RREB1
hsa-miR-145-5p	TNFSF13
hsa-miR-145-5p	PHACTR2
hsa-miR-145-5p	PAK4
hsa-miR-145-5p	PLAGL2
hsa-miR-145-5p	SET
hsa-miR-145-5p	ROCK1
hsa-miR-145-5p	ERBB4
hsa-miR-145-5p	CD28
hsa-miR-145-5p	ETS1
hsa-miR-145-5p	SENP1
hsa-miR-145-5p	IVNS1ABP
hsa-miR-145-5p	CTNND1
hsa-miR-145-5p	PDGFD
hsa-miR-145-5p	NUFIP2
hsa-miR-145-5p	NDUFA4
hsa-miR-145-5p	E2F3
hsa-miR-145-5p	SP1
hsa-miR-145-5p	IGF1R
hsa-miR-145-5p	CPEB4
hsa-miR-145-5p	CCDC80
hsa-miR-145-5p	SNTB1
hsa-miR-145-5p	RPS6KA3
hsa-miR-145-5p	MAP3K3
hsa-miR-145-5p	AQR
hsa-miR-145-5p	MTDH
hsa-miR-145-5p	CLSTN2
hsa-miR-145-5p	SMAD2
hsa-miR-145-5p	IRS1
hsa-miR-145-5p	DDI2
hsa-miR-145-5p	MAP2K6
hsa-miR-145-5p	LMNB2
hsa-miR-145-5p	ORC4
hsa-miR-145-5p	VGLL4
hsa-miR-145-5p	RPA1
hsa-miR-145-5p	DDX6
hsa-miR-378a-3p	GOLT1A
hsa-miR-378a-3p	TOB2
hsa-miR-378a-3p	MAPK1
hsa-miR-378a-3p	GRB2
hsa-miR-378a-3p	SUFU
hsa-miR-378a-3p	KPNA6
hsa-miR-378a-3p	YY1
hsa-miR-378a-3p	IGF1R
hsa-miR-378a-3p	RCC2
hsa-miR-378a-3p	REST
hsa-miR-378a-3p	AGO1
hsa-miR-378a-3p	KSR1
hsa-miR-23a-3p	TOP1
hsa-miR-23a-3p	MYH1
hsa-miR-23a-3p	MCFD2
hsa-miR-23a-3p	HMGB2
hsa-miR-23a-3p	C2orf69
hsa-miR-23a-3p	FUT4
hsa-miR-23a-3p	CXCL12
hsa-miR-23a-3p	KLF3
hsa-miR-23a-3p	LMAN2
hsa-miR-23a-3p	SDHD
hsa-miR-23a-3p	TNFAIP3
hsa-miR-23a-3p	SPRY2
hsa-miR-23a-3p	CNN2
hsa-miR-23a-3p	TMEM170A
hsa-miR-23a-3p	POU4F2
hsa-miR-23a-3p	LMNB1
hsa-miR-23a-3p	PPP2R5E
hsa-miR-23a-3p	SEMA6D
hsa-miR-23a-3p	ACSS3
hsa-miR-23a-3p	LPAR1
hsa-miR-23a-3p	ATXN7L3B
hsa-miR-23a-3p	RNF38
hsa-miR-23a-3p	ZCCHC2
hsa-miR-23a-3p	ETNK1
hsa-miR-23a-3p	IRF1
hsa-miR-23a-3p	MEF2C
hsa-miR-23a-3p	C8orf58
hsa-miR-23a-3p	TMEM64
hsa-miR-23a-3p	CHUK
hsa-miR-23a-3p	TOPBP1
hsa-miR-23a-3p	POM121C
hsa-miR-23a-3p	USP5
hsa-miR-23a-3p	NLGN4X
hsa-miR-23a-3p	FAS
hsa-miR-23a-3p	FAM222B
hsa-miR-23a-3p	NACC1
hsa-miR-23a-3p	DCP2
hsa-miR-23a-3p	ZNF319
hsa-miR-23a-3p	CELF1
hsa-miR-23a-3p	QSER1
hsa-miR-23a-3p	ARL6IP1
hsa-miR-23a-3p	RPRD2
hsa-miR-23a-3p	GMPS
hsa-miR-23a-3p	PTPN14
hsa-miR-23a-3p	TRRAP
hsa-miR-23a-3p	SMAD3
hsa-miR-23a-3p	FZD5
hsa-miR-23a-3p	NLK
hsa-miR-23a-3p	DDX5
hsa-miR-103a-3p	SPATS2L
hsa-miR-103a-3p	TPD52
hsa-miR-103a-3p	ZHX1
hsa-miR-103a-3p	SNCG
hsa-miR-103a-3p	TWF1
hsa-miR-103a-3p	ZNRF2
hsa-miR-103a-3p	PTEN
hsa-miR-103a-3p	AGO1
hsa-miR-103a-3p	AXIN2
hsa-miR-103a-3p	PPP6C
hsa-miR-103a-3p	JAKMIP2
hsa-miR-103a-3p	PHF19
hsa-miR-103a-3p	SDCBP
hsa-miR-103a-3p	CPEB3
hsa-miR-103a-3p	PAWR
hsa-miR-103a-3p	NFIA
hsa-miR-103a-3p	NDEL1
hsa-miR-103a-3p	PLEKHA1
hsa-miR-103a-3p	SUN2
hsa-miR-103a-3p	YWHAH
hsa-miR-103a-3p	DNAJB4
hsa-miR-103a-3p	VPS4A
hsa-miR-103a-3p	GPCPD1
hsa-miR-103a-3p	NAA15
hsa-miR-103a-3p	SH3BP5
hsa-miR-103a-3p	N4BP1
hsa-miR-103a-3p	BTLA
hsa-miR-103a-3p	ZBTB10
hsa-miR-103a-3p	CUL4A
hsa-miR-103a-3p	GABRB1
hsa-miR-103a-3p	VCAN
hsa-miR-103a-3p	EIF1AX
hsa-miR-103a-3p	RUNX1T1
hsa-miR-103a-3p	DESI1
hsa-miR-103a-3p	POLDIP2
hsa-miR-103a-3p	ZBTB34
hsa-miR-103a-3p	HELZ
hsa-miR-103a-3p	RAB10
hsa-miR-103a-3p	PDZD8
hsa-miR-103a-3p	PDK4
hsa-miR-103a-3p	RAB1B
hsa-miR-103a-3p	PIEZO1
hsa-miR-103a-3p	ATP13A3
hsa-miR-103a-3p	PLEKHF2
hsa-miR-103a-3p	MEF2D
hsa-miR-103a-3p	CAPZA2
hsa-miR-103a-3p	ACVR2B
hsa-miR-103a-3p	ELK4
hsa-miR-103a-3p	ABL2
hsa-miR-103a-3p	TBPL1
hsa-miR-103a-3p	CCNE1
hsa-miR-103a-3p	C16orf72
hsa-miR-103a-3p	USP42
hsa-miR-103a-3p	KIF23
hsa-miR-103a-3p	WNT3A
hsa-miR-103a-3p	FBXW7
hsa-miR-103a-3p	CAB39
hsa-miR-103a-3p	CDK6
hsa-miR-103a-3p	CDC37L1
hsa-miR-103a-3p	AMOT
hsa-miR-103a-3p	TLK1
hsa-miR-103a-3p	ARL8A
hsa-miR-103a-3p	GOPC
hsa-miR-103a-3p	PNISR
hsa-miR-103a-3p	MIB1
hsa-miR-103a-3p	MAP4
hsa-miR-103a-3p	RBBP6
hsa-miR-103a-3p	LCOR
hsa-miR-103a-3p	KIF5A
hsa-miR-103a-3p	SLC2A3
hsa-miR-103a-3p	TGFBR3
hsa-miR-103a-3p	PRKAB2
hsa-miR-103a-3p	PAG1
hsa-miR-103a-3p	FAM98A
hsa-miR-103a-3p	PDE4D
hsa-miR-103a-3p	G3BP2
hsa-miR-103a-3p	ASH1L
hsa-miR-103a-3p	UBE2Q1
hsa-miR-103a-3p	RIMS3
hsa-miR-103a-3p	MYB
hsa-miR-103a-3p	GGA3
hsa-miR-103a-3p	SOWAHC
hsa-miR-103a-3p	IRF2BP2
hsa-miR-103a-3p	ZNF449
hsa-miR-103a-3p	MTFR1L
hsa-miR-103a-3p	YAF2
hsa-miR-103a-3p	SIPA1L2
hsa-miR-103a-3p	TLE4
hsa-miR-103a-3p	CALU
hsa-miR-103a-3p	EXOC5
hsa-miR-103a-3p	PRR14L
hsa-miR-103a-3p	AVL9
hsa-miR-103a-3p	MTMR4
hsa-miR-103a-3p	PAFAH1B2
hsa-miR-103a-3p	SETD1B
hsa-miR-103a-3p	ZBTB8A
hsa-miR-103a-3p	PLAG1
hsa-miR-103a-3p	GNAI3
hsa-miR-103a-3p	ARIH1
hsa-miR-103a-3p	CDV3
hsa-miR-103a-3p	YTHDC1
hsa-miR-103a-3p	CREBRF
hsa-miR-103a-3p	MYCN
hsa-miR-103a-3p	UBE2R2
hsa-miR-103a-3p	EN2
hsa-miR-103a-3p	FURIN
hsa-miR-103a-3p	BAZ2A
hsa-miR-103a-3p	ENPP2
hsa-miR-103a-3p	XPO7
hsa-miR-103a-3p	ANKFY1
hsa-miR-103a-3p	EFNB2
hsa-miR-103a-3p	PURB
hsa-miR-103a-3p	KLF4
hsa-miR-103a-3p	KPNA1
hsa-miR-103a-3p	PPP2R5C
hsa-miR-103a-3p	FGF2
hsa-miR-103a-3p	GNS
hsa-miR-103a-3p	MTF1
hsa-miR-103a-3p	GATAD2A
hsa-miR-103a-3p	JOSD1
hsa-miR-103a-3p	PIK3R1
hsa-miR-103a-3p	PURA
hsa-miR-103a-3p	CACNA1C
hsa-miR-103a-3p	SALL1
hsa-miR-103a-3p	BCKDK
hsa-miR-103a-3p	KCNC4
hsa-miR-103a-3p	SMARCE1
hsa-miR-103a-3p	TULP4
hsa-miR-103a-3p	CNNM2
hsa-miR-103a-3p	CLIP1
hsa-miR-103a-3p	SLAIN2
hsa-miR-103a-3p	POMGNT1
hsa-miR-103a-3p	KLHL18
hsa-miR-103a-3p	SYNRG
hsa-miR-103a-3p	PPIG
hsa-miR-103a-3p	LARP4B
hsa-miR-103a-3p	DICER1
hsa-miR-103a-3p	OGT
hsa-miR-103a-3p	ZNRF3
hsa-miR-103a-3p	NUP50
hsa-miR-103a-3p	OIP5
hsa-miR-103a-3p	FAM49A
hsa-miR-103a-3p	LUZP1
hsa-miR-103a-3p	UBR3
hsa-miR-103a-3p	DYRK2
hsa-miR-103a-3p	HNRNPA2B1
hsa-miR-103a-3p	HIC2
hsa-miR-103a-3p	TM7SF3
hsa-miR-103a-3p	CSNK1G3
hsa-miR-103a-3p	TJP1
hsa-miR-103a-3p	SREK1
hsa-miR-103a-3p	SEMA6A
hsa-miR-103a-3p	HCFC2
hsa-miR-10b-5p	CRLF3
hsa-miR-10b-5p	NCOR2
hsa-miR-10b-5p	ZMYND11
hsa-miR-10b-5p	H3F3B
hsa-miR-10b-5p	NR4A3
hsa-miR-10b-5p	TRIM2
hsa-miR-10b-5p	NR2C2
hsa-miR-10b-5p	FXR2
hsa-miR-10b-5p	NUFIP2
hsa-miR-28-5p	RAP1B
hsa-miR-28-5p	E2F6
hsa-miR-28-5p	TEX261
hsa-miR-28-5p	PIANP
hsa-miR-28-5p	G3BP1
hsa-miR-28-5p	N4BP1
hsa-miR-28-5p	OTUB1
hsa-miR-28-5p	IQSEC2
hsa-miR-28-5p	CCDC6
hsa-miR-127-3p	MAPK4
hsa-miR-127-3p	SEPT7
hsa-miR-186-5p	MAP3K2
hsa-miR-186-5p	DNAJC8
hsa-miR-186-5p	DUS3L
hsa-miR-186-5p	FOXN2
hsa-miR-186-5p	UHMK1
hsa-miR-186-5p	GMFB
hsa-miR-186-5p	UBE2K
hsa-miR-186-5p	SUMO2
hsa-miR-186-5p	MOB1A
hsa-miR-186-5p	TMED2
hsa-miR-186-5p	YY1
hsa-miR-186-5p	RAB2A
hsa-miR-186-5p	CDK5R1
hsa-miR-186-5p	CDC73
hsa-miR-186-5p	PPM1B
hsa-miR-186-5p	ERI1
hsa-miR-186-5p	XIAP
hsa-miR-186-5p	ZFP36L2
hsa-miR-186-5p	PDCD10
hsa-miR-186-5p	DNAJC27
hsa-miR-186-5p	HELZ
hsa-miR-186-5p	CREBRF
hsa-miR-186-5p	PHIP
hsa-miR-186-5p	TMEM183A
hsa-miR-186-5p	ST13
hsa-miR-186-5p	BTF3
hsa-miR-186-5p	RAB6A
hsa-miR-186-5p	ZNF652
hsa-miR-186-5p	ZBTB21
hsa-miR-186-5p	RBFOX2
hsa-miR-186-5p	PAPD5
hsa-miR-186-5p	FOXK1
hsa-miR-186-5p	ERI2
hsa-miR-186-5p	DEK
hsa-miR-186-5p	FIGN
hsa-miR-186-5p	FAM117B
hsa-miR-186-5p	GCC2
hsa-miR-186-5p	G2E3
hsa-miR-186-5p	AZIN1
hsa-miR-186-5p	SMARCA5
hsa-miR-186-5p	SRGAP2
hsa-miR-186-5p	TSC22D2
hsa-miR-186-5p	TULP4
hsa-miR-186-5p	FGF2
hsa-miR-186-5p	NSD1
hsa-miR-186-5p	CSNK2A1
hsa-miR-186-5p	CCDC80
hsa-miR-186-5p	NKAP
hsa-miR-186-5p	BCL11B
hsa-miR-186-5p	PEG10
hsa-miR-186-5p	DLC1
hsa-miR-186-5p	ZBTB34
hsa-miR-186-5p	SLC30A7
hsa-miR-186-5p	ZIC5
hsa-miR-186-5p	PTGES3
hsa-miR-186-5p	METTL21A
hsa-miR-186-5p	SPATA5
hsa-miR-186-5p	HPSE
hsa-miR-186-5p	TLN1
hsa-miR-186-5p	AGPAT5
hsa-miR-186-5p	NAA15
hsa-miR-186-5p	STOX2
hsa-miR-186-5p	DOCK3
hsa-miR-186-5p	ZNF385A
hsa-miR-186-5p	BLMH
hsa-miR-186-5p	NASP
hsa-miR-186-5p	MTSS1L
hsa-miR-186-5p	UPF1
hsa-miR-186-5p	NMT1
hsa-miR-186-5p	CHERP
hsa-miR-186-5p	KPNA1
hsa-miR-186-5p	EIF5
hsa-miR-186-5p	PPP1R15B
hsa-miR-186-5p	STAG2
hsa-miR-186-5p	HEMK1
hsa-miR-186-5p	HNRNPU
hsa-miR-186-5p	FBXO47
hsa-miR-186-5p	HIF1A
hsa-miR-186-5p	KIAA1522
hsa-miR-186-5p	HNRNPC
hsa-miR-186-5p	RSRC2
hsa-miR-186-5p	SRPK1
hsa-miR-186-5p	ANTXR2
hsa-miR-186-5p	RAB11A
hsa-miR-186-5p	GNAI1
hsa-miR-186-5p	HNRNPA0
hsa-miR-186-5p	DDX42
hsa-miR-186-5p	TMBIM6
hsa-miR-576-3p	GEMIN2
hsa-miR-576-3p	RBM23
hsa-miR-576-3p	TAF1D
hsa-miR-576-3p	SRSF11
hsa-miR-576-3p	AASDHPPT
hsa-miR-576-3p	RNF217
hsa-miR-576-3p	PMAIP1
hsa-miR-576-3p	KPNA5
hsa-miR-576-3p	YWHAQ
hsa-miR-576-3p	HIGD2A
hsa-miR-576-3p	KLHDC10
hsa-miR-576-3p	CHCHD5
hsa-miR-576-3p	GNG5
hsa-miR-576-3p	RBM27
hsa-miR-576-3p	LETMD1
hsa-miR-576-3p	HIF1A
hsa-miR-576-3p	SGK1
hsa-miR-576-3p	FAM102B
hsa-miR-576-3p	AGFG1
hsa-miR-576-3p	RACGAP1
hsa-miR-576-3p	LIN28B
hsa-miR-576-3p	MAML3
hsa-miR-576-3p	UGCG
hsa-miR-576-3p	FUT9
hsa-miR-576-3p	ZNF708
hsa-miR-576-3p	PPP2R5E
hsa-miR-576-3p	CCND1
hsa-miR-576-3p	SOX4
hsa-miR-576-3p	ARID5B
hsa-miR-576-3p	C5orf51
hsa-miR-576-3p	DDTL
hsa-miR-576-3p	SH2B3
hsa-miR-576-3p	TRPC3
hsa-miR-576-3p	YTHDF1
hsa-miR-576-3p	ZNF543
hsa-miR-576-3p	AP1G1
hsa-miR-576-3p	LRRC58
hsa-miR-576-3p	RSL1D1
hsa-miR-576-3p	ERGIC2
hsa-miR-576-3p	STOX2
hsa-miR-576-3p	PGAM4
hsa-miR-576-3p	ZNF24
hsa-miR-576-3p	MNT
hsa-miR-576-3p	SAMD8
hsa-miR-576-3p	EMB
hsa-miR-576-3p	DLC1
hsa-miR-576-3p	RABGAP1L
hsa-miR-576-3p	BCL7B
hsa-miR-576-3p	STON2
hsa-miR-576-3p	PHF12
hsa-miR-576-3p	AIRE
hsa-miR-576-3p	PRSS8
hsa-miR-576-3p	SDK2
hsa-miR-576-3p	MRPS27
hsa-miR-576-3p	ORAI2
hsa-miR-576-3p	FAM102A
hsa-miR-576-3p	HIST1H2BD
hsa-miR-576-3p	BLOC1S6
hsa-miR-576-3p	POLR3F
hsa-miR-576-3p	XPO6
hsa-miR-576-3p	MTHFD2
hsa-miR-576-3p	ZBTB18
hsa-miR-576-3p	TNFRSF11A
hsa-miR-576-3p	GSPT1
hsa-miR-576-3p	C12orf65
hsa-miR-576-3p	TRAM1
hsa-miR-576-3p	ZFP91
hsa-miR-576-3p	ZNF566
hsa-miR-576-3p	SCARA3
hsa-miR-576-3p	POLQ
hsa-miR-576-3p	AMD1
hsa-miR-576-3p	MYLK3
hsa-miR-576-3p	SLC2A14
hsa-miR-576-3p	TSR1
hsa-miR-576-3p	DYNLL2
hsa-miR-576-3p	ATXN1
hsa-miR-576-3p	OCLN
hsa-miR-576-3p	MAN2A1
hsa-miR-576-3p	NFIC
hsa-miR-576-3p	PQLC2
hsa-miR-576-3p	SNRPD1
hsa-miR-576-3p	SESN3
hsa-miR-576-3p	LRIF1
hsa-miR-576-3p	CCDC6
hsa-miR-576-3p	HINFP
hsa-miR-576-3p	NQO2
hsa-miR-576-3p	ZNF101
hsa-miR-576-3p	CAPZA2
hsa-miR-576-3p	KCNK6
hsa-miR-181a-2-3p	NOS1AP
hsa-miR-181a-2-3p	ARL5C
hsa-miR-181a-2-3p	CHST4
hsa-miR-181a-2-3p	SMCR8
hsa-miR-181a-2-3p	BASP1
hsa-miR-181a-2-3p	MIER3
hsa-miR-181a-2-3p	MKL2
hsa-miR-181a-2-3p	THYN1
hsa-miR-181a-2-3p	ATP1A3
hsa-miR-181a-2-3p	ZFAND2B
hsa-miR-181a-2-3p	KRTAP21-2
hsa-miR-181a-2-3p	DYNLL2
hsa-miR-181a-2-3p	TEAD1
hsa-miR-181a-2-3p	EPRS
hsa-miR-181a-2-3p	KLHL15
hsa-miR-181a-2-3p	ZNF419
hsa-miR-181a-2-3p	MTHFD1L
hsa-miR-181a-2-3p	MTPAP
hsa-miR-181a-2-3p	ATXN2
hsa-miR-181a-2-3p	DNAJC3
hsa-miR-181a-2-3p	TRPC5
hsa-miR-181a-2-3p	DMRT2
hsa-miR-181a-2-3p	ZNF852
hsa-miR-181a-2-3p	RABGEF1
hsa-miR-181a-2-3p	YOD1
hsa-miR-181a-2-3p	KLHDC3
hsa-miR-181a-2-3p	CDKL2
hsa-miR-181a-2-3p	TAOK1
hsa-miR-181a-2-3p	ZNF275
hsa-miR-181a-2-3p	MUC20
hsa-miR-181a-2-3p	TIMM10B
hsa-miR-181a-2-3p	NSG2
hsa-miR-181a-2-3p	FAM27E2
hsa-miR-181a-2-3p	SLC7A5
hsa-miR-181a-2-3p	COG5
hsa-miR-181a-2-3p	CYP1B1
hsa-miR-181a-2-3p	MYO1C
hsa-miR-181a-2-3p	PPP3CB
hsa-miR-181a-2-3p	VPS4A
hsa-miR-181a-2-3p	TRAFD1
hsa-miR-181a-2-3p	GRAMD1B
hsa-miR-181a-2-3p	UBN2
hsa-miR-181a-2-3p	SEC61A2
hsa-miR-181a-2-3p	SUFU
hsa-miR-181a-2-3p	GTPBP3
hsa-miR-181a-2-3p	REPIN1
hsa-miR-181a-2-3p	ANKRD50
hsa-miR-181a-2-3p	PGK1
hsa-miR-181a-2-3p	ARPP19
hsa-miR-181a-2-3p	ZNF490
hsa-miR-181a-2-3p	SURF6
hsa-miR-181a-2-3p	IL17REL
hsa-miR-181a-2-3p	CAMK4
hsa-miR-181a-2-3p	SMU1
hsa-miR-181a-2-3p	TBL1XR1
hsa-miR-181a-2-3p	GUF1
hsa-miR-181a-2-3p	ABCG2
hsa-miR-181a-2-3p	MAPK14
hsa-miR-181a-2-3p	ZC3H7B
hsa-miR-181a-2-3p	NOX5
hsa-miR-181a-2-3p	FADS6
hsa-miR-181a-2-3p	ZNF138
hsa-miR-181a-2-3p	PSD
hsa-miR-181a-2-3p	XIAP
hsa-miR-181a-2-3p	RSBN1L
hsa-miR-181a-2-3p	TXLNG
hsa-miR-181a-2-3p	RPRD2
hsa-miR-181a-2-3p	PRRG4
hsa-miR-181a-2-3p	MSX2
hsa-miR-181a-2-3p	OCIAD2
hsa-miR-181a-2-3p	WNK1
hsa-miR-181a-2-3p	MYLK
hsa-miR-181a-2-3p	ARFIP2
hsa-miR-181a-2-3p	LAIR1
hsa-miR-181a-2-3p	TCF23
hsa-miR-181a-2-3p	WT1
hsa-miR-146a-5p	IRAK1
hsa-miR-146a-5p	SLC10A3
hsa-miR-146a-5p	RARB
hsa-miR-146a-5p	LFNG
hsa-miR-146a-5p	NUMB
hsa-miR-146a-5p	CARD10
hsa-miR-146a-5p	SMAD4
hsa-miR-146a-5p	C16orf52
hsa-miR-146a-5p	PPP1R11
hsa-miR-146a-5p	KCTD15
hsa-miR-146a-5p	KDM2B
hsa-miR-146a-5p	MAN1C1
hsa-miR-146a-5p	ERBB4
hsa-miR-146a-5p	WASF2
hsa-miR-146a-5p	CCDC6
hsa-miR-146a-5p	MYO6
hsa-miR-19a-3p	ZMYND11
hsa-miR-19a-3p	QKI
hsa-miR-19a-3p	PMEPA1
hsa-miR-19a-3p	LONRF1
hsa-miR-19a-3p	ZBTB18
hsa-miR-19a-3p	RNF11
hsa-miR-19a-3p	HBP1
hsa-miR-19a-3p	RAB8B
hsa-miR-19a-3p	SGK1
hsa-miR-19a-3p	RAP2C
hsa-miR-19a-3p	IMPDH1
hsa-miR-19a-3p	NFIB
hsa-miR-19a-3p	RBBP8
hsa-miR-19a-3p	TMBIM6
hsa-miR-19a-3p	RHOB
hsa-miR-19a-3p	HOMER1
hsa-miR-19a-3p	CCNL1
hsa-miR-19a-3p	MRPL17
hsa-miR-19a-3p	BAMBI
hsa-miR-19a-3p	TGIF1
hsa-miR-19a-3p	RAB13
hsa-miR-19a-3p	WDR20
hsa-miR-19a-3p	RNF167
hsa-miR-19a-3p	RORA
hsa-miR-19a-3p	C2orf42
hsa-miR-19a-3p	ELMOD2
hsa-miR-19a-3p	ZNF772
hsa-miR-19a-3p	SOCS1
hsa-miR-19a-3p	WDR45B
hsa-miR-19a-3p	ZNF217
hsa-miR-19a-3p	GRSF1
hsa-miR-19a-3p	JAZF1
hsa-miR-19a-3p	KCNJ2
hsa-miR-19a-3p	ARMC8
hsa-miR-19a-3p	FBXO8
hsa-miR-19a-3p	RAB18
hsa-miR-19a-3p	GSKIP
hsa-miR-19a-3p	RAP1B
hsa-miR-19a-3p	ATXN1
hsa-miR-19a-3p	OTUD1
hsa-miR-19a-3p	RGL1
hsa-miR-19a-3p	SNX17
hsa-miR-19a-3p	ACBD5
hsa-miR-19a-3p	SOCS3
hsa-miR-19a-3p	RAP1A
hsa-miR-19a-3p	RPS6KA5
hsa-miR-19a-3p	KPNA6
hsa-miR-19a-3p	BTBD7
hsa-miR-19a-3p	E2F8
hsa-miR-19a-3p	ELOVL5
hsa-miR-19a-3p	PATL1
hsa-miR-19a-3p	DDX3Y
hsa-miR-19a-3p	MXD1
hsa-miR-19a-3p	ESR1
hsa-miR-19a-3p	BMPR2
hsa-miR-19a-3p	LDLR
hsa-miR-19a-3p	PPTC7
hsa-miR-19a-3p	ABHD5
hsa-miR-19a-3p	CLOCK
hsa-miR-19a-3p	TGFBR2
hsa-miR-19a-3p	KLHL42
hsa-miR-19a-3p	RAF1
hsa-miR-19a-3p	TNFRSF12A
hsa-miR-19a-3p	CCND1
hsa-miR-19a-3p	FAM83D
hsa-miR-19a-3p	NFIA
hsa-miR-19a-3p	MOB1B
hsa-miR-19a-3p	ADSS
hsa-miR-19a-3p	EPS15
hsa-miR-19a-3p	MYCN
hsa-miR-19a-3p	SLC9A6
hsa-miR-19a-3p	ZMAT3
hsa-miR-19a-3p	PKNOX1
hsa-miR-19a-3p	UBL3
hsa-miR-19a-3p	ASNA1
hsa-miR-19a-3p	COQ10B
hsa-miR-19a-3p	TNFAIP3
hsa-miR-19a-3p	KLF13
hsa-miR-19a-3p	PRICKLE2
hsa-miR-19a-3p	SEMA4C
hsa-miR-19a-3p	DUT
hsa-miR-19a-3p	ARRDC3
hsa-miR-19a-3p	BTF3L4
hsa-miR-19a-3p	ARPP19
hsa-miR-19a-3p	SEC63
hsa-miR-19a-3p	ELL2
hsa-miR-19a-3p	PFN2
hsa-miR-19a-3p	ALG2
hsa-miR-19a-3p	PHF13
hsa-miR-19a-3p	DHX40
hsa-miR-19a-3p	EREG
hsa-miR-19a-3p	VPS4B
hsa-miR-19a-3p	SECISBP2L
hsa-miR-19a-3p	AFTPH
hsa-miR-19a-3p	REEP3
hsa-miR-19a-3p	MIER1
hsa-miR-19a-3p	DLG5
hsa-miR-19a-3p	B3GALNT2
hsa-miR-19a-3p	WDR1
hsa-miR-19a-3p	ARHGEF26
hsa-miR-19a-3p	NPEPL1
hsa-miR-19a-3p	DSEL
hsa-miR-19a-3p	ABHD17C
hsa-miR-19a-3p	NUP54
hsa-miR-19a-3p	FBXO48
hsa-miR-19a-3p	PPP2R5E
hsa-miR-19a-3p	GRK6
hsa-miR-19a-3p	PNRC1
hsa-miR-19a-3p	MMGT1
hsa-miR-19a-3p	DENND6A
hsa-miR-19a-3p	PRUNE2
hsa-miR-19a-3p	PHLDA3
hsa-miR-19a-3p	ZBTB4
hsa-miR-19a-3p	VPS37A
hsa-miR-19a-3p	C5orf30
hsa-miR-19a-3p	SLC6A8
hsa-miR-19a-3p	ACSL4
hsa-miR-19a-3p	PRKAA1
hsa-miR-19a-3p	BTG1
hsa-miR-19a-3p	G3BP2
hsa-miR-19a-3p	ZDHHC18
hsa-miR-19a-3p	PRKACB
hsa-miR-19a-3p	PTPRG
hsa-miR-19a-3p	HIPK3
hsa-miR-19a-3p	NRBP1
hsa-miR-19a-3p	ATG16L1
hsa-miR-19a-3p	RAPGEF2
hsa-miR-19a-3p	ATXN7
hsa-miR-19a-3p	CREBRF
hsa-miR-19a-3p	AGO1
hsa-miR-19a-3p	TNPO2
hsa-miR-19a-3p	CAMSAP1
hsa-miR-19a-3p	GFPT1
hsa-miR-19a-3p	CREBL2
hsa-miR-19a-3p	KLHL20
hsa-miR-19a-3p	GIGYF1
hsa-miR-19a-3p	KATNAL1
hsa-miR-19a-3p	THBS1
hsa-miR-19a-3p	MSMO1
hsa-miR-19a-3p	VAMP3
hsa-miR-19a-3p	SMARCA2
hsa-miR-19a-3p	AFF1
hsa-miR-19a-3p	TNRC6B
hsa-miR-19a-3p	MBNL2
hsa-miR-19a-3p	ARC
hsa-miR-19a-3p	SLC25A12
hsa-miR-19a-3p	DBN1
hsa-miR-19a-3p	KIAA0907
hsa-miR-19a-3p	CNOT7
hsa-miR-19a-3p	PIK3CA
hsa-miR-19a-3p	RASA1
hsa-miR-19a-3p	KIF13A
hsa-miR-19a-3p	ZNF367
hsa-miR-19a-3p	LCLAT1
hsa-miR-19a-3p	WNT10A
hsa-miR-19a-3p	HPRT1
hsa-miR-19a-3p	RASSF2
hsa-miR-19a-3p	CCNT2
hsa-miR-19a-3p	PPP1R15B
hsa-miR-19a-3p	MBNL1
hsa-miR-19a-3p	ADIPOR2
hsa-miR-19a-3p	CCND2
hsa-miR-19a-3p	BMP3
hsa-miR-19a-3p	FOXP1
hsa-miR-19a-3p	DDX6
hsa-miR-19a-3p	MID1IP1
hsa-miR-19a-3p	HIC1
hsa-miR-19a-3p	EOGT
hsa-miR-19a-3p	FZD6
hsa-miR-19a-3p	TMEM64
hsa-miR-19a-3p	MKL2
hsa-miR-19a-3p	HNRNPUL1
hsa-miR-19a-3p	ABCA1
hsa-miR-19a-3p	SPATA2
hsa-miR-19a-3p	EPN2
hsa-miR-19a-3p	RAPGEF4
hsa-miR-19a-3p	ATP6V1B2
hsa-miR-19a-3p	BCL3
hsa-miR-19a-3p	PIK3R3
hsa-miR-19a-3p	KIAA1468
hsa-miR-19a-3p	MED12L
hsa-miR-19a-3p	CNOT6
hsa-miR-19a-3p	ARHGAP1
hsa-miR-19a-3p	ARAP2
hsa-miR-19a-3p	RRAGD
hsa-miR-19a-3p	WAC
hsa-miR-19a-3p	AMMECR1L
hsa-miR-19a-3p	CEP55
hsa-miR-19a-3p	RAB1A
hsa-miR-19a-3p	BRWD3
hsa-miR-19a-3p	PFN1
hsa-miR-19a-3p	EVI5L
hsa-miR-19a-3p	NACC1
hsa-miR-19a-3p	KLHL3
hsa-miR-19a-3p	TRPC3
hsa-miR-19a-3p	MTMR6
hsa-miR-19a-3p	RAB2B
hsa-miR-19a-3p	STK38
hsa-miR-19a-3p	NPTN
hsa-miR-19a-3p	RNF111
hsa-miR-19a-3p	CLIP1
hsa-miR-19a-3p	SKIL
hsa-miR-19a-3p	PPP6R1
hsa-miR-19a-3p	HNRNPF
hsa-miR-19a-3p	PAPD4
hsa-miR-19a-3p	MLLT10
hsa-miR-19a-3p	AGPAT5
hsa-miR-19a-3p	SLC30A7
hsa-miR-19a-3p	LMLN
hsa-miR-19a-3p	GRB10
hsa-miR-19a-3p	C16orf70
hsa-miR-19a-3p	MAPK1
hsa-miR-19a-3p	SPTSSA
hsa-miR-19a-3p	SERINC3
hsa-miR-19a-3p	PGM2L1
hsa-miR-19a-3p	MLEC
hsa-miR-19a-3p	MFSD6
hsa-miR-19a-3p	WNT7B
hsa-miR-19a-3p	SLC37A1
hsa-miR-19a-3p	HOXA5
hsa-miR-19a-3p	STX12
hsa-miR-19a-3p	ARHGAP12
hsa-miR-19a-3p	TNRC6A
hsa-miR-19a-3p	GPR137B
hsa-miR-19a-3p	TNIP1
hsa-miR-19a-3p	EIF4A2
hsa-miR-19a-3p	ZFYVE9
hsa-miR-19a-3p	SH3KBP1
hsa-miR-19a-3p	FAS
hsa-miR-19a-3p	TXLNG
hsa-miR-19a-3p	EFR3A
hsa-miR-19a-3p	SATB1
hsa-miR-19a-3p	ARFGEF1
hsa-miR-19a-3p	TPRG1L
hsa-miR-19a-3p	DCP2
hsa-miR-19a-3p	ARL8A
hsa-miR-19a-3p	CAPRIN2
hsa-miR-19a-3p	MEF2A
hsa-miR-19a-3p	TNFRSF1B
hsa-miR-19a-3p	RAB21
hsa-miR-19a-3p	SLC9A1
hsa-miR-19a-3p	TRIM33
hsa-miR-19a-3p	HECW2
hsa-miR-19a-3p	SMAD5
hsa-miR-19a-3p	KLHL11
hsa-miR-19a-3p	PLXNC1
hsa-miR-19a-3p	INO80
hsa-miR-19a-3p	RAB34
hsa-miR-19a-3p	JARID2
hsa-miR-19a-3p	MB21D2
hsa-miR-19a-3p	DCUN1D3
hsa-miR-19a-3p	CEP350
hsa-miR-19a-3p	DMXL2
hsa-miR-19a-3p	SAMD8
hsa-miR-19a-3p	CASZ1
hsa-miR-19a-3p	GMFB
hsa-miR-19a-3p	NRBF2
hsa-miR-19a-3p	BCL7A
hsa-miR-19a-3p	LZIC
hsa-miR-19a-3p	KIF3A
hsa-miR-19a-3p	USP8
hsa-miR-19a-3p	ZNF644
hsa-miR-19a-3p	WDFY3
hsa-miR-19a-3p	CBX7
hsa-miR-19a-3p	DYNC1LI2
hsa-miR-19a-3p	WNK3
hsa-miR-19a-3p	PGK1
hsa-miR-19a-3p	TAF4
hsa-miR-19a-3p	SLC27A1
hsa-miR-19a-3p	SLC48A1
hsa-miR-19a-3p	TGOLN2
hsa-miR-19a-3p	ITGA2
hsa-miR-19a-3p	FRMD6
hsa-miR-19a-3p	PPARA
hsa-miR-19a-3p	AGO3
hsa-miR-19a-3p	RNF216
hsa-miR-19a-3p	TNKS
hsa-miR-19a-3p	BRWD1
hsa-miR-19a-3p	CC2D1A
hsa-miR-19a-3p	PSAP
hsa-miR-19a-3p	UBN2
hsa-miR-19a-3p	GATAD2B
hsa-miR-19a-3p	KIT
hsa-miR-19a-3p	RLIM
hsa-miR-19a-3p	YY1
hsa-miR-19a-3p	VPS37B
hsa-miR-19a-3p	SEC61A1
hsa-miR-19a-3p	RNF44
hsa-miR-19a-3p	C5orf24
hsa-miR-19a-3p	RAB14
hsa-miR-19a-3p	USP37
hsa-miR-19a-3p	PURG
hsa-miR-19a-3p	FAM102A
hsa-miR-19a-3p	PDE4A
hsa-miR-19a-3p	ANKRD12
hsa-miR-19a-3p	MPRIP
hsa-miR-19a-3p	BEND3
hsa-miR-19a-3p	DCBLD2
hsa-miR-19a-3p	NACC2
hsa-miR-19a-3p	ZBTB47
hsa-miR-19a-3p	S1PR2
hsa-miR-19a-3p	NUS1
hsa-miR-19a-3p	FNDC3A
hsa-miR-19a-3p	MTF2
hsa-miR-19a-3p	OTUD7B
hsa-miR-19a-3p	ZNF800
hsa-miR-19a-3p	MCC
hsa-miR-19a-3p	RACGAP1
hsa-miR-19a-3p	ZIC5
hsa-miR-19a-3p	CD164
hsa-miR-19a-3p	SOX6
hsa-miR-19a-3p	DCAF7
hsa-miR-19a-3p	MBNL3
hsa-miR-19a-3p	BCL2L11
hsa-miR-19a-3p	OCRL
hsa-miR-19a-3p	NAPB
hsa-miR-19a-3p	IKZF1
hsa-miR-19a-3p	DDX3X
hsa-miR-19a-3p	USP13
hsa-miR-19a-3p	MTMR12
hsa-miR-19a-3p	MAP3K1
hsa-miR-19a-3p	ANKIB1
hsa-miR-19a-3p	FBXO10
hsa-miR-19a-3p	CFL2
hsa-miR-19a-3p	MEF2D
hsa-miR-19a-3p	HDAC4
hsa-miR-19a-3p	MTUS1
hsa-miR-19a-3p	ATG14
hsa-miR-19a-3p	MACF1
hsa-miR-19a-3p	LIN9
hsa-miR-19a-3p	RAB5B
hsa-miR-19a-3p	CCSER2
hsa-miR-19a-3p	GIT2
hsa-miR-19a-3p	ARIH2
hsa-miR-19a-3p	PRR14L
hsa-miR-19a-3p	SUZ12
hsa-miR-19a-3p	WDR26
hsa-miR-19a-3p	TP53INP1
hsa-miR-19a-3p	SLC12A7
hsa-miR-19a-3p	BLCAP
hsa-miR-19a-3p	CALM1
hsa-miR-19a-3p	SMG1
hsa-miR-19a-3p	MECP2
hsa-miR-19a-3p	DICER1
hsa-miR-19a-3p	UBE2D3
hsa-miR-19a-3p	NF1
hsa-miR-19a-3p	UBE2A
hsa-miR-19a-3p	TMEM106B
hsa-miR-19a-3p	ZFYVE26
hsa-miR-19a-3p	ZBTB7B
hsa-miR-19a-3p	WBP4
hsa-miR-19a-3p	PHLDA1
hsa-miR-19a-3p	CCNA2
hsa-miR-19a-3p	NUFIP2
hsa-miR-19a-3p	HNRNPU
hsa-miR-19a-3p	SIVA1
hsa-miR-19a-3p	AZIN1
hsa-miR-19a-3p	CSNK2A1
hsa-miR-19a-3p	C11orf57
hsa-miR-19a-3p	WNK1
hsa-miR-142-5p	LEPROT
hsa-miR-142-5p	NFE2L2
hsa-miR-142-5p	SOCS1
hsa-miR-142-5p	MED17
hsa-miR-142-5p	DUSP2
hsa-miR-142-5p	PTP4A1
hsa-miR-142-5p	MSH6
hsa-miR-142-5p	SIVA1
hsa-miR-142-5p	DDX5
hsa-miR-142-5p	RHOC
hsa-miR-142-5p	ACTN4
hsa-miR-142-5p	IGF2BP3
hsa-miR-142-5p	ACTC1
hsa-miR-142-5p	ZFYVE21
hsa-miR-142-5p	RGMB
hsa-miR-142-5p	BECN1
hsa-miR-142-5p	PIP4K2C
hsa-miR-142-5p	LUZP2
hsa-miR-142-5p	FEM1C
hsa-miR-142-5p	ROBO1
hsa-miR-142-5p	ZBTB43
hsa-miR-142-5p	TGFBR2
hsa-miR-142-5p	PFKP
hsa-miR-142-5p	PTEN
hsa-miR-142-5p	MFSD9
hsa-miR-142-5p	HSPA8
hsa-miR-142-5p	YY1
hsa-miR-142-5p	CEP97
hsa-miR-142-5p	PCBP2
hsa-miR-142-5p	LZIC
hsa-miR-142-5p	EGLN3
hsa-miR-142-5p	REST
hsa-miR-142-5p	CREBRF
hsa-miR-142-5p	RPS6KA5
hsa-miR-142-5p	UHMK1
hsa-miR-142-5p	FIGN
hsa-miR-142-5p	TP53INP1
hsa-miR-142-5p	PTPN4
hsa-miR-142-5p	SLC24A2
hsa-miR-142-5p	TRIP10
hsa-miR-142-5p	GXYLT1
hsa-miR-142-5p	TSPAN3
hsa-miR-142-5p	PTPDC1
hsa-miR-142-5p	EFCAB14
hsa-miR-142-5p	SAMD12
hsa-miR-142-5p	RYBP
hsa-miR-142-5p	CCND1
hsa-miR-142-5p	AKAP11
hsa-miR-142-5p	BCOR
hsa-miR-142-5p	ULK1
hsa-miR-142-5p	TNS1
hsa-miR-142-5p	STOX2
hsa-miR-142-5p	ATP13A3
hsa-miR-142-5p	ATXN1
hsa-miR-142-5p	ATL3
hsa-miR-142-5p	FOXJ2
hsa-miR-142-5p	RLIM
hsa-miR-142-5p	BZW1
hsa-miR-142-5p	ENPP5
hsa-miR-142-5p	RASEF
hsa-miR-142-5p	ZNF275
hsa-miR-142-5p	EFNA5
hsa-miR-142-5p	U2SURP
hsa-miR-142-5p	SON
hsa-miR-142-5p	SLC22A23
hsa-miR-142-5p	GDF11
hsa-miR-142-5p	FAM107B
hsa-miR-142-5p	SLC30A7
hsa-miR-142-5p	NRIP3
hsa-miR-142-5p	ANKRD33B
hsa-miR-142-5p	SLITRK4
hsa-miR-142-5p	TGFB2
hsa-miR-142-5p	HOXA10
hsa-miR-142-5p	DNAJC28
hsa-miR-142-5p	CALM1
hsa-miR-142-5p	ZFYVE26
hsa-miR-142-5p	CERCAM
hsa-miR-142-5p	ZBTB20
hsa-miR-142-5p	RGPD4
hsa-miR-142-5p	LLPH
hsa-miR-142-5p	SPPL2A
hsa-miR-342-3p	RGS4
hsa-miR-342-3p	ID4
hsa-miR-342-3p	SYNPO2L
hsa-miR-342-3p	NEURL1B
hsa-miR-342-3p	MTDH
hsa-miR-342-3p	CTBP2
hsa-miR-342-3p	FRMD3
hsa-miR-342-3p	LMX1A
hsa-miR-342-3p	GID8
hsa-miR-342-3p	PTPRN2
hsa-miR-342-3p	CAMK2N1
hsa-miR-342-3p	DUSP6
hsa-miR-342-3p	RMND5A
hsa-miR-342-3p	TCTE1
hsa-miR-342-3p	RFX3
hsa-miR-342-3p	SLC41A2
hsa-miR-342-3p	HUNK
hsa-miR-342-3p	MLLT6
hsa-miR-342-3p	TACC1
hsa-miR-342-3p	FOSL2
hsa-miR-342-3p	INO80D
hsa-miR-342-3p	CDK6
hsa-miR-342-3p	FIGN
hsa-miR-342-3p	DDX3X
hsa-miR-342-3p	MBNL3
hsa-miR-342-3p	SETD7
hsa-miR-342-3p	STRN
hsa-miR-342-3p	MMAB
hsa-miR-342-3p	HARS
hsa-miR-342-3p	LSAMP
hsa-miR-342-3p	TMEM98
hsa-miR-144-5p	ZNHIT3
hsa-miR-144-5p	FAM217B
hsa-miR-144-5p	MDM4
hsa-miR-144-5p	C5orf51
hsa-miR-144-5p	BRD3
hsa-miR-144-5p	ROCK2
hsa-miR-144-5p	LBR
hsa-miR-144-5p	SYNPO2
hsa-miR-144-5p	KCNAB1
hsa-miR-144-5p	PCSK2
hsa-miR-144-5p	MREG
hsa-miR-144-5p	ZNF529
hsa-miR-144-5p	BLMH
hsa-miR-144-5p	CDCA3
hsa-miR-144-5p	PIGA
hsa-miR-144-5p	DSEL
hsa-miR-144-5p	KLHL42
hsa-miR-144-5p	ADARB2
hsa-miR-144-5p	GABBR2
hsa-miR-144-5p	ID4
hsa-miR-144-5p	ROCK1
hsa-miR-144-5p	TAOK1
hsa-miR-144-5p	TMEM200C
hsa-miR-144-5p	POU2F1
hsa-miR-144-5p	HS3ST1
hsa-miR-144-5p	WDFY3
hsa-miR-144-5p	ACSBG1
hsa-miR-144-5p	SMAD4
hsa-miR-144-5p	ITGA3
hsa-miR-144-5p	SOD2
hsa-miR-144-5p	SOBP
hsa-miR-769-5p	EREG
hsa-miR-769-5p	KIAA1841
hsa-miR-769-5p	PDE6D
hsa-miR-769-5p	RNF115
hsa-miR-769-5p	IFNGR2
hsa-miR-769-5p	ZADH2
hsa-miR-769-5p	ZNF665
hsa-miR-769-5p	AP3S2
hsa-miR-769-5p	YWHAE
hsa-miR-769-5p	IL17REL
hsa-miR-769-5p	QRSL1
hsa-miR-769-5p	PRUNE2
hsa-miR-769-5p	PLEKHA1
hsa-miR-769-5p	C15orf38-AP3S2
hsa-miR-769-5p	LPIN2
hsa-miR-769-5p	PABPC1L2A
hsa-miR-769-5p	MARVELD1
hsa-miR-769-5p	PABPC1L2B
hsa-miR-769-5p	TMEM154
hsa-miR-769-5p	UBE2D3
hsa-miR-769-5p	NBPF15
hsa-miR-769-5p	SCARA3
hsa-miR-769-5p	SPIRE1
hsa-miR-769-5p	JOSD1
hsa-miR-769-5p	NBPF12
hsa-miR-769-5p	METTL7A
hsa-miR-769-5p	BICD2
hsa-miR-769-5p	ZNF678
hsa-miR-769-5p	SLC7A5
hsa-miR-769-5p	PTPN9
hsa-miR-769-5p	MSC
hsa-miR-769-5p	ACTN4
hsa-miR-769-5p	MAPK1
hsa-miR-769-5p	TFEC
hsa-miR-769-5p	CAPNS1
hsa-miR-769-5p	PAPOLG
hsa-miR-769-5p	SURF4
hsa-miR-769-5p	LRWD1
hsa-miR-769-5p	H2AFY2
hsa-miR-769-5p	MCCC2
hsa-miR-769-5p	SLFN5
hsa-miR-769-5p	PEX2
hsa-miR-769-5p	CXCL5
hsa-miR-769-5p	RBM4B
hsa-miR-769-5p	CCDC8
hsa-miR-769-5p	CKAP2L
hsa-miR-769-5p	MSMO1
hsa-miR-769-5p	ZNF486
hsa-miR-769-5p	ZNF280B
hsa-miR-769-5p	GSK3B
hsa-miR-769-5p	TMEM170B
hsa-miR-769-5p	ABCF3
hsa-miR-769-5p	CD302
hsa-miR-769-5p	NCLN
hsa-miR-769-5p	PHACTR4
hsa-miR-769-5p	ZNF714
hsa-miR-769-5p	GFPT1
hsa-miR-769-5p	FANCD2
hsa-miR-769-5p	MOB3A
hsa-miR-769-5p	S1PR2
hsa-miR-769-5p	SLC7A6OS
hsa-miR-769-5p	TRIM59
hsa-miR-769-5p	PLEKHG4B
hsa-miR-769-5p	PRKAR2A
hsa-miR-769-5p	EXOSC2
hsa-miR-769-5p	OSBPL2
hsa-miR-769-5p	ZDHHC8
hsa-miR-769-5p	NT5DC3
hsa-miR-769-5p	FAM83H
hsa-miR-769-5p	LRPPRC
hsa-miR-769-5p	HELLS
hsa-miR-769-5p	KLHL11
hsa-miR-769-5p	FAM126B
hsa-miR-769-5p	SHANK3
hsa-miR-769-5p	MRO
hsa-miR-769-5p	SLC10A6
hsa-miR-769-5p	ZNF264
hsa-miR-769-5p	TRIM45
hsa-miR-769-5p	AHCYL2
hsa-miR-769-5p	QPCTL
hsa-miR-769-5p	HOXD3
hsa-miR-769-5p	UBQLN4
hsa-miR-769-5p	LY75
hsa-miR-769-5p	LY75-CD302
hsa-miR-769-5p	MOB1B
hsa-miR-769-5p	PAICS
hsa-miR-769-5p	ZC3HAV1
hsa-miR-769-5p	PEX26
hsa-miR-769-5p	XRCC2
hsa-miR-769-5p	PHLPP2
hsa-miR-769-5p	NFIC
hsa-miR-769-5p	KLF2
hsa-miR-769-5p	ZNF573
hsa-miR-769-5p	BCAT1
hsa-miR-769-5p	LZIC
hsa-miR-769-5p	RGMB
hsa-miR-769-5p	CEP97
hsa-miR-769-5p	ZNF490
hsa-miR-769-5p	ZNF431
hsa-miR-769-5p	TCEA3
hsa-miR-769-5p	AGXT2
hsa-miR-769-5p	GSPT1
hsa-miR-769-5p	PDE7A
hsa-miR-769-5p	FOXK2
hsa-miR-769-5p	POLI
hsa-miR-769-5p	RRP15
hsa-miR-769-5p	ARSB
hsa-miR-769-5p	PGAP1
hsa-miR-769-5p	HEATR3
hsa-miR-769-5p	ARHGEF18
hsa-miR-769-5p	OTUD3
hsa-miR-769-5p	VPS8
hsa-miR-769-5p	ITPRIPL2
hsa-miR-769-5p	GGCX
hsa-miR-769-5p	SH3RF2
hsa-miR-769-5p	SCML2
hsa-miR-769-5p	CARD8
hsa-miR-769-5p	LRP3
hsa-miR-769-5p	ZSCAN29
hsa-miR-769-5p	ATXN3
hsa-miR-769-5p	NUP205
hsa-miR-769-5p	ZNF652
hsa-miR-769-5p	RPL12
hsa-miR-769-5p	ARL1
hsa-miR-769-5p	MAPKAPK5
hsa-miR-769-5p	RAB3GAP1
hsa-miR-769-5p	OGFRL1
hsa-miR-769-5p	USP6NL
hsa-miR-769-5p	CTC1
hsa-miR-769-5p	PDXK
hsa-miR-769-5p	ZNF324B
hsa-miR-769-5p	ZNF554
hsa-miR-769-5p	HIC2
hsa-miR-769-5p	TBC1D19
hsa-miR-769-5p	YWHAB
hsa-miR-769-5p	PELP1
hsa-miR-769-5p	CLCC1
hsa-miR-769-5p	UBE2B
hsa-miR-769-5p	URGCP
hsa-miR-769-5p	EHD1
hsa-miR-769-5p	CNBP
hsa-miR-769-5p	MAGI3
hsa-miR-769-5p	HSBP1
hsa-miR-769-5p	CRNKL1
hsa-miR-769-5p	ORC6
hsa-miR-769-5p	ALG13
hsa-miR-769-5p	MTG2
hsa-miR-769-5p	COX6B1
hsa-miR-769-5p	CTSS
hsa-miR-769-5p	APOC3
hsa-miR-769-5p	AEN
hsa-miR-769-5p	RMDN1
hsa-miR-769-5p	ZMAT2
hsa-miR-769-5p	AIG1
hsa-miR-769-5p	EIF4E
hsa-miR-769-5p	DCUN1D5
hsa-miR-769-5p	TRAF1
hsa-miR-769-5p	PHAX
hsa-miR-769-5p	RAD51
hsa-miR-769-5p	FGG
hsa-miR-769-5p	SPEN
hsa-miR-769-5p	SLC37A2
hsa-miR-769-5p	QPCT
hsa-miR-769-5p	WDR13
hsa-miR-181b-5p	ZNF268
hsa-miR-181b-5p	OSBPL3
hsa-miR-181b-5p	GSKIP
hsa-miR-181b-5p	ZFP36L1
hsa-miR-181b-5p	C2orf69
hsa-miR-181b-5p	CBX7
hsa-miR-181b-5p	BCL2
hsa-miR-181b-5p	PLAG1
hsa-miR-181b-5p	SLC25A37
hsa-miR-181b-5p	DDX52
hsa-miR-181b-5p	ZFP69B
hsa-miR-181b-5p	TMCC1
hsa-miR-181b-5p	FSD1L
hsa-miR-181b-5p	RPS6KA3
hsa-miR-181b-5p	KIAA1551
hsa-miR-1307-3p	ISG20L2
hsa-miR-1307-3p	SMYD4
hsa-miR-1307-3p	PIAS4
hsa-miR-1307-3p	TNFAIP8L1
hsa-miR-1307-3p	SFN
hsa-miR-1307-3p	CENPBD1
hsa-miR-1307-3p	TMIGD2
hsa-miR-1307-3p	PUS10
hsa-miR-1307-3p	ZNF101
hsa-miR-1307-3p	FMN1
hsa-miR-1307-3p	IL10RB
hsa-miR-1307-3p	CCDC142
hsa-miR-1307-3p	CIC
hsa-miR-1307-3p	PRPF4
hsa-miR-1307-3p	KRBA2
hsa-miR-1307-3p	ZNF841
hsa-miR-1307-3p	ZNF385A
hsa-miR-1307-3p	TRMT10B
hsa-miR-1307-3p	C8orf17
hsa-miR-1307-3p	GMDS
hsa-miR-1307-3p	HOOK3
hsa-miR-1307-3p	HINFP
hsa-miR-1307-3p	WASF2
hsa-miR-1307-3p	RHBDL2
hsa-miR-1307-3p	PRR23A
hsa-miR-1307-3p	ORC6
hsa-miR-1307-3p	APOBEC3A
hsa-miR-1307-3p	PPP5D1
hsa-miR-1307-3p	PRPF38A
hsa-miR-1307-3p	GNE
hsa-miR-1307-3p	IL6R
hsa-miR-1307-3p	DNAJC22
hsa-miR-1307-3p	WDR92
hsa-miR-1307-3p	TUBD1
hsa-miR-1307-3p	SLC35E1
hsa-miR-1307-3p	TAS2R5
hsa-miR-1307-3p	YIPF5
hsa-miR-1307-3p	FAM120AOS
hsa-miR-1307-3p	DIS3L
hsa-miR-1307-3p	RAB27A
hsa-miR-1307-3p	ZNF561
hsa-miR-1307-3p	NKAP
hsa-miR-1307-3p	TNFSF14
hsa-miR-1307-3p	PLEKHM3
hsa-miR-1307-3p	EXOSC10
hsa-miR-1307-3p	TECPR1
hsa-miR-1307-3p	ITPRIPL1
hsa-miR-1307-3p	VSIG1
hsa-miR-1307-3p	RNF222
hsa-miR-1307-3p	C7orf65
hsa-miR-1307-3p	SNX22
hsa-miR-1307-3p	ERAP2
hsa-miR-1307-3p	OGFOD1
hsa-miR-1307-3p	PROSER2
hsa-miR-1307-3p	QRSL1
hsa-miR-1307-3p	ZNF655
hsa-miR-1307-3p	PTAFR
hsa-miR-1307-3p	MREG
hsa-miR-1307-3p	ABCB5
hsa-miR-1307-3p	LRRC8B
hsa-miR-1307-3p	MAVS
hsa-miR-1307-3p	ZNF682
hsa-miR-1307-3p	WDR31
hsa-miR-1307-3p	ZNF430
hsa-miR-1307-3p	MRI1
hsa-miR-1307-3p	ZNF417
hsa-miR-1307-3p	SLC25A51
hsa-miR-1307-3p	ZNF85
hsa-miR-1307-3p	ZNF333
hsa-miR-1307-3p	ZBTB43
hsa-miR-1307-3p	DSG3
hsa-miR-1307-3p	VWC2
hsa-miR-1307-3p	CCDC170
hsa-miR-1307-3p	NPTXR
hsa-miR-1307-3p	DIP2A
hsa-miR-1307-3p	ORAI2
hsa-miR-1307-3p	RSPH3
hsa-miR-1307-3p	NOL10
hsa-miR-1307-3p	LDLR
hsa-miR-1307-3p	ZNF431
hsa-miR-1307-3p	ACSL6
hsa-miR-1307-3p	PHLDA3
hsa-miR-1307-3p	ABHD2
hsa-miR-1307-3p	TSPAN14
hsa-miR-1307-3p	KIAA1614
hsa-miR-1307-3p	ERC1
hsa-miR-1307-3p	EDARADD
hsa-miR-1307-3p	ZNF695
hsa-miR-1307-3p	ERGIC1
hsa-miR-1307-3p	SP110
hsa-miR-1307-3p	HPSE
hsa-miR-1307-3p	CDC14B
hsa-miR-1307-3p	GBP4
hsa-miR-1307-3p	DENND5B
hsa-miR-1307-3p	FGFR1
hsa-miR-1307-3p	RAB10
hsa-miR-1307-3p	CIAO1
hsa-miR-1307-3p	HIST1H2AH
hsa-miR-1307-3p	TPGS1
hsa-miR-1307-3p	SGPP2
hsa-miR-1307-3p	SYNRG
hsa-miR-1307-3p	ARHGEF39
hsa-miR-1307-3p	GPR161
hsa-miR-1307-3p	ZNF652
hsa-miR-1307-3p	FXN
hsa-miR-1307-3p	PEX5L
hsa-miR-1307-3p	GK5
hsa-miR-1307-3p	OXA1L
hsa-miR-1307-3p	HMGB1
hsa-miR-1307-3p	LRIG2
hsa-miR-1307-3p	GNB4
hsa-miR-1307-3p	CCR6
hsa-miR-1307-3p	C6orf132
hsa-miR-1307-3p	FAM71F2
hsa-miR-1307-3p	HS3ST1
hsa-miR-1307-3p	SMG1
hsa-miR-1307-3p	ZNF419
hsa-miR-1307-3p	SWSAP1
hsa-miR-1307-3p	FOXK1
hsa-miR-1307-3p	C17orf75
hsa-miR-1307-3p	EEF2K
hsa-miR-1307-3p	KCNJ6
hsa-miR-1307-3p	MOGAT3
hsa-miR-1307-3p	DNAJC28
hsa-miR-1307-3p	ATG14
hsa-miR-1307-3p	PNPT1
hsa-miR-1307-3p	PLEKHG4B
hsa-miR-1307-3p	MED7
hsa-miR-1307-3p	SLC43A2
hsa-miR-1307-3p	TEP1
hsa-miR-1307-3p	SF3B1
hsa-miR-1307-3p	USP49
hsa-miR-1307-3p	ZNF485
hsa-miR-1307-3p	SEMA3E
hsa-miR-1307-3p	ZFP82
hsa-miR-1307-3p	ZNF439
hsa-miR-1307-3p	SNRPD1
hsa-miR-1307-3p	ST3GAL2
hsa-miR-1307-3p	IRF1
hsa-miR-1307-3p	HSD17B12
hsa-miR-1307-3p	PACS1
hsa-miR-1307-3p	PEX26
hsa-miR-1307-3p	ZBTB25
hsa-miR-1307-3p	ZNF284
hsa-miR-1307-3p	METTL14
hsa-miR-1307-3p	ARSA
hsa-miR-1307-3p	VSTM4
hsa-miR-1307-3p	ZNF207
hsa-miR-1307-3p	APOPT1
hsa-miR-1307-3p	PSMB5
hsa-miR-1307-3p	MTMR10
hsa-miR-1307-3p	PXMP4
hsa-miR-1307-3p	PSMB2
hsa-miR-1307-3p	DDX19B
hsa-miR-1307-3p	ESF1
hsa-miR-1307-3p	LIMS1
hsa-miR-1307-3p	UGGT1
hsa-miR-1307-3p	CDK4
hsa-miR-1307-3p	ENSA
hsa-miR-1307-3p	RSBN1L
hsa-miR-1307-3p	RPL34
hsa-miR-1307-3p	OPTN
hsa-miR-1307-3p	KDM5A
hsa-miR-1307-3p	GINM1
hsa-miR-1307-3p	CNKSR3
hsa-miR-1307-3p	APTX
hsa-miR-1307-3p	SLC1A5
hsa-miR-1307-3p	RAB40B
hsa-miR-1307-3p	POC1A
hsa-miR-1307-3p	TPCN2
hsa-miR-1307-3p	CDKN3
hsa-miR-1307-3p	MSANTD4
hsa-miR-1307-3p	TSPAN6
hsa-miR-1307-3p	VPS18
hsa-miR-1307-3p	MAP7
[truncated: 898 more rows]

## Sheet: upregulated miRNAs in control
miRNA (upregulated miRNAs in the control group)	Target gene
hsa-miR-485-5p	PTMS
hsa-miR-485-5p	AC007390.5
hsa-miR-485-5p	SUMF2
hsa-miR-485-5p	DNAJC5G
hsa-miR-485-5p	UNC45A
hsa-miR-485-5p	SSH3
hsa-miR-485-5p	RAB8B
hsa-miR-485-5p	ZBTB39
hsa-miR-485-5p	CKS1B
hsa-miR-485-5p	TPD52L2
hsa-miR-485-5p	HIF3A
hsa-miR-485-5p	MEOX1
hsa-miR-485-5p	ALX4
hsa-miR-485-5p	PPP1R14D
hsa-miR-485-5p	CES4A
hsa-miR-485-5p	ONECUT2
hsa-miR-485-5p	TMEM151B
hsa-miR-485-5p	SLC36A3
hsa-miR-485-5p	C7orf73
hsa-miR-485-5p	CD3EAP
hsa-miR-485-5p	PHB2
hsa-miR-485-5p	AC007375.1
hsa-miR-485-5p	DLK2
hsa-miR-485-5p	TMUB2
hsa-miR-485-5p	PAK1
hsa-miR-485-5p	SDC3
hsa-miR-485-5p	TSPO2
hsa-miR-485-5p	TFRC
hsa-miR-485-5p	SRRM4
hsa-miR-485-5p	YWHAB
hsa-miR-485-5p	C17orf50
hsa-miR-485-5p	ZNF384
hsa-miR-485-5p	FAM124A
hsa-miR-485-5p	VTA1
hsa-miR-485-5p	RMND5B
hsa-miR-485-5p	KNOP1
hsa-miR-485-5p	ETNK2
hsa-miR-485-5p	TMEM104
hsa-miR-485-5p	AJAP1
hsa-miR-485-5p	ZNF81
hsa-miR-485-5p	ADIPOR2
hsa-miR-485-5p	NSUN5
hsa-miR-485-5p	HOXB6
hsa-miR-485-5p	KPRP
hsa-miR-485-5p	ACTR3
hsa-miR-485-5p	RNF24
hsa-miR-485-5p	VPS26A
hsa-miR-485-5p	ATOH8
hsa-miR-485-5p	LSMEM2
hsa-miR-485-5p	FAM222B
hsa-miR-485-5p	EFNA1
hsa-miR-485-5p	MRPS27
hsa-miR-485-5p	TIMM13
hsa-miR-485-5p	FRMPD3
hsa-miR-485-5p	NNT
hsa-miR-485-5p	EVX2
hsa-miR-485-5p	ASCC2
hsa-miR-485-5p	NOX5
hsa-miR-485-5p	NT5DC3
hsa-miR-485-5p	FSD1
hsa-miR-485-5p	CTDNEP1
hsa-miR-485-5p	MPZ
hsa-miR-485-5p	GGT7
hsa-miR-485-5p	TDRKH
hsa-miR-485-5p	PARP11
hsa-miR-485-5p	MAX
hsa-miR-485-5p	TOM1L2
hsa-miR-485-5p	ARL2BP
hsa-miR-485-5p	PAPLN
hsa-miR-485-5p	DAND5
hsa-miR-485-5p	DCAF7
hsa-miR-485-5p	AVPR2
hsa-miR-485-5p	PPAN-P2RY11
hsa-miR-485-5p	SPNS2
hsa-miR-485-5p	MGAT5B
hsa-miR-485-5p	SLC16A2
hsa-miR-485-5p	NF2
hsa-miR-485-5p	FTCD
hsa-miR-485-5p	LRRC27
hsa-miR-485-5p	CYB561D1
hsa-miR-485-5p	ZFP36L1
hsa-miR-485-5p	RBPMS
hsa-miR-485-5p	IL18BP
hsa-miR-485-5p	PDPR
hsa-miR-485-5p	CDC42EP1
hsa-miR-485-5p	DKFZP434H0512
hsa-miR-485-5p	PEAR1
hsa-miR-485-5p	PACS1
hsa-miR-485-5p	DKFZP761J1410
hsa-miR-485-5p	MGST3
hsa-miR-485-5p	C17orf78
hsa-miR-485-5p	ST3GAL1
hsa-miR-485-5p	GAB2
hsa-miR-485-5p	BCAS3
hsa-miR-485-5p	DHCR24
hsa-miR-485-5p	CSNK2A1
hsa-miR-485-5p	GSK3A
hsa-miR-485-5p	MAP7D1
hsa-miR-485-5p	CALCOCO1
hsa-miR-485-5p	EPS8L1
hsa-miR-485-5p	CDX1
hsa-miR-485-5p	FAM83B
hsa-miR-485-5p	PAX3
hsa-miR-485-5p	ANXA11
hsa-miR-485-5p	AGFG2
hsa-miR-485-5p	FAM83F
hsa-miR-485-5p	DAG1
hsa-miR-485-5p	AGO4
hsa-miR-485-5p	FBXL17
hsa-miR-485-5p	DNAJB13
hsa-miR-485-5p	POU6F1
hsa-miR-485-5p	SOX5
hsa-miR-485-5p	ZNF831
hsa-miR-485-5p	PEX26
hsa-miR-485-5p	NKAIN4
hsa-miR-485-5p	RASL10A
hsa-miR-485-5p	TRIM8
hsa-miR-485-5p	MSI2
hsa-miR-485-5p	OSBPL10
hsa-miR-485-5p	SGPL1
hsa-miR-485-5p	CD79A
hsa-miR-485-5p	RRM2
hsa-miR-485-5p	VPS36
hsa-miR-485-5p	ORAI1
hsa-miR-485-5p	CNTNAP1
hsa-miR-485-5p	BTG2
hsa-miR-485-5p	SLC36A1
hsa-miR-485-5p	CHD3
hsa-miR-485-5p	TAB1
hsa-miR-485-5p	S100A16
hsa-miR-485-5p	IGF2BP2
hsa-miR-485-5p	ATG9B
hsa-miR-485-5p	FUNDC2
hsa-miR-485-5p	LYPD6
hsa-miR-485-5p	SGSM2
hsa-miR-485-5p	CD84
hsa-miR-485-5p	MBD6
hsa-miR-485-5p	DRGX
hsa-miR-485-5p	GPN2
hsa-miR-485-5p	ZSWIM6
hsa-miR-485-5p	ZNF259
hsa-miR-485-5p	PRUNE
hsa-miR-485-5p	KCNK3
hsa-miR-485-5p	EMC10
hsa-miR-485-5p	DISP2
hsa-miR-485-5p	SNX21
hsa-miR-485-5p	ARHGAP9
hsa-miR-485-5p	TEX261
hsa-miR-485-5p	C2orf91
hsa-miR-485-5p	KNTC1
hsa-miR-485-5p	ZCCHC14
hsa-miR-485-5p	HNF4A
hsa-miR-485-5p	UBA2
hsa-miR-485-5p	LZTS3
hsa-miR-485-5p	PANK3
hsa-miR-485-5p	GPR3
hsa-miR-485-5p	B3GNT1
hsa-miR-485-5p	FOXL1
hsa-miR-485-5p	ANKRD52
hsa-miR-485-5p	UBR2
hsa-miR-485-5p	UPF2
hsa-miR-485-5p	KLF13
hsa-miR-485-5p	RWDD2B
hsa-miR-485-5p	KCNJ11
hsa-miR-485-5p	YWHAG
hsa-miR-485-5p	BAZ2A
hsa-miR-485-5p	ST14
hsa-miR-485-5p	MCTP1
hsa-miR-485-5p	CAMK2A
hsa-miR-485-5p	CLCN6
hsa-miR-485-5p	C9orf114
hsa-miR-485-5p	NMNAT2
hsa-miR-485-5p	FKBP4
hsa-miR-485-5p	CTD-2207O23.12
hsa-miR-485-5p	ZNF641
hsa-miR-485-5p	SEMA4G
hsa-miR-485-5p	GJA5
hsa-miR-485-5p	LCMT2
hsa-miR-485-5p	FRMD5
hsa-miR-485-5p	CEP85
hsa-miR-485-5p	TP53INP2
hsa-miR-485-5p	COPS7B
hsa-miR-485-5p	LYSMD1
hsa-miR-485-5p	H6PD
hsa-miR-485-5p	AC022532.1
hsa-miR-485-5p	SYT11
hsa-miR-485-5p	RP5-850E9.3
hsa-miR-485-5p	MIER2
hsa-miR-485-5p	PAK4
hsa-miR-485-5p	SLC25A53
hsa-miR-485-5p	RORC
hsa-miR-485-5p	CDKN1A
hsa-miR-485-5p	ANKRD34A
hsa-miR-485-5p	TSTD2
hsa-miR-485-5p	ZBTB20
hsa-miR-485-5p	MXI1
hsa-miR-485-5p	FXYD5
hsa-miR-485-5p	BEND6
hsa-miR-485-5p	POMGNT1
hsa-miR-485-5p	LAMTOR1
hsa-miR-485-5p	GABRE
hsa-miR-485-5p	TMEM181
hsa-miR-485-5p	TTC9C
hsa-miR-485-5p	LCLAT1
hsa-miR-485-5p	APOA5
hsa-miR-485-5p	SLC41A1
hsa-miR-485-5p	PQLC2
hsa-miR-485-5p	TAOK1
hsa-miR-485-5p	ELMSAN1
hsa-miR-485-5p	PFN2
hsa-miR-485-5p	DPYSL3
hsa-miR-485-5p	TSPAN17
hsa-miR-485-5p	IL23R
hsa-miR-485-5p	ZDHHC2
hsa-miR-485-5p	CCAR2
hsa-miR-485-5p	CELF3
hsa-miR-485-5p	ABHD2
hsa-miR-485-5p	JUND
hsa-miR-485-5p	MXD1
hsa-miR-485-5p	NPLOC4
hsa-miR-485-5p	PPP4R1L
hsa-miR-485-5p	GINS4
hsa-miR-485-5p	ZDHHC8
hsa-miR-485-5p	MEF2D
hsa-miR-485-5p	SF1
hsa-miR-485-5p	DMWD
hsa-miR-485-5p	NPEPPS
hsa-miR-485-5p	DNM1
hsa-miR-485-5p	SLC48A1
hsa-miR-485-5p	SUFU
hsa-miR-485-5p	RSPO3
hsa-miR-485-5p	REEP1
hsa-miR-485-5p	SEMA4D
hsa-miR-485-5p	GCNT4
hsa-miR-485-5p	C16orf70
hsa-miR-485-5p	MID2
hsa-miR-485-5p	WNT8B
hsa-miR-485-5p	PARP16
hsa-miR-485-5p	SYN1
hsa-miR-485-5p	SERTAD3
hsa-miR-485-5p	OGT
hsa-miR-485-5p	MMS19
hsa-miR-485-5p	NAB2
hsa-miR-485-5p	NTMT1
hsa-miR-485-5p	AMPD3
hsa-miR-485-5p	RACGAP1
hsa-miR-485-5p	PLCD3
hsa-miR-485-5p	MMP14
hsa-miR-485-5p	RC3H1
hsa-miR-485-5p	EFCC1
hsa-miR-485-5p	SYT9
hsa-miR-485-5p	TCF7
hsa-miR-485-5p	PLCB3
hsa-miR-485-5p	TMEM33
hsa-miR-485-5p	RAD9A
hsa-miR-485-5p	CDK8
hsa-miR-485-5p	ATRNL1
hsa-miR-485-5p	CMTM7
hsa-miR-485-5p	LUZP1
hsa-miR-485-5p	DRP2
hsa-miR-485-5p	ARHGEF15
hsa-miR-485-5p	IRF1
hsa-miR-485-5p	SMDT1
hsa-miR-485-5p	SNPH
hsa-miR-485-5p	ELOVL6
hsa-miR-485-5p	FOSL2
hsa-miR-485-5p	TNFRSF1B
hsa-miR-485-5p	GABRB3
hsa-miR-485-5p	CRTAP
hsa-miR-485-5p	CDIPT
hsa-miR-485-5p	ATP6V1C2
hsa-miR-485-5p	MLLT3
hsa-miR-485-5p	KDSR
hsa-miR-485-5p	PTGIS
hsa-miR-485-5p	PPARGC1A
hsa-miR-485-5p	YTHDC1
hsa-miR-485-5p	FAM193B
hsa-miR-485-5p	KIAA1644
hsa-miR-485-5p	GRK5
hsa-miR-485-5p	DDX19B
hsa-miR-485-5p	PPFIA4
hsa-miR-485-5p	JMJD1C
hsa-miR-485-5p	SLC23A2
hsa-miR-485-5p	CELF1
hsa-miR-485-5p	NOVA1
hsa-miR-485-5p	PDE3A
hsa-miR-485-5p	SHISA9
hsa-miR-485-5p	ONECUT1
hsa-miR-485-5p	PRPF38B
hsa-miR-485-5p	MAPK4
hsa-miR-485-5p	NAGA
hsa-miR-485-5p	CREB1
hsa-miR-485-5p	THRA
hsa-miR-485-5p	AFF1
hsa-miR-485-5p	TMPRSS4
hsa-miR-485-5p	OXSR1
hsa-miR-485-5p	GLIS3
hsa-miR-485-5p	TUB
hsa-miR-485-5p	WDTC1
hsa-miR-485-5p	WNT3A
hsa-miR-485-5p	QSOX1
hsa-miR-485-5p	CADM2
hsa-miR-485-5p	HS6ST3
hsa-miR-485-5p	THTPA
hsa-miR-485-5p	CHD9
hsa-miR-485-5p	NIN
hsa-miR-485-5p	TTC5
hsa-miR-485-5p	ADCYAP1R1
hsa-miR-485-5p	AMER1
hsa-miR-485-5p	C17orf82
hsa-miR-485-5p	OGFOD2
hsa-miR-485-5p	KIAA1549L
hsa-miR-485-5p	LRRC7
hsa-miR-485-5p	CELSR2
hsa-miR-485-5p	SORBS1
hsa-miR-485-5p	PTEN
hsa-miR-485-5p	MDGA1
hsa-miR-485-5p	USP47
hsa-miR-485-5p	SENP1
hsa-miR-485-5p	TMEM120B
hsa-miR-485-5p	SPTBN2
hsa-miR-485-5p	SRRD
hsa-miR-485-5p	SRC
hsa-miR-485-5p	KLHL38
hsa-miR-485-5p	PTAFR
hsa-miR-485-5p	C1orf147
hsa-miR-485-5p	TMEM151A
hsa-miR-485-5p	ONECUT3
hsa-miR-485-5p	PEA15
hsa-miR-485-5p	AGO1
hsa-miR-485-5p	PHF21A
hsa-miR-485-5p	STX5
hsa-miR-485-5p	PDE7A
hsa-miR-485-5p	PPM1H
hsa-miR-485-5p	GDF11
hsa-miR-485-5p	UBTF
hsa-miR-485-5p	SYT2
hsa-miR-485-5p	FRMD8
hsa-miR-485-5p	SMARCE1
hsa-miR-485-5p	ATXN7L3B
hsa-miR-485-5p	MFRP
hsa-miR-485-5p	ACTR1A
hsa-miR-485-5p	ATRN
hsa-miR-485-5p	SMG1
hsa-miR-485-5p	PLXNA4
hsa-miR-485-5p	UBE2I
hsa-miR-485-5p	PDE10A
hsa-miR-485-5p	PLEKHM3
hsa-miR-485-5p	PLEC
hsa-miR-485-5p	PLXNC1
hsa-miR-485-5p	THRB
hsa-miR-485-5p	UNC5B
hsa-miR-485-5p	KIAA1549
hsa-miR-485-5p	ZNF512B
hsa-miR-485-5p	LIMD1
hsa-miR-485-5p	STARD10
hsa-miR-485-5p	TECPR2
hsa-miR-485-5p	ZBTB10
hsa-miR-485-5p	CDC42BPA
hsa-miR-485-5p	FAM53C
hsa-miR-485-5p	OTUD7A
hsa-miR-485-5p	SZT2
hsa-miR-485-5p	KLHDC10
hsa-miR-485-5p	ARHGAP35
hsa-miR-485-5p	PEG10
hsa-miR-485-5p	SLC38A1
hsa-miR-485-5p	KSR1
hsa-miR-485-5p	LRRFIP1
hsa-miR-485-5p	C19orf66
hsa-miR-485-5p	TRIM66
hsa-miR-485-5p	OTOF
hsa-miR-485-5p	PTPRT
hsa-miR-485-5p	DLGAP2
hsa-miR-485-5p	ATXN7L3
hsa-miR-485-5p	ETNK1
hsa-miR-485-5p	MED1
hsa-miR-485-5p	ABCA9
hsa-miR-485-5p	KIF1C
hsa-miR-485-5p	TNPO2
hsa-miR-485-5p	STRIP1
hsa-miR-485-5p	BSN
hsa-miR-485-5p	WNK3
hsa-miR-485-5p	KIAA1199
hsa-miR-485-5p	DPH1
hsa-miR-485-5p	OVCA2
hsa-miR-485-5p	RGP1
hsa-miR-485-5p	SDHAF1
hsa-miR-485-5p	MYL9
hsa-miR-485-5p	IGFBP5
hsa-miR-485-5p	MGA
hsa-miR-485-5p	KCNK10
hsa-miR-485-5p	TTC28
hsa-miR-485-5p	CLCN5
hsa-miR-485-5p	BNC2
hsa-miR-485-5p	DYRK3
hsa-miR-485-5p	HCN4
hsa-miR-485-5p	MAPK8IP3
hsa-miR-485-5p	IL18R1
hsa-miR-485-5p	SLC5A1
hsa-miR-485-5p	SLC35F2
hsa-miR-485-5p	LRP4
hsa-miR-485-5p	SHMT2
hsa-miR-485-5p	CMTM4
hsa-miR-485-5p	TSPAN31
hsa-miR-485-5p	ZFHX2
hsa-miR-485-5p	RORA
hsa-miR-485-5p	RAB6B
hsa-miR-485-5p	EBF4
hsa-miR-485-5p	ZFP91
hsa-miR-485-5p	FAM199X
hsa-miR-485-5p	DCHS1
hsa-miR-485-5p	GRIN1
hsa-miR-485-5p	LRCH4
hsa-miR-485-5p	EMX1
hsa-miR-485-5p	VWA1
hsa-miR-485-5p	ATXN1L
hsa-miR-485-5p	CCBE1
hsa-miR-485-5p	DDN
hsa-miR-485-5p	MRM1
hsa-miR-485-5p	WIPF3
hsa-miR-485-5p	RAD50
hsa-miR-485-5p	ABCF3
hsa-miR-485-5p	CENPF
hsa-miR-485-5p	GDF5OS
hsa-miR-485-5p	SECISBP2
hsa-miR-485-5p	ZDHHC5
hsa-miR-485-5p	CCDC9
hsa-miR-485-5p	CDK16
hsa-miR-485-5p	DBNL
hsa-miR-485-5p	OSBP
hsa-miR-485-5p	DVL3
hsa-miR-485-5p	OBFC1
hsa-miR-485-5p	DNAJC10
hsa-miR-485-5p	STRBP
hsa-miR-485-5p	NELFE
hsa-miR-485-5p	HM13
hsa-miR-485-5p	ECE2
hsa-miR-485-5p	APOC3
hsa-miR-485-5p	SURF2
hsa-miR-485-5p	FAM216B
hsa-miR-485-5p	TGFBR2
hsa-miR-485-5p	CUL3
hsa-miR-485-5p	CRP
hsa-miR-485-5p	LRP8
hsa-miR-485-5p	PRMT7
hsa-miR-485-5p	ZNF703
hsa-miR-485-5p	CRHR2
hsa-miR-485-5p	HTRA2
hsa-miR-204-3p	MGAT1
hsa-miR-204-3p	MICALL1
hsa-miR-204-3p	MASTL
hsa-miR-204-3p	GPD2
hsa-miR-204-3p	INS-IGF2
hsa-miR-204-3p	ANP32E
hsa-miR-204-3p	TRIM49D1
hsa-miR-204-3p	LRRC37A3
hsa-miR-204-3p	TRIM48
hsa-miR-204-3p	AGTRAP
hsa-miR-204-3p	ZNF787
hsa-miR-204-3p	HDGFRP3
hsa-miR-204-3p	MDC1
hsa-miR-204-3p	TPBGL
hsa-miR-204-3p	HMGN4
hsa-miR-204-3p	APTX
hsa-miR-204-3p	TEAD2
hsa-miR-204-3p	GTDC1
hsa-miR-204-3p	HSPB6
hsa-miR-204-3p	TMEM87A
hsa-miR-204-3p	SULF2
hsa-miR-204-3p	UPB1
hsa-miR-204-3p	CHRFAM7A
hsa-miR-204-3p	EIF2AK1
hsa-miR-204-3p	CACNA2D1
hsa-miR-204-3p	VPS52
hsa-miR-204-3p	CHRNA7
hsa-miR-204-3p	ROMO1
hsa-miR-204-3p	C3orf62
hsa-miR-204-3p	TRIB2
hsa-miR-204-3p	LRRC19
hsa-miR-204-3p	PARP16
hsa-miR-204-3p	RASAL1
hsa-miR-204-3p	CYBB
hsa-miR-204-3p	KSR1
hsa-miR-204-3p	ALPK3
hsa-miR-204-3p	SPAG6
hsa-miR-204-3p	SLC47A1
hsa-miR-204-3p	CACNG6
hsa-miR-204-3p	TGFBRAP1
hsa-miR-204-3p	SP1
hsa-miR-204-3p	GTPBP1
hsa-miR-204-3p	ZNF518B
hsa-miR-204-3p	DNAJB14
hsa-miR-204-3p	PXN
hsa-miR-204-3p	INO80D
hsa-miR-204-3p	SLITRK3
hsa-miR-204-3p	SNX30
hsa-miR-204-3p	ZNF514
hsa-miR-204-3p	SEMA3G
hsa-miR-204-3p	PTPRT
hsa-miR-204-3p	TPCN1
hsa-miR-204-3p	IL16
hsa-miR-204-3p	STXBP1
hsa-miR-204-3p	PIGK
hsa-miR-204-3p	TAOK1
hsa-miR-204-3p	BRWD3
hsa-miR-204-3p	SLC39A13
hsa-miR-204-3p	ASXL3
hsa-miR-204-3p	NOX5
hsa-miR-204-3p	ACSBG1
hsa-miR-204-3p	CBX7
hsa-miR-204-3p	PLXNA2
hsa-miR-204-3p	MACC1
hsa-miR-204-3p	HEG1
hsa-miR-204-3p	FKBP4
hsa-miR-204-3p	MAN1A1
hsa-miR-204-3p	SLC2A13
hsa-miR-204-3p	LUZP1
hsa-miR-204-3p	PEAK1
hsa-miR-204-3p	IKZF2
hsa-miR-204-3p	SGSM2
hsa-miR-204-3p	TBKBP1
hsa-miR-204-3p	ANKH
hsa-miR-204-3p	KIAA1549L
hsa-miR-204-3p	RIMS4
hsa-miR-204-3p	ADAR
hsa-miR-204-3p	KIF13B
hsa-miR-204-3p	SLC36A1
hsa-miR-204-3p	KIAA0513
hsa-miR-204-3p	PIK3CD
hsa-miR-204-3p	TBC1D14
hsa-miR-204-3p	HS3ST3B1
hsa-miR-204-3p	ZBTB34
hsa-miR-204-3p	TBC1D22A
hsa-miR-204-3p	PLEKHA8
hsa-miR-204-3p	GLIS2
hsa-miR-204-3p	ZDHHC21
hsa-miR-204-3p	ZNF609
hsa-miR-204-3p	KIAA0319
hsa-miR-204-3p	TSC1
hsa-miR-204-3p	NRARP
hsa-miR-204-3p	ABCC6
hsa-miR-204-3p	KIAA0355
hsa-miR-204-3p	ANKRD12
hsa-miR-204-3p	DPH2
hsa-miR-204-3p	WIZ
hsa-miR-204-3p	ATXN1
hsa-miR-204-3p	LRRC15
hsa-miR-204-3p	BSN
hsa-miR-204-3p	FAM73B
hsa-miR-204-3p	CACNA1H
hsa-miR-204-3p	SOX4
hsa-miR-204-3p	RPS6KA1
hsa-miR-204-3p	MUC19
hsa-miR-204-3p	SLC6A19
hsa-miR-204-3p	XIRP2
hsa-miR-204-3p	TPPP
hsa-miR-204-3p	JAKMIP3
hsa-miR-204-3p	GPR144
hsa-miR-204-3p	PPP2R5C
hsa-miR-204-3p	PRR14L
hsa-miR-204-3p	DNM3
hsa-miR-204-3p	RP11-1055B8.7
hsa-miR-204-3p	EPAS1
hsa-miR-204-3p	MICAL3
hsa-miR-204-3p	ATP11A
hsa-miR-204-3p	PLXNA4
hsa-miR-204-3p	NACC2
hsa-miR-204-3p	TTBK2
hsa-miR-204-3p	KLF12
hsa-miR-204-3p	SERBP1
hsa-miR-204-3p	PCNX
hsa-miR-204-3p	SNTB2
hsa-miR-204-3p	ARHGEF12
hsa-miR-204-3p	CCDC93
hsa-miR-204-3p	STRIP1
hsa-miR-204-3p	FMN1
hsa-miR-204-3p	ATM
hsa-miR-204-3p	TNRC6B
hsa-miR-204-3p	ELFN2
hsa-miR-204-3p	GABRB2
hsa-miR-204-3p	ADCK4
hsa-miR-204-3p	GUF1
hsa-miR-204-3p	ZNF592
hsa-miR-204-3p	PLCL1
hsa-miR-204-3p	MORC2
hsa-miR-204-3p	KLHL11
hsa-miR-204-3p	CSPG4
hsa-miR-204-3p	KCNK10
hsa-miR-204-3p	MAGI3
hsa-miR-204-3p	SPINT1
hsa-miR-204-3p	OTOG
hsa-miR-204-3p	C5orf51
hsa-miR-204-3p	PCDHAC2
hsa-miR-204-3p	NAP1L4
hsa-miR-204-3p	KCTD2
hsa-miR-204-3p	SOST
hsa-miR-204-3p	PCDHA6
hsa-miR-204-3p	TRANK1
hsa-miR-204-3p	MN1
hsa-miR-204-3p	MCF2L
hsa-miR-204-3p	CDX1
hsa-miR-204-3p	PHB
hsa-miR-204-3p	HS6ST1
hsa-miR-204-3p	INHBC
hsa-miR-204-3p	ARHGEF37
hsa-miR-204-3p	MAMLD1
hsa-miR-204-3p	ATP8B2
hsa-miR-204-3p	LZTS3
hsa-miR-204-3p	C19orf35
hsa-miR-204-3p	ADAMTS14
hsa-miR-204-3p	SH3RF3
hsa-miR-204-3p	SRL
hsa-miR-204-3p	TMEM221
hsa-miR-204-3p	CTD-3074O7.11
hsa-miR-204-3p	LUZP2
hsa-miR-204-3p	ADRB1
hsa-miR-204-3p	C9orf173
hsa-miR-204-3p	KDM6B
hsa-miR-204-3p	BRSK2
hsa-miR-204-3p	PCDHA12
hsa-miR-204-3p	KDM3B
hsa-miR-204-3p	RBBP8NL
hsa-miR-204-3p	WDR52
hsa-miR-204-3p	PCDHA5
hsa-miR-204-3p	PCDHA9
hsa-miR-204-3p	FRYL
hsa-miR-204-3p	SLC19A3
hsa-miR-204-3p	FLT1
hsa-miR-204-3p	EIF4B
hsa-miR-204-3p	WDFY4
hsa-miR-204-3p	SMPD3
hsa-miR-204-3p	AMZ1
hsa-miR-204-3p	MAPK8IP3
hsa-miR-204-3p	MMP8
hsa-miR-204-3p	RBP3
hsa-miR-204-3p	ZFP42
hsa-miR-204-3p	CECR6
hsa-miR-204-3p	SLC5A10
hsa-miR-204-3p	ACPL2
hsa-miR-204-3p	CIITA
hsa-miR-204-3p	PCDHA10
hsa-miR-204-3p	FAM46A
hsa-miR-204-3p	LENG8
hsa-miR-204-3p	CACNA1C
hsa-miR-204-3p	JPH4
hsa-miR-204-3p	ZSWIM5
hsa-miR-204-3p	REV3L
hsa-miR-204-3p	RASA4
hsa-miR-204-3p	APCDD1L
hsa-miR-204-3p	C1orf173
hsa-miR-204-3p	PLEC
hsa-miR-204-3p	PCDHA4
hsa-miR-204-3p	SCARA3
hsa-miR-204-3p	RAPGEFL1
hsa-miR-204-3p	STAC
hsa-miR-204-3p	GCM1
hsa-miR-204-3p	FAM189A1
hsa-miR-204-3p	INSRR
hsa-miR-204-3p	C1orf216
hsa-miR-204-3p	ZNF587B
hsa-miR-204-3p	NBEA
hsa-miR-204-3p	GORASP1
hsa-miR-204-3p	IQSEC3
hsa-miR-204-3p	NCOA2
hsa-miR-204-3p	CLDN22
hsa-miR-204-3p	UAP1L1
hsa-miR-204-3p	GPR61
hsa-miR-204-3p	MYO7B
hsa-miR-204-3p	RALGDS
hsa-miR-204-3p	CEP250
hsa-miR-204-3p	PCDHA3
hsa-miR-204-3p	MTA1
hsa-miR-204-3p	ETNK2
hsa-miR-204-3p	JAK3
hsa-miR-204-3p	PCDHA13
hsa-miR-204-3p	WBP1L
hsa-miR-204-3p	FOXI2
hsa-miR-204-3p	PRKCH
hsa-miR-204-3p	USP18
hsa-miR-204-3p	ADAMTS2
hsa-miR-204-3p	PCDHA2
hsa-miR-204-3p	ARFGAP2
hsa-miR-204-3p	SLC12A3
hsa-miR-204-3p	STIL
hsa-miR-204-3p	AR
hsa-miR-204-3p	LRRC25
hsa-miR-204-3p	PCDHA7
hsa-miR-204-3p	P4HTM
hsa-miR-204-3p	PCDHA8
hsa-miR-204-3p	HSP90AA1
hsa-miR-204-3p	PDGFRA
hsa-miR-204-3p	OBSCN
hsa-miR-204-3p	ARID4A
hsa-miR-204-3p	SLC25A22
hsa-miR-204-3p	PCDHAC1
hsa-miR-204-3p	RIPK4
hsa-miR-204-3p	PDZD2
hsa-miR-204-3p	AMOT
hsa-miR-204-3p	ARAF
hsa-miR-204-3p	FAM163A
hsa-miR-204-3p	DLEC1
hsa-miR-204-3p	RPRD1B
hsa-miR-204-3p	EHD2
hsa-miR-204-3p	ITSN1
hsa-miR-204-3p	ALG10B
hsa-miR-204-3p	LZTS2
hsa-miR-204-3p	KIF19
hsa-miR-204-3p	MAP1A
hsa-miR-204-3p	RNF40
hsa-miR-204-3p	ATP8B3
hsa-miR-204-3p	ABCB9
hsa-miR-204-3p	BZRAP1
hsa-miR-204-3p	ZSCAN1
hsa-miR-204-3p	LIMK1
hsa-miR-204-3p	ESR1
hsa-miR-204-3p	ZC3H6
hsa-miR-204-3p	CPNE5
hsa-miR-204-3p	CHD2
hsa-miR-204-3p	MKNK2
hsa-miR-204-3p	PKP1
hsa-miR-204-3p	TNPO2
hsa-miR-204-3p	TSTD2
hsa-miR-204-3p	KCNG3
hsa-miR-204-3p	ALPI
hsa-miR-204-3p	GRIN1
hsa-miR-204-3p	BDKRB2
hsa-miR-204-3p	APC2
hsa-miR-204-3p	PCDHA1
hsa-miR-204-3p	SLC6A1
hsa-miR-204-3p	PCDHA11
hsa-miR-204-3p	PBRM1
hsa-miR-204-3p	MKL2
hsa-miR-204-3p	MAZ
hsa-miR-204-3p	BBS1
hsa-miR-204-3p	EDIL3
hsa-miR-204-3p	TSHZ2
hsa-miR-204-3p	KEAP1
hsa-miR-204-3p	MDM2
hsa-miR-204-3p	MOCOS
hsa-miR-204-3p	RASSF2
hsa-miR-204-3p	KDM4B
hsa-miR-204-3p	CNST
hsa-miR-204-3p	RHOU
hsa-miR-204-3p	ATAD2B
hsa-miR-204-3p	DGCR8
hsa-miR-204-3p	SMAP2
hsa-miR-204-3p	PATL1
hsa-miR-204-3p	AFF2
hsa-miR-204-3p	ARF1
hsa-miR-204-3p	CLEC16A
hsa-miR-204-3p	MMP17
hsa-miR-204-3p	GPD1L
hsa-miR-204-3p	PADI2
hsa-miR-204-3p	PYGO2
hsa-miR-204-3p	DUSP8
hsa-miR-204-3p	PTPN4
hsa-miR-204-3p	ZHX3
hsa-miR-204-3p	RASGRF2
hsa-miR-204-3p	RAB3GAP2
hsa-miR-204-3p	HOOK3
hsa-miR-204-3p	RGMB
hsa-miR-204-3p	BTBD9
hsa-miR-204-3p	LEPROT
hsa-miR-204-3p	ZNF587
hsa-miR-204-3p	WWC3
hsa-miR-204-3p	TACC2
hsa-miR-204-3p	ARF3
hsa-miR-204-3p	RXRA
hsa-miR-204-3p	FGD6
hsa-miR-204-3p	NRAS
hsa-miR-204-3p	TMEM92
hsa-miR-204-3p	CAMSAP1
hsa-miR-204-3p	LCOR
hsa-miR-204-3p	METAP2
hsa-miR-204-3p	MPRIP
hsa-miR-204-3p	EXOC5
hsa-miR-204-3p	SLC29A4
hsa-miR-204-3p	RIMS2
hsa-miR-204-3p	ALG10
hsa-miR-204-3p	OXTR
hsa-miR-204-3p	TRAK2
hsa-miR-204-3p	ARHGAP26
hsa-miR-204-3p	EIF2AK2
hsa-miR-204-3p	SCUBE3
hsa-miR-204-3p	FAM174B
hsa-miR-204-3p	HPSE
hsa-miR-204-3p	KIF2A
hsa-miR-204-3p	GATAD2B
hsa-miR-204-3p	MAX
hsa-miR-204-3p	SSH1
hsa-miR-204-3p	C2CD2
hsa-miR-204-3p	SP4
hsa-miR-204-3p	ELAVL3
hsa-miR-204-3p	RAPGEF1
hsa-miR-204-3p	PITPNM2
hsa-miR-204-3p	SHANK3
hsa-miR-204-3p	ARNT2
hsa-miR-204-3p	KIAA1644
hsa-miR-204-3p	SH2D5
hsa-miR-204-3p	LDOC1L
hsa-miR-204-3p	ZBTB24
hsa-miR-204-3p	BNIP2
hsa-miR-204-3p	CRTC1
hsa-miR-204-3p	FAM83B
hsa-miR-204-3p	PTPRB
hsa-miR-204-3p	SEPT8
hsa-miR-204-3p	FBXL18
hsa-miR-204-3p	SH2B3
hsa-miR-204-3p	PHKA2
hsa-miR-204-3p	BTBD7
hsa-miR-204-3p	ADHFE1
hsa-miR-204-3p	ZDHHC3
hsa-miR-204-3p	ZNF749
hsa-miR-204-3p	PIK3C3
hsa-miR-204-3p	KDM5A
hsa-miR-204-3p	ITPR2
hsa-miR-204-3p	FGFR1OP
hsa-miR-204-3p	SDK1
hsa-miR-204-3p	PSMD11
hsa-miR-204-3p	MLH3
hsa-miR-204-3p	RHOH
hsa-miR-204-3p	HNRNPUL2
hsa-miR-204-3p	COL4A3BP
hsa-miR-204-3p	NSD1
hsa-miR-204-3p	CUL2
hsa-miR-204-3p	PHC3
hsa-miR-204-3p	IMPACT
hsa-miR-204-3p	FMNL3
hsa-miR-204-3p	HMX1
hsa-miR-204-3p	GPCPD1
hsa-miR-204-3p	ASTN2
hsa-miR-204-3p	TAF12
hsa-miR-204-3p	C11orf84
hsa-miR-204-3p	ZNF792
hsa-miR-204-3p	NUP98
hsa-miR-204-3p	CYLD
hsa-miR-204-3p	SLC43A2
hsa-miR-204-3p	PHF14
hsa-miR-204-3p	COMT
hsa-miR-204-3p	THAP2
hsa-miR-204-3p	MECP2
hsa-miR-204-3p	DMD
hsa-miR-204-3p	RERE
hsa-miR-204-3p	CENPF
hsa-miR-204-3p	MGA
hsa-miR-204-3p	PLCG2
hsa-miR-204-3p	BRD3
hsa-miR-204-3p	OSBPL8
hsa-miR-204-3p	ISPD
hsa-miR-204-3p	SLC35D1
hsa-miR-204-3p	ZFAND1
hsa-miR-204-3p	ASXL1
hsa-miR-204-3p	CDC37L1
hsa-miR-204-3p	RAD18
hsa-miR-204-3p	SUPT6H
hsa-miR-204-3p	FAM49B
hsa-miR-204-3p	F10
hsa-miR-204-3p	ANKMY1
hsa-miR-204-3p	PDE7A
hsa-miR-204-3p	STRN
hsa-miR-204-3p	ESF1
hsa-miR-204-3p	FBRSL1
hsa-miR-204-3p	VAPA
hsa-miR-204-3p	MRPS14
hsa-miR-204-3p	EIF5B
hsa-miR-204-3p	ZNF766
hsa-miR-204-3p	CREBBP
hsa-miR-204-3p	SMC2
hsa-miR-204-3p	SF3A1
hsa-miR-204-3p	C10orf12
hsa-miR-204-3p	GFM1
hsa-miR-204-3p	ZNF507
hsa-miR-204-3p	MAP7
hsa-miR-204-3p	LPHN3
hsa-miR-204-3p	BMS1
hsa-miR-204-3p	DCAF5
hsa-miR-204-3p	SIK2
hsa-miR-204-3p	IDH2
hsa-miR-204-3p	ARHGAP29
hsa-miR-204-3p	KLHL5
hsa-miR-204-3p	GATA3
hsa-miR-204-3p	XRRA1
hsa-miR-204-3p	PSMD9
hsa-miR-204-3p	PRR12
hsa-miR-204-3p	IQGAP2
hsa-miR-204-3p	GBX2
hsa-miR-204-3p	BCAS3
hsa-miR-204-3p	PCF11
hsa-miR-204-3p	EPPK1
hsa-miR-204-3p	PCYT2
hsa-miR-204-3p	USP1
hsa-miR-204-3p	AADAC
hsa-miR-204-3p	CFHR2
hsa-miR-204-3p	HTT
hsa-miR-204-3p	EHBP1L1
hsa-miR-204-3p	SLC25A12
hsa-miR-204-3p	ZNF526
hsa-miR-204-3p	EXOC3
hsa-miR-204-3p	WDR77
hsa-miR-204-3p	TNMD
hsa-miR-204-3p	TMX1
hsa-miR-204-3p	NTPCR
hsa-miR-204-3p	AEN
hsa-miR-204-3p	CCDC6
hsa-miR-204-3p	MAGEB10
hsa-miR-204-3p	TLK2
hsa-miR-204-3p	MRPS23
hsa-miR-204-3p	GRIN2A
hsa-miR-204-3p	ATP6V1E1
hsa-miR-204-3p	NKAPL
hsa-miR-204-3p	LIPT2
hsa-miR-204-3p	THAP7
hsa-miR-204-3p	CDR1
hsa-miR-204-3p	PTPRA
hsa-miR-204-3p	PAH
hsa-miR-204-3p	RNF214
hsa-miR-204-3p	USP15
hsa-miR-204-3p	RAB4A
hsa-miR-204-3p	RYBP
hsa-miR-204-3p	MRPL22
hsa-miR-204-3p	CD59
hsa-miR-204-3p	NDUFB5
hsa-miR-204-3p	PRMT7
hsa-miR-204-3p	RP13-996F3.4
hsa-miR-204-3p	TSC22D2
hsa-miR-204-3p	SAA1
hsa-miR-204-3p	IL10RA
hsa-miR-204-3p	PLLP
hsa-miR-204-3p	MBD5
hsa-miR-204-3p	STARD3NL
hsa-miR-204-3p	KLHL31
hsa-miR-204-3p	TCF3
hsa-miR-204-3p	HOXB2
hsa-miR-204-3p	GRAP2
hsa-miR-204-3p	RBP4
hsa-miR-204-3p	PPP1R15A
hsa-miR-204-3p	MYOM2
hsa-miR-204-3p	FAM3C
hsa-miR-204-3p	RETSAT
hsa-miR-204-3p	CPN1
hsa-miR-204-3p	ZNF737
hsa-miR-204-3p	RTCB
hsa-miR-204-3p	BTN3A1
hsa-miR-204-3p	FAM163B
hsa-miR-204-3p	FAM162B
hsa-miR-204-3p	POLA2
hsa-miR-204-3p	NBPF10
hsa-miR-204-3p	CFHR4
hsa-miR-204-3p	ABHD16B
hsa-miR-204-3p	PCCB
hsa-miR-204-3p	ACSM2A
hsa-miR-204-3p	TICRR
hsa-miR-204-3p	RCSD1
hsa-miR-204-3p	FAM115A
hsa-miR-204-3p	HLA-DPB1
hsa-miR-204-3p	ACSM2B
hsa-miR-204-3p	NUP93
hsa-miR-204-3p	CARD11
hsa-miR-204-3p	CCAR2
hsa-miR-204-3p	ACOX3
hsa-miR-204-3p	C15orf57
hsa-miR-204-3p	PCDHB5
hsa-miR-204-3p	CIRH1A
hsa-miR-204-3p	LAMTOR1
hsa-miR-204-3p	ABCF2
hsa-miR-204-3p	BAZ2B
hsa-miR-204-3p	UBC
hsa-miR-204-3p	TMEM71
hsa-miR-204-3p	COL19A1
hsa-miR-204-3p	IRF5
hsa-miR-204-3p	APOB
hsa-miR-204-3p	OASL
hsa-miR-204-3p	ABCB11
hsa-miR-204-3p	LARP4B
hsa-miR-204-3p	C1QTNF8
hsa-miR-204-3p	PRDX2
hsa-miR-204-3p	RNLS
hsa-miR-204-3p	PAM
hsa-miR-204-3p	PPDPF
hsa-miR-204-3p	CCDC71
hsa-miR-204-3p	KLF2
hsa-miR-204-3p	MFHAS1
hsa-miR-204-3p	DSE
hsa-miR-204-3p	NQO2
hsa-miR-204-3p	GADD45G
hsa-miR-204-3p	LRRFIP1
hsa-miR-204-3p	YAE1D1
hsa-miR-204-3p	GRM4
hsa-miR-204-3p	PKHD1L1
hsa-miR-204-3p	CD63
hsa-miR-204-3p	LAMA4
hsa-miR-204-3p	IGF2R
hsa-miR-204-3p	RAB43
hsa-miR-204-3p	ZNF616
hsa-miR-204-3p	GPR35
hsa-miR-204-3p	MEF2C
hsa-miR-204-3p	MRVI1
hsa-miR-204-3p	PTGFR
hsa-miR-204-3p	CYBRD1
hsa-miR-204-3p	CLU
hsa-miR-204-3p	FRRS1
hsa-miR-204-3p	MYO10
hsa-miR-204-3p	IFIT1
hsa-miR-204-3p	PDCL
hsa-miR-204-3p	CRISPLD2
hsa-miR-204-3p	TNFRSF14
hsa-miR-204-3p	FUS
hsa-miR-204-3p	FSCB
hsa-miR-204-3p	SPATA6L
hsa-miR-204-3p	SC5D
hsa-miR-204-3p	SLC24A4
hsa-miR-204-3p	HSPA1B
hsa-miR-204-3p	SARS
hsa-miR-204-3p	SCN1A
hsa-miR-204-3p	MFSD12
hsa-miR-204-3p	ABCF1
hsa-miR-204-3p	SLC29A1
hsa-miR-204-3p	FAM229B
hsa-miR-204-3p	HNRNPA0
hsa-miR-204-3p	THAP8
hsa-miR-204-3p	GUCY1A3
hsa-miR-204-3p	TIMD4
hsa-miR-204-3p	PARP2
hsa-miR-204-3p	SFMBT1
hsa-miR-204-3p	CCNDBP1
hsa-miR-204-3p	PAX1
hsa-miR-204-3p	TTI2
hsa-miR-204-3p	EXOSC6
hsa-miR-204-3p	CDC42EP4
hsa-miR-204-3p	NKX2-8
hsa-miR-204-3p	RBM14
hsa-miR-204-3p	ANKRD34B
hsa-miR-204-3p	CYFIP1
hsa-miR-204-3p	ALDH1A3
hsa-miR-204-3p	PAX4
hsa-miR-204-3p	PNN
hsa-miR-204-3p	TROVE2
hsa-miR-204-3p	TMEM59
hsa-miR-204-3p	INSC
hsa-miR-204-3p	GPR78
hsa-miR-204-3p	TUFM
hsa-miR-204-3p	CA12
hsa-miR-204-3p	SOX17
hsa-miR-204-3p	IL5RA
hsa-miR-204-3p	BLVRA
hsa-miR-204-3p	LRRC34
hsa-miR-204-3p	DNAH17
hsa-miR-204-3p	FAM207A
hsa-miR-204-3p	KCNK5
hsa-miR-204-3p	C18orf32

## Sheet: mRNA counts
miRNA	Counts of target genes
hsa-miR-19a-3p	360
hsa-miR-1307-3p	209
hsa-miR-769-5p	164
hsa-miR-103a-3p	153
hsa-miR-7-5p	120
hsa-miR-500a-3p	118
hsa-miR-340-5p	116
hsa-miR-3529-3p	113
hsa-miR-145-5p	106
hsa-miR-144-3p	102
hsa-miR-576-5p	94
hsa-miR-148a-3p	90
hsa-miR-342-5p	90
hsa-miR-576-3p	89
hsa-miR-186-5p	88
hsa-miR-142-5p	81
hsa-miR-181a-2-3p	76
hsa-miR-16-2-3p	68
hsa-miR-30e-5p	67
hsa-miR-221-3p	57
hsa-miR-15b-3p	55
hsa-miR-23a-3p	49
hsa-miR-629-5p	49
hsa-miR-122-5p	48
hsa-miR-3158-3p	44
hsa-miR-15b-5p	33
hsa-miR-144-5p	31
hsa-miR-342-3p	31
hsa-miR-30e-3p	26
hsa-miR-425-5p	23
hsa-miR-499a-5p	20
hsa-let-7a-5p	18
hsa-miR-146a-5p	16
hsa-miR-181b-5p	15
hsa-let-7f-5p	14
hsa-miR-378a-3p	12
hsa-miR-10b-5p	9
hsa-miR-28-5p	9
hsa-miR-92a-3p	9
hsa-miR-152-3p	8
hsa-miR-181a-3p	7
hsa-let-7i-5p	5
hsa-miR-30d-5p	3
hsa-miR-127-3p	2
hsa-miR-204-3p	602
hsa-miR-485-5p	448
