# Supplementary material for: Identification of potential miRNA biomarkers for neurobrucellosis diagnosis
Source: Front Physiol. 2025 Jun 23;16:1463597. doi: 10.3389/fphys.2025.1463597 (PMC12230071; doi:10.3389/fphys.2025.1463597)
Supplement: Supplementary file 4 [file Table6.XLSX]

## Sheet: GO
	ONTOLOGY	ID	Description	GeneRatio	BgRatio	pvalue	p.adjust	qvalue	geneID	Count
GO:0051147	BP	GO:0051147	regulation of muscle cell differentiation	7/104	153/18800	2.26228e-05	0.0417262	0.0369378	SOX6/PDCD4/FOXO4/HOPX/EREG/BMP2/IGF1	7
GO:0051148	BP	GO:0051148	negative regulation of muscle cell differentiation	5/104	68/18800	3.71725e-05	0.0417262	0.0369378	SOX6/PDCD4/FOXO4/EREG/BMP2	5
GO:0021954	BP	GO:0021954	central nervous system neuron development	5/104	80/18800	8.13439e-05	0.0608724	0.0538868	HPRT1/UBB/AGTPBP1/SOX1/GBA2	5
GO:0032535	BP	GO:0032535	regulation of cellular component size	9/104	351/18800	0.000143931	0.06731	0.0595857	VAV3/CAPZA2/VEGFA/CREB1/EFNA5/NCKAP1/RAC1/GBA2/SLC12A7	9
GO:0051151	BP	GO:0051151	negative regulation of smooth muscle cell differentiation	3/104	22/18800	0.000234604	0.06731	0.0595857	PDCD4/FOXO4/EREG	3
GO:0030900	BP	GO:0030900	forebrain development	9/104	376/18800	0.000240256	0.06731	0.0595857	HPRT1/C21orf91/NEUROD1/CREB1/BMP2/UBB/AGTPBP1/SOX1/ATIC	9
GO:0008585	BP	GO:0008585	female gonad development	5/104	105/18800	0.000292946	0.06731	0.0595857	NRIP1/VEGFA/EREG/UBB/KITLG	5
GO:0048738	BP	GO:0048738	cardiac muscle tissue development	7/104	234/18800	0.000322892	0.06731	0.0595857	SOX6/HOPX/VEGFA/CREB1/BMP2/IGF1/JARID2	7
GO:0046545	BP	GO:0046545	development of primary female sexual characteristics	5/104	109/18800	0.000348306	0.06731	0.0595857	NRIP1/VEGFA/EREG/UBB/KITLG	5
GO:0021953	BP	GO:0021953	central nervous system neuron differentiation	6/104	169/18800	0.000354067	0.06731	0.0595857	HPRT1/C21orf91/UBB/AGTPBP1/SOX1/GBA2	6
GO:0090066	BP	GO:0090066	regulation of anatomical structure size	10/104	487/18800	0.000367733	0.06731	0.0595857	VAV3/CAPZA2/VEGFA/CREB1/EFNA5/ITGA1/NCKAP1/RAC1/GBA2/SLC12A7	10
GO:0034643	BP	GO:0034643	establishment of mitochondrion localization, microtubule-mediated	3/104	26/18800	0.000389768	0.06731	0.0595857	UBB/AGTPBP1/LRPPRC	3
GO:0047497	BP	GO:0047497	mitochondrion transport along microtubule	3/104	26/18800	0.000389768	0.06731	0.0595857	UBB/AGTPBP1/LRPPRC	3
GO:0014706	BP	GO:0014706	striated muscle tissue development	7/104	248/18800	0.000457765	0.0680396	0.0602315	SOX6/HOPX/VEGFA/CREB1/BMP2/IGF1/JARID2	7
GO:0008361	BP	GO:0008361	regulation of cell size	6/104	179/18800	0.00048063	0.0680396	0.0602315	VAV3/VEGFA/CREB1/EFNA5/RAC1/SLC12A7	6
GO:0048638	BP	GO:0048638	regulation of developmental growth	8/104	329/18800	0.000484914	0.0680396	0.0602315	CDKN1A/WWC2/HOPX/VEGFA/CREB1/EFNA5/IGF1/JARID2	8
GO:0051654	BP	GO:0051654	establishment of mitochondrion localization	3/104	29/18800	0.000541215	0.0714722	0.0632702	UBB/AGTPBP1/LRPPRC	3
GO:0046660	BP	GO:0046660	female sex differentiation	5/104	124/18800	0.000628795	0.0784247	0.0694249	NRIP1/VEGFA/EREG/UBB/KITLG	5
GO:0042246	BP	GO:0042246	tissue regeneration	4/104	72/18800	0.000681157	0.0804841	0.0712479	CDKN1A/HOPX/PTPN12/IGF1	4
GO:0051145	BP	GO:0051145	smooth muscle cell differentiation	4/104	73/18800	0.000717607	0.0805514	0.0713075	PDCD4/FOXO4/VEGFA/EREG	4
GO:0045669	BP	GO:0045669	positive regulation of osteoblast differentiation	4/104	74/18800	0.000755416	0.0807575	0.07149	BMP2/SUCO/IGF1/ACVR2B	4
GO:0010921	BP	GO:0010921	regulation of phosphatase activity	4/104	84/18800	0.00121442	0.118986	0.105331	BMP2/ITGA1/CRY2/PPP1R11	4
GO:0072384	BP	GO:0072384	organelle transport along microtubule	4/104	85/18800	0.00126903	0.118986	0.105331	UBB/AGTPBP1/BICD2/LRPPRC	4
GO:0033674	BP	GO:0033674	positive regulation of kinase activity	9/104	476/18800	0.00129971	0.118986	0.105331	VAV3/CDKN1A/VEGFA/EREG/BMP2/EFNA5/KITLG/IGF1/ACVR2B	9
GO:2000726	BP	GO:2000726	negative regulation of cardiac muscle cell differentiation	2/104	10/18800	0.00132501	0.118986	0.105331	SOX6/BMP2	2
GO:0042692	BP	GO:0042692	muscle cell differentiation	8/104	387/18800	0.00138529	0.119615	0.105888	SOX6/PDCD4/FOXO4/HOPX/VEGFA/EREG/BMP2/IGF1	8
GO:0045860	BP	GO:0045860	positive regulation of protein kinase activity	8/104	396/18800	0.00160136	0.124916	0.110581	CDKN1A/VEGFA/EREG/BMP2/EFNA5/KITLG/IGF1/ACVR2B	8
GO:0035051	BP	GO:0035051	cardiocyte differentiation	5/104	153/18800	0.00161029	0.124916	0.110581	SOX6/PDCD4/VEGFA/BMP2/IGF1	5
GO:0006188	BP	GO:0006188	IMP biosynthetic process	2/104	11/18800	0.00161361	0.124916	0.110581	HPRT1/ATIC	2
GO:0010817	BP	GO:0010817	regulation of hormone levels	9/104	496/18800	0.00172431	0.125153	0.11079	ATP6AP2/RDH11/NEUROD1/CREB1/BMP2/EFNA5/CRY2/SLC16A1/ACVR2B	9
GO:0051150	BP	GO:0051150	regulation of smooth muscle cell differentiation	3/104	43/18800	0.00172817	0.125153	0.11079	PDCD4/FOXO4/EREG	3
GO:0033002	BP	GO:0033002	muscle cell proliferation	6/104	233/18800	0.00187746	0.131715	0.1166	CDKN1A/PDCD4/EREG/BMP2/IGF1/JARID2	6
GO:0051153	BP	GO:0051153	regulation of striated muscle cell differentiation	4/104	96/18800	0.00198774	0.135227	0.119708	SOX6/HOPX/BMP2/IGF1	4
GO:0021549	BP	GO:0021549	cerebellum development	4/104	98/18800	0.00214334	0.139344	0.123353	NEUROD1/AGTPBP1/PTBP2/ATIC	4
GO:0044818	BP	GO:0044818	mitotic G2/M transition checkpoint	3/104	48/18800	0.0023741	0.139344	0.123353	INIP/CDKN1A/FOXO4	3
GO:0048146	BP	GO:0048146	positive regulation of fibroblast proliferation	3/104	48/18800	0.0023741	0.139344	0.123353	CDKN1A/EREG/IGF1	3
GO:0048639	BP	GO:0048639	positive regulation of developmental growth	5/104	169/18800	0.00248592	0.139344	0.123353	HOPX/VEGFA/CREB1/EFNA5/IGF1	5
GO:0048660	BP	GO:0048660	regulation of smooth muscle cell proliferation	5/104	170/18800	0.00255018	0.139344	0.123353	CDKN1A/PDCD4/EREG/BMP2/IGF1	5
GO:0006167	BP	GO:0006167	AMP biosynthetic process	2/104	14/18800	0.00264105	0.139344	0.123353	HPRT1/ATIC	2
GO:0006177	BP	GO:0006177	GMP biosynthetic process	2/104	14/18800	0.00264105	0.139344	0.123353	HPRT1/ATIC	2
GO:0035630	BP	GO:0035630	bone mineralization involved in bone maturation	2/104	14/18800	0.00264105	0.139344	0.123353	BMP2/IGF1	2
GO:1905208	BP	GO:1905208	negative regulation of cardiocyte differentiation	2/104	14/18800	0.00264105	0.139344	0.123353	SOX6/BMP2	2
GO:0051646	BP	GO:0051646	mitochondrion localization	3/104	50/18800	0.00266894	0.139344	0.123353	UBB/AGTPBP1/LRPPRC	3
GO:0048659	BP	GO:0048659	smooth muscle cell proliferation	5/104	173/18800	0.00275019	0.140322	0.124219	CDKN1A/PDCD4/EREG/BMP2/IGF1	5
GO:0030593	BP	GO:0030593	neutrophil chemotaxis	4/104	106/18800	0.00285006	0.142015	0.125717	VAV3/ITGA1/RAC1/DAPK2	4
GO:0022037	BP	GO:0022037	metencephalon development	4/104	107/18800	0.00294832	0.142015	0.125717	NEUROD1/AGTPBP1/PTBP2/ATIC	4
GO:1905288	BP	GO:1905288	vascular associated smooth muscle cell apoptotic process	2/104	15/18800	0.00303639	0.142015	0.125717	PDCD4/IGF1	2
GO:1905459	BP	GO:1905459	regulation of vascular associated smooth muscle cell apoptotic process	2/104	15/18800	0.00303639	0.142015	0.125717	PDCD4/IGF1	2
GO:0060841	BP	GO:0060841	venous blood vessel development	2/104	16/18800	0.00345768	0.154039	0.136362	VEGFA/ACVR2B	2
GO:0045766	BP	GO:0045766	positive regulation of angiogenesis	5/104	183/18800	0.00349933	0.154039	0.136362	ETS1/MTDH/VEGFA/ITGB8/PKM	5
GO:1904018	BP	GO:1904018	positive regulation of vasculature development	5/104	183/18800	0.00349933	0.154039	0.136362	ETS1/MTDH/VEGFA/ITGB8/PKM	5
GO:0001541	BP	GO:0001541	ovarian follicle development	3/104	57/18800	0.00387459	0.163152	0.144429	VEGFA/EREG/KITLG	3
GO:0009084	BP	GO:0009084	glutamine family amino acid biosynthetic process	2/104	17/18800	0.00390461	0.163152	0.144429	SLC25A12/ALDH18A1	2
GO:0031099	BP	GO:0031099	regeneration	5/104	188/18800	0.00392436	0.163152	0.144429	CDKN1A/HOPX/PTPN12/IGF1/ATIC	5
GO:0050731	BP	GO:0050731	positive regulation of peptidyl-tyrosine phosphorylation	5/104	190/18800	0.0041043	0.16753	0.148305	VEGFA/EREG/EFNA5/KITLG/IGF1	5
GO:0043666	BP	GO:0043666	regulation of phosphoprotein phosphatase activity	3/104	59/18800	0.00427063	0.171207	0.151559	ITGA1/CRY2/PPP1R11	3
GO:0046040	BP	GO:0046040	IMP metabolic process	2/104	18/18800	0.0043769	0.172388	0.152605	HPRT1/ATIC	2
GO:0000381	BP	GO:0000381	regulation of alternative mRNA splicing, via spliceosome	3/104	60/18800	0.00447753	0.173311	0.153422	CELF1/MBNL1/SMU1	3
GO:0055007	BP	GO:0055007	cardiac muscle cell differentiation	4/104	121/18800	0.00457654	0.174141	0.154157	SOX6/VEGFA/BMP2/IGF1	4
GO:0046879	BP	GO:0046879	hormone secretion	6/104	281/18800	0.0047266	0.176853	0.156558	NEUROD1/CREB1/EFNA5/CRY2/SLC16A1/ACVR2B	6
GO:0010972	BP	GO:0010972	negative regulation of G2/M transition of mitotic cell cycle	3/104	62/18800	0.0049093	0.177764	0.157364	INIP/CDKN1A/FOXO4	3
GO:0046579	BP	GO:0046579	positive regulation of Ras protein signal transduction	3/104	62/18800	0.0049093	0.177764	0.157364	RAC1/KITLG/IGF1	3
GO:0051893	BP	GO:0051893	regulation of focal adhesion assembly	3/104	63/18800	0.00513429	0.179257	0.158686	VEGFA/EFNA5/RAC1	3
GO:0090109	BP	GO:0090109	regulation of cell-substrate junction assembly	3/104	63/18800	0.00513429	0.179257	0.158686	VEGFA/EFNA5/RAC1	3
GO:1902750	BP	GO:1902750	negative regulation of cell cycle G2/M phase transition	3/104	64/18800	0.00536539	0.179257	0.158686	INIP/CDKN1A/FOXO4	3
GO:0009168	BP	GO:0009168	purine ribonucleoside monophosphate biosynthetic process	2/104	20/18800	0.00539638	0.179257	0.158686	HPRT1/ATIC	2
GO:0009914	BP	GO:0009914	hormone transport	6/104	290/18800	0.00549821	0.179257	0.158686	NEUROD1/CREB1/EFNA5/CRY2/SLC16A1/ACVR2B	6
GO:0071621	BP	GO:0071621	granulocyte chemotaxis	4/104	128/18800	0.0055808	0.179257	0.158686	VAV3/ITGA1/RAC1/DAPK2	4
GO:1990266	BP	GO:1990266	neutrophil migration	4/104	128/18800	0.0055808	0.179257	0.158686	VAV3/ITGA1/RAC1/DAPK2	4
GO:0006470	BP	GO:0006470	protein dephosphorylation	6/104	291/18800	0.00558931	0.179257	0.158686	PPP6C/PTPN12/ITGA1/PPP2R1B/CRY2/PPP1R11	6
GO:0035303	BP	GO:0035303	regulation of dephosphorylation	4/104	130/18800	0.00589267	0.185306	0.164041	BMP2/ITGA1/CRY2/PPP1R11	4
GO:0031290	BP	GO:0031290	retinal ganglion cell axon guidance	2/104	21/18800	0.005943	0.185306	0.164041	VEGFA/EFNA5	2
GO:0051223	BP	GO:0051223	regulation of protein transport	8/104	495/18800	0.00619761	0.186538	0.165131	NDFIP2/NEUROD1/EFNA5/TMEM30B/STXBP5L/SLC16A1/IGF1/YOD1	8
GO:0150116	BP	GO:0150116	regulation of cell-substrate junction organization	3/104	68/18800	0.00635193	0.186538	0.165131	VEGFA/EFNA5/RAC1	3
GO:0051056	BP	GO:0051056	regulation of small GTPase mediated signal transduction	6/104	299/18800	0.00635845	0.186538	0.165131	VAV3/ARHGAP31/RAC1/RALGAPA2/KITLG/IGF1	6
GO:0009127	BP	GO:0009127	purine nucleoside monophosphate biosynthetic process	2/104	22/18800	0.00651384	0.186538	0.165131	HPRT1/ATIC	2
GO:0021884	BP	GO:0021884	forebrain neuron development	2/104	22/18800	0.00651384	0.186538	0.165131	UBB/SOX1	2
GO:2000725	BP	GO:2000725	regulation of cardiac muscle cell differentiation	2/104	22/18800	0.00651384	0.186538	0.165131	SOX6/BMP2	2
GO:0051057	BP	GO:0051057	positive regulation of small GTPase mediated signal transduction	3/104	70/18800	0.00688306	0.186538	0.165131	RAC1/KITLG/IGF1	3
GO:1901607	BP	GO:1901607	alpha-amino acid biosynthetic process	3/104	70/18800	0.00688306	0.186538	0.165131	SLC25A12/ALDH18A1/ASNSD1	3
GO:0045667	BP	GO:0045667	regulation of osteoblast differentiation	4/104	136/18800	0.00689748	0.186538	0.165131	BMP2/SUCO/IGF1/ACVR2B	4
GO:0016338	BP	GO:0016338	calcium-independent cell-cell adhesion via plasma membrane cell-adhesion molecules	2/104	23/18800	0.00710862	0.186538	0.165131	BMP2/CLDN12	2
GO:0030728	BP	GO:0030728	ovulation	2/104	23/18800	0.00710862	0.186538	0.165131	NRIP1/EREG	2
GO:0036303	BP	GO:0036303	lymph vessel morphogenesis	2/104	23/18800	0.00710862	0.186538	0.165131	VEGFA/ACVR2B	2
GO:0030032	BP	GO:0030032	lamellipodium assembly	3/104	71/18800	0.00715822	0.186538	0.165131	VAV3/NCKAP1/RAC1	3
GO:0060537	BP	GO:0060537	muscle tissue development	7/104	405/18800	0.00726425	0.186538	0.165131	SOX6/HOPX/VEGFA/CREB1/BMP2/IGF1/JARID2	7
GO:0035162	BP	GO:0035162	embryonic hemopoiesis	2/104	24/18800	0.00772705	0.186538	0.165131	VEGFA/KITLG	2
GO:0043567	BP	GO:0043567	regulation of insulin-like growth factor receptor signaling pathway	2/104	24/18800	0.00772705	0.186538	0.165131	BMP2/IGF1	2
GO:0090023	BP	GO:0090023	positive regulation of neutrophil chemotaxis	2/104	24/18800	0.00772705	0.186538	0.165131	RAC1/DAPK2	2
GO:1901522	BP	GO:1901522	positive regulation of transcription from RNA polymerase II promoter involved in cellular response to chemical stimulus	2/104	24/18800	0.00772705	0.186538	0.165131	VEGFA/BMP2	2
GO:2000679	BP	GO:2000679	positive regulation of transcription regulatory region DNA binding	2/104	24/18800	0.00772705	0.186538	0.165131	NEUROD1/IGF1	2
GO:0042058	BP	GO:0042058	regulation of epidermal growth factor receptor signaling pathway	3/104	73/18800	0.00772793	0.186538	0.165131	EREG/PTPN12/ITGA1	3
GO:0048662	BP	GO:0048662	negative regulation of smooth muscle cell proliferation	3/104	73/18800	0.00772793	0.186538	0.165131	CDKN1A/PDCD4/BMP2	3
GO:0002687	BP	GO:0002687	positive regulation of leukocyte migration	4/104	141/18800	0.00781671	0.186538	0.165131	VEGFA/RAC1/KITLG/DAPK2	4
GO:0032147	BP	GO:0032147	activation of protein kinase activity	4/104	142/18800	0.00800974	0.186538	0.165131	VEGFA/EFNA5/IGF1/ACVR2B	4
GO:0021536	BP	GO:0021536	diencephalon development	3/104	75/18800	0.0083237	0.186538	0.165131	CREB1/BMP2/UBB	3
GO:0046033	BP	GO:0046033	AMP metabolic process	2/104	25/18800	0.00836886	0.186538	0.165131	HPRT1/ATIC	2
GO:0071459	BP	GO:0071459	protein localization to chromosome, centromeric region	2/104	25/18800	0.00836886	0.186538	0.165131	JARID2/SMC5	2
GO:0008406	BP	GO:0008406	gonad development	5/104	226/18800	0.00843836	0.186538	0.165131	NRIP1/VEGFA/EREG/UBB/KITLG	5
GO:0008652	BP	GO:0008652	cellular amino acid biosynthetic process	3/104	76/18800	0.00863145	0.186538	0.165131	SLC25A12/ALDH18A1/ASNSD1	3
GO:0097529	BP	GO:0097529	myeloid leukocyte migration	5/104	229/18800	0.00890307	0.186538	0.165131	VAV3/VEGFA/ITGA1/RAC1/DAPK2	5
GO:0000380	BP	GO:0000380	alternative mRNA splicing, via spliceosome	3/104	77/18800	0.00894581	0.186538	0.165131	CELF1/MBNL1/SMU1	3
GO:0016311	BP	GO:0016311	dephosphorylation	7/104	422/18800	0.00900014	0.186538	0.165131	PPP6C/PTPN12/BMP2/ITGA1/PPP2R1B/CRY2/PPP1R11	7
GO:0021895	BP	GO:0021895	cerebral cortex neuron differentiation	2/104	26/18800	0.00903379	0.186538	0.165131	HPRT1/C21orf91	2
GO:0032515	BP	GO:0032515	negative regulation of phosphoprotein phosphatase activity	2/104	26/18800	0.00903379	0.186538	0.165131	CRY2/PPP1R11	2
GO:0043931	BP	GO:0043931	ossification involved in bone maturation	2/104	26/18800	0.00903379	0.186538	0.165131	BMP2/IGF1	2
GO:0046037	BP	GO:0046037	GMP metabolic process	2/104	26/18800	0.00903379	0.186538	0.165131	HPRT1/ATIC	2
GO:0051894	BP	GO:0051894	positive regulation of focal adhesion assembly	2/104	26/18800	0.00903379	0.186538	0.165131	VEGFA/RAC1	2
GO:0045137	BP	GO:0045137	development of primary sexual characteristics	5/104	231/18800	0.00922255	0.186538	0.165131	NRIP1/VEGFA/EREG/UBB/KITLG	5
GO:0046883	BP	GO:0046883	regulation of hormone secretion	5/104	231/18800	0.00922255	0.186538	0.165131	NEUROD1/CREB1/EFNA5/CRY2/SLC16A1	5
GO:0009064	BP	GO:0009064	glutamine family amino acid metabolic process	3/104	78/18800	0.00926681	0.186538	0.165131	SLC25A12/ALDH18A1/ASNSD1	3
GO:0048145	BP	GO:0048145	regulation of fibroblast proliferation	3/104	79/18800	0.00959448	0.186538	0.165131	CDKN1A/EREG/IGF1	3
GO:1901184	BP	GO:1901184	regulation of ERBB signaling pathway	3/104	79/18800	0.00959448	0.186538	0.165131	EREG/PTPN12/ITGA1	3
GO:0030902	BP	GO:0030902	hindbrain development	4/104	150/18800	0.00966756	0.186538	0.165131	NEUROD1/AGTPBP1/PTBP2/ATIC	4
GO:0007263	BP	GO:0007263	nitric oxide mediated signal transduction	2/104	27/18800	0.00972155	0.186538	0.165131	VEGFA/NEUROD1	2
GO:0070861	BP	GO:0070861	regulation of protein exit from endoplasmic reticulum	2/104	27/18800	0.00972155	0.186538	0.165131	TMEM30B/YOD1	2
GO:0071624	BP	GO:0071624	positive regulation of granulocyte chemotaxis	2/104	27/18800	0.00972155	0.186538	0.165131	RAC1/DAPK2	2
GO:0006029	BP	GO:0006029	proteoglycan metabolic process	3/104	80/18800	0.00992885	0.188901	0.167223	BMP2/GLCE/IGF1	3
GO:0030595	BP	GO:0030595	leukocyte chemotaxis	5/104	236/18800	0.0100557	0.189221	0.167507	VAV3/VEGFA/ITGA1/RAC1/DAPK2	5
GO:0070507	BP	GO:0070507	regulation of microtubule cytoskeleton organization	4/104	152/18800	0.0101143	0.189221	0.167507	EFNA5/RAC1/BICD2/GBA2	4
GO:0048144	BP	GO:0048144	fibroblast proliferation	3/104	81/18800	0.0102699	0.189912	0.168118	CDKN1A/EREG/IGF1	3
GO:0010592	BP	GO:0010592	positive regulation of lamellipodium assembly	2/104	28/18800	0.0104319	0.189912	0.168118	NCKAP1/RAC1	2
GO:1903672	BP	GO:1903672	positive regulation of sprouting angiogenesis	2/104	28/18800	0.0104319	0.189912	0.168118	VEGFA/PKM	2
GO:0043484	BP	GO:0043484	regulation of RNA splicing	4/104	154/18800	0.0105742	0.189912	0.168118	CELF1/PTBP2/MBNL1/SMU1	4
GO:0097530	BP	GO:0097530	granulocyte migration	4/104	154/18800	0.0105742	0.189912	0.168118	VAV3/ITGA1/RAC1/DAPK2	4
GO:0001649	BP	GO:0001649	osteoblast differentiation	5/104	241/18800	0.0109393	0.193961	0.171702	HNRNPC/BMP2/SUCO/IGF1/ACVR2B	5
GO:0048041	BP	GO:0048041	focal adhesion assembly	3/104	83/18800	0.0109724	0.193961	0.171702	VEGFA/EFNA5/RAC1	3
GO:0070977	BP	GO:0070977	bone maturation	2/104	29/18800	0.0111645	0.195218	0.172815	BMP2/IGF1	2
GO:0010970	BP	GO:0010970	transport along microtubule	4/104	157/18800	0.0112891	0.195218	0.172815	UBB/AGTPBP1/BICD2/LRPPRC	4
GO:0007292	BP	GO:0007292	female gamete generation	4/104	158/18800	0.0115341	0.195218	0.172815	NRIP1/EREG/UBB/IGF1	4
GO:0070665	BP	GO:0070665	positive regulation of leukocyte proliferation	4/104	158/18800	0.0115341	0.195218	0.172815	VAV3/CDKN1A/KITLG/IGF1	4
GO:0071695	BP	GO:0071695	anatomical structure maturation	5/104	246/18800	0.0118747	0.195218	0.172815	ATP6AP2/VEGFA/EREG/BMP2/IGF1	5
GO:0001945	BP	GO:0001945	lymph vessel development	2/104	30/18800	0.0119192	0.195218	0.172815	VEGFA/ACVR2B	2
GO:0007628	BP	GO:0007628	adult walking behavior	2/104	30/18800	0.0119192	0.195218	0.172815	AGTPBP1/SCN1A	2
GO:0048665	BP	GO:0048665	neuron fate specification	2/104	30/18800	0.0119192	0.195218	0.172815	SOX1/TLX3	2
GO:0021537	BP	GO:0021537	telencephalon development	5/104	247/18800	0.0120681	0.195218	0.172815	HPRT1/NEUROD1/BMP2/AGTPBP1/ATIC	5
GO:1904705	BP	GO:1904705	regulation of vascular associated smooth muscle cell proliferation	3/104	86/18800	0.0120771	0.195218	0.172815	CDKN1A/PDCD4/IGF1	3
GO:0045765	BP	GO:0045765	regulation of angiogenesis	6/104	345/18800	0.0123452	0.195218	0.172815	ETS1/MTDH/FOXO4/VEGFA/ITGB8/PKM	6
GO:0055006	BP	GO:0055006	cardiac cell development	3/104	87/18800	0.012459	0.195218	0.172815	PDCD4/VEGFA/IGF1	3
GO:1990874	BP	GO:1990874	vascular associated smooth muscle cell proliferation	3/104	87/18800	0.012459	0.195218	0.172815	CDKN1A/PDCD4/IGF1	3
GO:0030509	BP	GO:0030509	BMP signaling pathway	4/104	162/18800	0.0125486	0.195218	0.172815	PDCD4/BMP2/RGMB/ACVR2B	4
GO:0034390	BP	GO:0034390	smooth muscle cell apoptotic process	2/104	31/18800	0.0126957	0.195218	0.172815	PDCD4/IGF1	2
GO:0034391	BP	GO:0034391	regulation of smooth muscle cell apoptotic process	2/104	31/18800	0.0126957	0.195218	0.172815	PDCD4/IGF1	2
GO:0061036	BP	GO:0061036	positive regulation of cartilage development	2/104	31/18800	0.0126957	0.195218	0.172815	SOX6/BMP2	2
GO:0090659	BP	GO:0090659	walking behavior	2/104	31/18800	0.0126957	0.195218	0.172815	AGTPBP1/SCN1A	2
GO:0150117	BP	GO:0150117	positive regulation of cell-substrate junction organization	2/104	31/18800	0.0126957	0.195218	0.172815	VEGFA/RAC1	2
GO:0050708	BP	GO:0050708	regulation of protein secretion	5/104	252/18800	0.0130673	0.195441	0.173012	NEUROD1/EFNA5/STXBP5L/SLC16A1/IGF1	5
GO:0001764	BP	GO:0001764	neuron migration	4/104	164/18800	0.0130765	0.195441	0.173012	VEGFA/SOX1/RAC1/TLX3	4
GO:0009306	BP	GO:0009306	protein secretion	6/104	350/18800	0.0131751	0.195441	0.173012	NEUROD1/EFNA5/STXBP5L/SLC16A1/IGF1/ACVR2B	6
GO:0097581	BP	GO:0097581	lamellipodium organization	3/104	89/18800	0.0132435	0.195441	0.173012	VAV3/NCKAP1/RAC1	3
GO:0035592	BP	GO:0035592	establishment of protein localization to extracellular region	6/104	351/18800	0.0133457	0.195441	0.173012	NEUROD1/EFNA5/STXBP5L/SLC16A1/IGF1/ACVR2B	6
GO:1901342	BP	GO:1901342	regulation of vasculature development	6/104	351/18800	0.0133457	0.195441	0.173012	ETS1/MTDH/FOXO4/VEGFA/ITGB8/PKM	6
GO:1900745	BP	GO:1900745	positive regulation of p38MAPK cascade	2/104	32/18800	0.0134937	0.195441	0.173012	VEGFA/BMP2	2
GO:1901185	BP	GO:1901185	negative regulation of ERBB signaling pathway	2/104	32/18800	0.0134937	0.195441	0.173012	PTPN12/ITGA1	2
GO:1902624	BP	GO:1902624	positive regulation of neutrophil migration	2/104	32/18800	0.0134937	0.195441	0.173012	RAC1/DAPK2	2
GO:1901657	BP	GO:1901657	glycosyl compound metabolic process	3/104	90/18800	0.0136461	0.196381	0.173845	HPRT1/GBA2/ATIC	3
GO:0045927	BP	GO:0045927	positive regulation of growth	5/104	256/18800	0.013906	0.196908	0.174311	HOPX/VEGFA/CREB1/EFNA5/IGF1	5
GO:0035304	BP	GO:0035304	regulation of protein dephosphorylation	3/104	91/18800	0.0140556	0.196908	0.174311	ITGA1/CRY2/PPP1R11	3
GO:0090398	BP	GO:0090398	cellular senescence	3/104	91/18800	0.0140556	0.196908	0.174311	CDKN1A/KAT6A/SMC5	3
GO:0007143	BP	GO:0007143	female meiotic nuclear division	2/104	33/18800	0.0143129	0.196908	0.174311	EREG/UBB	2
GO:0048799	BP	GO:0048799	animal organ maturation	2/104	33/18800	0.0143129	0.196908	0.174311	BMP2/IGF1	2
GO:0060317	BP	GO:0060317	cardiac epithelial to mesenchymal transition	2/104	33/18800	0.0143129	0.196908	0.174311	PDCD4/BMP2	2
GO:0090022	BP	GO:0090022	regulation of neutrophil chemotaxis	2/104	33/18800	0.0143129	0.196908	0.174311	RAC1/DAPK2	2
GO:0030041	BP	GO:0030041	actin filament polymerization	4/104	169/18800	0.0144579	0.196908	0.174311	CAPZA2/NCKAP1/RAC1/GBA2	4
GO:0007044	BP	GO:0007044	cell-substrate junction assembly	3/104	92/18800	0.0144721	0.196908	0.174311	VEGFA/EFNA5/RAC1	3
GO:0071692	BP	GO:0071692	protein localization to extracellular region	6/104	359/18800	0.0147665	0.199704	0.176786	NEUROD1/EFNA5/STXBP5L/SLC16A1/IGF1/ACVR2B	6
GO:0050730	BP	GO:0050730	regulation of peptidyl-tyrosine phosphorylation	5/104	261/18800	0.0150045	0.200111	0.177147	VEGFA/EREG/EFNA5/KITLG/IGF1	5
GO:0006536	BP	GO:0006536	glutamate metabolic process	2/104	34/18800	0.0151532	0.200111	0.177147	SLC25A12/ALDH18A1	2
GO:0009156	BP	GO:0009156	ribonucleoside monophosphate biosynthetic process	2/104	34/18800	0.0151532	0.200111	0.177147	HPRT1/ATIC	2
GO:0035308	BP	GO:0035308	negative regulation of protein dephosphorylation	2/104	34/18800	0.0151532	0.200111	0.177147	CRY2/PPP1R11	2
GO:0002690	BP	GO:0002690	positive regulation of leukocyte chemotaxis	3/104	94/18800	0.0153259	0.201208	0.178118	VEGFA/RAC1/DAPK2	3
GO:0071772	BP	GO:0071772	response to BMP	4/104	173/18800	0.0156272	0.202468	0.179233	PDCD4/BMP2/RGMB/ACVR2B	4
GO:0071773	BP	GO:0071773	cellular response to BMP stimulus	4/104	173/18800	0.0156272	0.202468	0.179233	PDCD4/BMP2/RGMB/ACVR2B	4
GO:0043648	BP	GO:0043648	dicarboxylic acid metabolic process	3/104	95/18800	0.0157633	0.202468	0.179233	SLC25A12/ALDH18A1/ATIC	3
GO:0007095	BP	GO:0007095	mitotic G2 DNA damage checkpoint signaling	2/104	35/18800	0.0160142	0.202468	0.179233	CDKN1A/FOXO4	2
GO:0035633	BP	GO:0035633	maintenance of blood-brain barrier	2/104	35/18800	0.0160142	0.202468	0.179233	VEGFA/CLDN12	2
GO:1905207	BP	GO:1905207	regulation of cardiocyte differentiation	2/104	35/18800	0.0160142	0.202468	0.179233	SOX6/BMP2	2
GO:0045165	BP	GO:0045165	cell fate commitment	5/104	266/18800	0.0161598	0.202468	0.179233	SOX6/NEUROD1/BMP2/SOX1/TLX3	5
GO:0035265	BP	GO:0035265	organ growth	4/104	175/18800	0.0162335	0.202468	0.179233	WWC2/IGF1/JARID2/ACVR2B	4
GO:0046890	BP	GO:0046890	regulation of lipid biosynthetic process	4/104	175/18800	0.0162335	0.202468	0.179233	CREB1/BMP2/SAMD8/ABCD2	4
GO:0010389	BP	GO:0010389	regulation of G2/M transition of mitotic cell cycle	3/104	97/18800	0.016659	0.205956	0.182321	INIP/CDKN1A/FOXO4	3
GO:0010922	BP	GO:0010922	positive regulation of phosphatase activity	2/104	36/18800	0.0168957	0.205956	0.182321	BMP2/ITGA1	2
GO:1902745	BP	GO:1902745	positive regulation of lamellipodium organization	2/104	36/18800	0.0168957	0.205956	0.182321	NCKAP1/RAC1	2
GO:0150115	BP	GO:0150115	cell-substrate junction organization	3/104	98/18800	0.0171174	0.205956	0.182321	VEGFA/EFNA5/RAC1	3
GO:0030073	BP	GO:0030073	insulin secretion	4/104	179/18800	0.0174902	0.205956	0.182321	NEUROD1/EFNA5/SLC16A1/ACVR2B	4
GO:0030324	BP	GO:0030324	lung development	4/104	179/18800	0.0174902	0.205956	0.182321	HOPX/VEGFA/CREB1/ACVR2B	4
GO:0021510	BP	GO:0021510	spinal cord development	3/104	99/18800	0.0175828	0.205956	0.182321	SOX6/PTBP2/SOX1	3
GO:0045639	BP	GO:0045639	positive regulation of myeloid cell differentiation	3/104	99/18800	0.0175828	0.205956	0.182321	ETS1/CREB1/KITLG	3
GO:1990830	BP	GO:1990830	cellular response to leukemia inhibitory factor	3/104	99/18800	0.0175828	0.205956	0.182321	CREB1/SOX1/JARID2	3
GO:0010923	BP	GO:0010923	negative regulation of phosphatase activity	2/104	37/18800	0.0177975	0.205956	0.182321	CRY2/PPP1R11	2
GO:0046621	BP	GO:0046621	negative regulation of organ growth	2/104	37/18800	0.0177975	0.205956	0.182321	WWC2/JARID2	2
GO:0048009	BP	GO:0048009	insulin-like growth factor receptor signaling pathway	2/104	37/18800	0.0177975	0.205956	0.182321	BMP2/IGF1	2
GO:1903580	BP	GO:1903580	positive regulation of ATP metabolic process	2/104	37/18800	0.0177975	0.205956	0.182321	SLC25A12/IGF1	2
GO:2000279	BP	GO:2000279	negative regulation of DNA biosynthetic process	2/104	37/18800	0.0177975	0.205956	0.182321	HNRNPC/CDKN1A	2
GO:1990823	BP	GO:1990823	response to leukemia inhibitory factor	3/104	100/18800	0.0180553	0.207867	0.184013	CREB1/SOX1/JARID2	3
GO:0046620	BP	GO:0046620	regulation of organ growth	3/104	101/18800	0.0185348	0.211099	0.186874	WWC2/IGF1/JARID2	3
GO:0035886	BP	GO:0035886	vascular associated smooth muscle cell differentiation	2/104	38/18800	0.0187193	0.211099	0.186874	PDCD4/VEGFA	2
GO:0043403	BP	GO:0043403	skeletal muscle tissue regeneration	2/104	38/18800	0.0187193	0.211099	0.186874	HOPX/IGF1	2
GO:0030323	BP	GO:0030323	respiratory tube development	4/104	183/18800	0.0188061	0.211099	0.186874	HOPX/VEGFA/CREB1/ACVR2B	4
GO:0043405	BP	GO:0043405	regulation of MAP kinase activity	4/104	183/18800	0.0188061	0.211099	0.186874	PDCD4/VEGFA/BMP2/KITLG	4
GO:0031058	BP	GO:0031058	positive regulation of histone modification	3/104	103/18800	0.0195149	0.214759	0.190113	VEGFA/TET1/JARID2	3
GO:0048024	BP	GO:0048024	regulation of mRNA splicing, via spliceosome	3/104	103/18800	0.0195149	0.214759	0.190113	CELF1/MBNL1/SMU1	3
GO:0051154	BP	GO:0051154	negative regulation of striated muscle cell differentiation	2/104	39/18800	0.0196609	0.214759	0.190113	SOX6/BMP2	2
GO:0071634	BP	GO:0071634	regulation of transforming growth factor beta production	2/104	39/18800	0.0196609	0.214759	0.190113	ATP6AP2/ITGB8	2
GO:1900016	BP	GO:1900016	negative regulation of cytokine production involved in inflammatory response	2/104	39/18800	0.0196609	0.214759	0.190113	PDCD4/ABCD2	2
GO:0050900	BP	GO:0050900	leukocyte migration	6/104	384/18800	0.0198814	0.214759	0.190113	VAV3/VEGFA/ITGA1/RAC1/KITLG/DAPK2	6
GO:0007548	BP	GO:0007548	sex differentiation	5/104	281/18800	0.0199782	0.214759	0.190113	NRIP1/VEGFA/EREG/UBB/KITLG	5
GO:0051146	BP	GO:0051146	striated muscle cell differentiation	5/104	281/18800	0.0199782	0.214759	0.190113	SOX6/HOPX/VEGFA/BMP2/IGF1	5
GO:0009100	BP	GO:0009100	glycoprotein metabolic process	6/104	386/18800	0.0203368	0.214759	0.190113	GXYLT1/BMP2/GLCE/DPY19L4/TET1/IGF1	6
GO:0006672	BP	GO:0006672	ceramide metabolic process	3/104	105/18800	0.0205232	0.214759	0.190113	SAMD8/ITGB8/GBA2	3
GO:0006906	BP	GO:0006906	vesicle fusion	3/104	105/18800	0.0205232	0.214759	0.190113	VAV3/ANKFY1/STX6	3
GO:0034308	BP	GO:0034308	primary alcohol metabolic process	3/104	105/18800	0.0205232	0.214759	0.190113	RDH11/BMP2/IGF1	3
GO:1901890	BP	GO:1901890	positive regulation of cell junction assembly	3/104	105/18800	0.0205232	0.214759	0.190113	VEGFA/EFNA5/RAC1	3
GO:0001701	BP	GO:0001701	in utero embryonic development	6/104	387/18800	0.0205671	0.214759	0.190113	HOPX/VEGFA/BMP2/MBNL1/TET1/IGF1	6
GO:0045786	BP	GO:0045786	negative regulation of cell cycle	6/104	387/18800	0.0205671	0.214759	0.190113	INIP/CDKN1A/PDCD4/FOXO4/THAP5/BMP2	6
GO:0030099	BP	GO:0030099	myeloid cell differentiation	6/104	391/18800	0.0215061	0.220442	0.195144	ETS1/VEGFA/CREB1/ITGB8/KAT6A/KITLG	6
GO:0007229	BP	GO:0007229	integrin-mediated signaling pathway	3/104	107/18800	0.0215597	0.220442	0.195144	VAV3/ITGA1/ITGB8	3
GO:0010591	BP	GO:0010591	regulation of lamellipodium assembly	2/104	41/18800	0.0216023	0.220442	0.195144	NCKAP1/RAC1	2
GO:0021879	BP	GO:0021879	forebrain neuron differentiation	2/104	41/18800	0.0216023	0.220442	0.195144	UBB/SOX1	2
GO:0021983	BP	GO:0021983	pituitary gland development	2/104	41/18800	0.0216023	0.220442	0.195144	CREB1/BMP2	2
GO:0007626	BP	GO:0007626	locomotory behavior	4/104	192/18800	0.0219873	0.220836	0.195493	HPRT1/NEGR1/AGTPBP1/SCN1A	4
GO:0007173	BP	GO:0007173	epidermal growth factor receptor signaling pathway	3/104	108/18800	0.0220886	0.220836	0.195493	EREG/PTPN12/ITGA1	3
GO:1902749	BP	GO:1902749	regulation of cell cycle G2/M phase transition	3/104	108/18800	0.0220886	0.220836	0.195493	INIP/CDKN1A/FOXO4	3
GO:0009167	BP	GO:0009167	purine ribonucleoside monophosphate metabolic process	2/104	42/18800	0.0226017	0.220836	0.195493	HPRT1/ATIC	2
GO:0010907	BP	GO:0010907	positive regulation of glucose metabolic process	2/104	42/18800	0.0226017	0.220836	0.195493	SLC25A12/IGF1	2
GO:0014911	BP	GO:0014911	positive regulation of smooth muscle cell migration	2/104	42/18800	0.0226017	0.220836	0.195493	FOXO4/IGF1	2
GO:0030501	BP	GO:0030501	positive regulation of bone mineralization	2/104	42/18800	0.0226017	0.220836	0.195493	BMP2/ACVR2B	2
GO:0030890	BP	GO:0030890	positive regulation of B cell proliferation	2/104	42/18800	0.0226017	0.220836	0.195493	VAV3/CDKN1A	2
GO:1904706	BP	GO:1904706	negative regulation of vascular associated smooth muscle cell proliferation	2/104	42/18800	0.0226017	0.220836	0.195493	CDKN1A/PDCD4	2
GO:0090174	BP	GO:0090174	organelle membrane fusion	3/104	109/18800	0.0226246	0.220836	0.195493	VAV3/ANKFY1/STX6	3
GO:0001825	BP	GO:0001825	blastocyst formation	2/104	43/18800	0.02362	0.226114	0.200165	HOPX/TET1	2
GO:0016601	BP	GO:0016601	Rac protein signal transduction	2/104	43/18800	0.02362	0.226114	0.200165	NCKAP1/RAC1	2
GO:0071604	BP	GO:0071604	transforming growth factor beta production	2/104	43/18800	0.02362	0.226114	0.200165	ATP6AP2/ITGB8	2
GO:0048640	BP	GO:0048640	negative regulation of developmental growth	3/104	111/18800	0.0237177	0.226114	0.200165	CDKN1A/WWC2/JARID2	3
GO:0030705	BP	GO:0030705	cytoskeleton-dependent intracellular transport	4/104	197/18800	0.0238885	0.226114	0.200165	UBB/AGTPBP1/BICD2/LRPPRC	4
GO:0099111	BP	GO:0099111	microtubule-based transport	4/104	198/18800	0.0242804	0.226114	0.200165	UBB/AGTPBP1/BICD2/LRPPRC	4
GO:0021700	BP	GO:0021700	developmental maturation	5/104	296/18800	0.0243468	0.226114	0.200165	ATP6AP2/VEGFA/EREG/BMP2/IGF1	5
GO:0007595	BP	GO:0007595	lactation	2/104	44/18800	0.0246568	0.226114	0.200165	VEGFA/CREB1	2
GO:0009124	BP	GO:0009124	nucleoside monophosphate biosynthetic process	2/104	44/18800	0.0246568	0.226114	0.200165	HPRT1/ATIC	2
GO:0009126	BP	GO:0009126	purine nucleoside monophosphate metabolic process	2/104	44/18800	0.0246568	0.226114	0.200165	HPRT1/ATIC	2
GO:0045840	BP	GO:0045840	positive regulation of mitotic nuclear division	2/104	44/18800	0.0246568	0.226114	0.200165	EREG/IGF1	2
GO:0045981	BP	GO:0045981	positive regulation of nucleotide metabolic process	2/104	44/18800	0.0246568	0.226114	0.200165	SLC25A12/IGF1	2
GO:0048286	BP	GO:0048286	lung alveolus development	2/104	44/18800	0.0246568	0.226114	0.200165	HOPX/CREB1	2
GO:1900544	BP	GO:1900544	positive regulation of purine nucleotide metabolic process	2/104	44/18800	0.0246568	0.226114	0.200165	SLC25A12/IGF1	2
GO:0008154	BP	GO:0008154	actin polymerization or depolymerization	4/104	199/18800	0.0246761	0.226114	0.200165	CAPZA2/NCKAP1/RAC1/GBA2	4
GO:0001824	BP	GO:0001824	blastocyst development	3/104	113/18800	0.024839	0.226681	0.200668	HOPX/TET1/IGF1	3
GO:0032271	BP	GO:0032271	regulation of protein polymerization	4/104	201/18800	0.0254793	0.229973	0.203582	CAPZA2/NCKAP1/RAC1/GBA2	4
GO:1901888	BP	GO:1901888	regulation of cell junction assembly	4/104	201/18800	0.0254793	0.229973	0.203582	VEGFA/NEGR1/EFNA5/RAC1	4
GO:0001754	BP	GO:0001754	eye photoreceptor cell differentiation	2/104	45/18800	0.0257119	0.229973	0.203582	VEGFA/AGTPBP1	2
GO:1902622	BP	GO:1902622	regulation of neutrophil migration	2/104	45/18800	0.0257119	0.229973	0.203582	RAC1/DAPK2	2
GO:1902895	BP	GO:1902895	positive regulation of miRNA transcription	2/104	45/18800	0.0257119	0.229973	0.203582	ETS1/BMP2	2
GO:0060541	BP	GO:0060541	respiratory system development	4/104	203/18800	0.0262981	0.234283	0.207397	HOPX/VEGFA/CREB1/ACVR2B	4
GO:1900744	BP	GO:1900744	regulation of p38MAPK cascade	2/104	46/18800	0.0267852	0.237679	0.210403	VEGFA/BMP2	2
GO:0016050	BP	GO:0016050	vesicle organization	5/104	306/18800	0.0275771	0.243743	0.215771	VAV3/PPP6C/CREB1/ANKFY1/STX6	5
GO:0048066	BP	GO:0048066	developmental pigmentation	2/104	47/18800	0.0278763	0.245421	0.217257	ATP6AP2/KITLG	2
GO:0030100	BP	GO:0030100	regulation of endocytosis	4/104	208/18800	0.028414	0.249178	0.220583	RAB5C/VEGFA/ANKFY1/RAC1	4
GO:0032527	BP	GO:0032527	protein exit from endoplasmic reticulum	2/104	48/18800	0.0289851	0.252215	0.223271	TMEM30B/YOD1	2
GO:0035305	BP	GO:0035305	negative regulation of dephosphorylation	2/104	48/18800	0.0289851	0.252215	0.223271	CRY2/PPP1R11	2
GO:0002573	BP	GO:0002573	myeloid leukocyte differentiation	4/104	210/18800	0.0292881	0.25369	0.224577	VEGFA/CREB1/ITGB8/KITLG	4
GO:0030282	BP	GO:0030282	bone mineralization	3/104	121/18800	0.0296066	0.25369	0.224577	BMP2/IGF1/ACVR2B	3
GO:0031398	BP	GO:0031398	positive regulation of protein ubiquitination	3/104	121/18800	0.0296066	0.25369	0.224577	UBE2V2/NDFIP2/UBB	3
GO:0038127	BP	GO:0038127	ERBB signaling pathway	3/104	121/18800	0.0296066	0.25369	0.224577	EREG/PTPN12/ITGA1	3
GO:0048863	BP	GO:0048863	stem cell differentiation	4/104	211/18800	0.029731	0.253788	0.224663	SOX6/FOXO4/KITLG/JARID2	4
GO:0006376	BP	GO:0006376	mRNA splice site selection	2/104	49/18800	0.0301113	0.254135	0.224971	CELF1/PTBP2	2
GO:0009066	BP	GO:0009066	aspartate family amino acid metabolic process	2/104	49/18800	0.0301113	0.254135	0.224971	SLC25A12/ASNSD1	2
GO:0022602	BP	GO:0022602	ovulation cycle process	2/104	49/18800	0.0301113	0.254135	0.224971	NRIP1/EREG	2
GO:0071901	BP	GO:0071901	negative regulation of protein serine/threonine kinase activity	3/104	122/18800	0.0302342	0.254217	0.225043	CDKN1A/PDCD4/BMP2	3
GO:0060326	BP	GO:0060326	cell chemotaxis	5/104	315/18800	0.030708	0.257022	0.227526	VAV3/VEGFA/ITGA1/RAC1/DAPK2	5
GO:0001952	BP	GO:0001952	regulation of cell-matrix adhesion	3/104	123/18800	0.0308688	0.257022	0.227526	VEGFA/EFNA5/RAC1	3
GO:0009101	BP	GO:0009101	glycoprotein biosynthetic process	5/104	316/18800	0.0310692	0.257022	0.227526	GXYLT1/GLCE/DPY19L4/TET1/IGF1	5
GO:0009952	BP	GO:0009952	anterior/posterior pattern specification	4/104	214/18800	0.0310837	0.257022	0.227526	ATP6AP2/NEUROD1/BMP2/ACVR2B	4
GO:0021872	BP	GO:0021872	forebrain generation of neurons	2/104	50/18800	0.0312547	0.257022	0.227526	UBB/SOX1	2
GO:0031062	BP	GO:0031062	positive regulation of histone methylation	2/104	50/18800	0.0312547	0.257022	0.227526	TET1/JARID2	2
GO:0002688	BP	GO:0002688	regulation of leukocyte chemotaxis	3/104	124/18800	0.0315104	0.258179	0.228551	VEGFA/RAC1/DAPK2	3
GO:0021515	BP	GO:0021515	cell differentiation in spinal cord	2/104	51/18800	0.0324152	0.262715	0.232566	SOX6/SOX1	2
GO:0045778	BP	GO:0045778	positive regulation of ossification	2/104	51/18800	0.0324152	0.262715	0.232566	BMP2/ACVR2B	2
GO:0071622	BP	GO:0071622	regulation of granulocyte chemotaxis	2/104	51/18800	0.0324152	0.262715	0.232566	RAC1/DAPK2	2
GO:0000377	BP	GO:0000377	RNA splicing, via transesterification reactions with bulged adenosine as nucleophile	5/104	321/18800	0.0329151	0.264133	0.233822	HNRNPC/CELF1/PTBP2/MBNL1/SMU1	5
GO:0000398	BP	GO:0000398	mRNA splicing, via spliceosome	5/104	321/18800	0.0329151	0.264133	0.233822	HNRNPC/CELF1/PTBP2/MBNL1/SMU1	5
GO:0002685	BP	GO:0002685	regulation of leukocyte migration	4/104	218/18800	0.0329431	0.264133	0.233822	VEGFA/RAC1/KITLG/DAPK2	4
GO:0048608	BP	GO:0048608	reproductive structure development	6/104	433/18800	0.0331634	0.264953	0.234548	NRIP1/VEGFA/EREG/UBB/ITGB8/KITLG	6
GO:0070169	BP	GO:0070169	positive regulation of biomineral tissue development	2/104	52/18800	0.0335923	0.266483	0.235902	BMP2/ACVR2B	2
GO:2000677	BP	GO:2000677	regulation of transcription regulatory region DNA binding	2/104	52/18800	0.0335923	0.266483	0.235902	NEUROD1/IGF1	2
GO:0030072	BP	GO:0030072	peptide hormone secretion	4/104	220/18800	0.0338968	0.267952	0.237203	NEUROD1/EFNA5/SLC16A1/ACVR2B	4
GO:0061458	BP	GO:0061458	reproductive system development	6/104	436/18800	0.0341268	0.268824	0.237974	NRIP1/VEGFA/EREG/UBB/ITGB8/KITLG	6
GO:0000375	BP	GO:0000375	RNA splicing, via transesterification reactions	5/104	325/18800	0.0344402	0.270344	0.23932	HNRNPC/CELF1/PTBP2/MBNL1/SMU1	5
GO:0110151	BP	GO:0110151	positive regulation of biomineralization	2/104	53/18800	0.0347861	0.270512	0.239469	BMP2/ACVR2B	2
GO:1902743	BP	GO:1902743	regulation of lamellipodium organization	2/104	53/18800	0.0347861	0.270512	0.239469	NCKAP1/RAC1	2
GO:2000027	BP	GO:2000027	regulation of animal organ morphogenesis	3/104	129/18800	0.0348231	0.270512	0.239469	VEGFA/BMP2/RAC1	3
GO:0007093	BP	GO:0007093	mitotic cell cycle checkpoint signaling	3/104	130/18800	0.0355065	0.274279	0.242804	INIP/CDKN1A/FOXO4	3
GO:0002067	BP	GO:0002067	glandular epithelial cell differentiation	2/104	54/18800	0.0359962	0.274279	0.242804	NEUROD1/BMP2	2
GO:0048599	BP	GO:0048599	oocyte development	2/104	54/18800	0.0359962	0.274279	0.242804	EREG/IGF1	2
GO:0051155	BP	GO:0051155	positive regulation of striated muscle cell differentiation	2/104	54/18800	0.0359962	0.274279	0.242804	HOPX/IGF1	2
GO:0032103	BP	GO:0032103	positive regulation of response to external stimulus	6/104	442/18800	0.036108	0.274279	0.242804	PDCD4/ETS1/VEGFA/EREG/RAC1/DAPK2	6
GO:0010595	BP	GO:0010595	positive regulation of endothelial cell migration	3/104	131/18800	0.0361969	0.274279	0.242804	ETS1/VEGFA/RAC1	3
GO:0002790	BP	GO:0002790	peptide secretion	4/104	225/18800	0.0363513	0.274279	0.242804	NEUROD1/EFNA5/SLC16A1/ACVR2B	4
GO:0043010	BP	GO:0043010	camera-type eye development	5/104	330/18800	0.0364077	0.274279	0.242804	VEGFA/NEUROD1/AGTPBP1/SOX1/ACVR2B	5
GO:0070661	BP	GO:0070661	leukocyte proliferation	5/104	330/18800	0.0364077	0.274279	0.242804	VAV3/CDKN1A/HPRT1/KITLG/IGF1	5
GO:0035270	BP	GO:0035270	endocrine system development	3/104	132/18800	0.0368941	0.274882	0.243337	NEUROD1/CREB1/BMP2	3
GO:0001954	BP	GO:0001954	positive regulation of cell-matrix adhesion	2/104	55/18800	0.0372224	0.274882	0.243337	VEGFA/RAC1	2
GO:0002763	BP	GO:0002763	positive regulation of myeloid leukocyte differentiation	2/104	55/18800	0.0372224	0.274882	0.243337	CREB1/KITLG	2
GO:0031113	BP	GO:0031113	regulation of microtubule polymerization	2/104	55/18800	0.0372224	0.274882	0.243337	RAC1/GBA2	2
GO:0043470	BP	GO:0043470	regulation of carbohydrate catabolic process	2/104	55/18800	0.0372224	0.274882	0.243337	SLC25A12/IGF1	2
GO:0048008	BP	GO:0048008	platelet-derived growth factor receptor signaling pathway	2/104	55/18800	0.0372224	0.274882	0.243337	VEGFA/PTPN12	2
GO:0045785	BP	GO:0045785	positive regulation of cell adhesion	6/104	446/18800	0.0374692	0.275798	0.244148	VAV3/ETS1/VEGFA/RAC1/IGF1/HLA-DRB5	6
GO:0007517	BP	GO:0007517	muscle organ development	5/104	334/18800	0.0380308	0.279017	0.246997	SOX6/FOXO4/CREB1/BMP2/IGF1	5
GO:0010676	BP	GO:0010676	positive regulation of cellular carbohydrate metabolic process	2/104	56/18800	0.0384645	0.2798	0.247691	SLC25A12/IGF1	2
GO:0030166	BP	GO:0030166	proteoglycan biosynthetic process	2/104	56/18800	0.0384645	0.2798	0.247691	GLCE/IGF1	2
GO:0031331	BP	GO:0031331	positive regulation of cellular catabolic process	6/104	449/18800	0.0385115	0.2798	0.247691	MTDH/CELF1/SUMO2/AGTPBP1/IGF1/ABCD2	6
GO:0023061	BP	GO:0023061	signal release	6/104	451/18800	0.0392166	0.284004	0.251412	NEUROD1/CREB1/EFNA5/CRY2/SLC16A1/ACVR2B	6
GO:0001658	BP	GO:0001658	branching involved in ureteric bud morphogenesis	2/104	57/18800	0.0397223	0.284909	0.252213	VEGFA/BMP2	2
GO:0038066	BP	GO:0038066	p38MAPK cascade	2/104	57/18800	0.0397223	0.284909	0.252213	VEGFA/BMP2	2
GO:0043388	BP	GO:0043388	positive regulation of DNA binding	2/104	57/18800	0.0397223	0.284909	0.252213	NEUROD1/IGF1	2
GO:0019216	BP	GO:0019216	regulation of lipid metabolic process	5/104	339/18800	0.0401215	0.286856	0.253937	VAV3/CREB1/BMP2/SAMD8/ABCD2	5
GO:0031346	BP	GO:0031346	positive regulation of cell projection organization	5/104	341/18800	0.040977	0.289558	0.256329	VEGFA/NEGR1/EFNA5/NCKAP1/RAC1	5
GO:0009994	BP	GO:0009994	oocyte differentiation	2/104	58/18800	0.0409956	0.289558	0.256329	EREG/IGF1	2
GO:1900024	BP	GO:1900024	regulation of substrate adhesion-dependent cell spreading	2/104	58/18800	0.0409956	0.289558	0.256329	EFNA5/RAC1	2
GO:0022407	BP	GO:0022407	regulation of cell-cell adhesion	6/104	456/18800	0.0410153	0.289558	0.256329	ETS1/VEGFA/BMP2/EFNA5/IGF1/HLA-DRB5	6
GO:0007160	BP	GO:0007160	cell-matrix adhesion	4/104	235/18800	0.0415618	0.292253	0.258715	VEGFA/EFNA5/ITGA1/RAC1	4
GO:0030833	BP	GO:0030833	regulation of actin filament polymerization	3/104	139/18800	0.041967	0.292253	0.258715	CAPZA2/NCKAP1/GBA2	3
GO:0050684	BP	GO:0050684	regulation of mRNA processing	3/104	139/18800	0.041967	0.292253	0.258715	CELF1/MBNL1/SMU1	3
GO:0009161	BP	GO:0009161	ribonucleoside monophosphate metabolic process	2/104	59/18800	0.0422842	0.292253	0.258715	HPRT1/ATIC	2
GO:0051785	BP	GO:0051785	positive regulation of nuclear division	2/104	59/18800	0.0422842	0.292253	0.258715	EREG/IGF1	2
GO:1902893	BP	GO:1902893	regulation of miRNA transcription	2/104	59/18800	0.0422842	0.292253	0.258715	ETS1/BMP2	2
GO:0000086	BP	GO:0000086	G2/M transition of mitotic cell cycle	3/104	140/18800	0.0427189	0.292253	0.258715	INIP/CDKN1A/FOXO4	3
GO:0050921	BP	GO:0050921	positive regulation of chemotaxis	3/104	140/18800	0.0427189	0.292253	0.258715	VEGFA/RAC1/DAPK2	3
GO:1903322	BP	GO:1903322	positive regulation of protein modification by small protein conjugation or removal	3/104	140/18800	0.0427189	0.292253	0.258715	UBE2V2/NDFIP2/UBB	3
GO:0048284	BP	GO:0048284	organelle fusion	3/104	141/18800	0.0434777	0.292253	0.258715	VAV3/ANKFY1/STX6	3
GO:0050671	BP	GO:0050671	positive regulation of lymphocyte proliferation	3/104	141/18800	0.0434777	0.292253	0.258715	VAV3/CDKN1A/IGF1	3
GO:0098727	BP	GO:0098727	maintenance of cell number	3/104	141/18800	0.0434777	0.292253	0.258715	TET1/IGF1/SMC5	3
GO:0006687	BP	GO:0006687	glycosphingolipid metabolic process	2/104	60/18800	0.0435879	0.292253	0.258715	ITGB8/GBA2	2
GO:0043407	BP	GO:0043407	negative regulation of MAP kinase activity	2/104	60/18800	0.0435879	0.292253	0.258715	PDCD4/BMP2	2
GO:0061614	BP	GO:0061614	miRNA transcription	2/104	60/18800	0.0435879	0.292253	0.258715	ETS1/BMP2	2
GO:1903670	BP	GO:1903670	regulation of sprouting angiogenesis	2/104	60/18800	0.0435879	0.292253	0.258715	VEGFA/PKM	2
GO:0007265	BP	GO:0007265	Ras protein signal transduction	5/104	347/18800	0.0436101	0.292253	0.258715	CDKN1A/NCKAP1/RAC1/KITLG/IGF1	5
GO:0030865	BP	GO:0030865	cortical cytoskeleton organization	2/104	61/18800	0.0449064	0.297006	0.262922	NCKAP1/RAC1	2
GO:0035306	BP	GO:0035306	positive regulation of dephosphorylation	2/104	61/18800	0.0449064	0.297006	0.262922	BMP2/ITGA1	2
GO:0032946	BP	GO:0032946	positive regulation of mononuclear cell proliferation	3/104	143/18800	0.0450154	0.297006	0.262922	VAV3/CDKN1A/IGF1	3
GO:0032956	BP	GO:0032956	regulation of actin cytoskeleton organization	5/104	352/18800	0.0458808	0.297006	0.262922	CAPZA2/EFNA5/NCKAP1/RAC1/GBA2	5
GO:0046530	BP	GO:0046530	photoreceptor cell differentiation	2/104	62/18800	0.0462397	0.297006	0.262922	VEGFA/AGTPBP1	2
GO:0097035	BP	GO:0097035	regulation of membrane lipid distribution	2/104	62/18800	0.0462397	0.297006	0.262922	TMEM30B/GBA2	2
GO:0042593	BP	GO:0042593	glucose homeostasis	4/104	244/18800	0.0465957	0.297006	0.262922	NEUROD1/EFNA5/CRY2/SLC16A1	4
GO:0070085	BP	GO:0070085	glycosylation	4/104	244/18800	0.0465957	0.297006	0.262922	GXYLT1/DPY19L4/TET1/GBA2	4
GO:0003002	BP	GO:0003002	regionalization	5/104	354/18800	0.0468085	0.297006	0.262922	ATP6AP2/NEUROD1/BMP2/SOX1/ACVR2B	5
GO:0033500	BP	GO:0033500	carbohydrate homeostasis	4/104	245/18800	0.0471751	0.297006	0.262922	NEUROD1/EFNA5/CRY2/SLC16A1	4
GO:0062013	BP	GO:0062013	positive regulation of small molecule metabolic process	3/104	146/18800	0.0473723	0.297006	0.262922	SLC25A12/IGF1/ABCD2	3
GO:0048663	BP	GO:0048663	neuron fate commitment	2/104	63/18800	0.0475874	0.297006	0.262922	SOX1/TLX3	2
GO:0060675	BP	GO:0060675	ureteric bud morphogenesis	2/104	63/18800	0.0475874	0.297006	0.262922	VEGFA/BMP2	2
GO:0050796	BP	GO:0050796	regulation of insulin secretion	3/104	147/18800	0.0481713	0.297006	0.262922	NEUROD1/EFNA5/SLC16A1	3
GO:2000377	BP	GO:2000377	regulation of reactive oxygen species metabolic process	3/104	147/18800	0.0481713	0.297006	0.262922	CDKN1A/RAC1/ABCD2	3
GO:0009116	BP	GO:0009116	nucleoside metabolic process	2/104	64/18800	0.0489494	0.297006	0.262922	HPRT1/ATIC	2
GO:0030888	BP	GO:0030888	regulation of B cell proliferation	2/104	64/18800	0.0489494	0.297006	0.262922	VAV3/CDKN1A	2
GO:0040014	BP	GO:0040014	regulation of multicellular organism growth	2/104	64/18800	0.0489494	0.297006	0.262922	CREB1/IGF1	2
GO:0072171	BP	GO:0072171	mesonephric tubule morphogenesis	2/104	64/18800	0.0489494	0.297006	0.262922	VEGFA/BMP2	2
GO:0015833	BP	GO:0015833	peptide transport	4/104	249/18800	0.0495332	0.297006	0.262922	NEUROD1/EFNA5/SLC16A1/ACVR2B	4
GO:0032886	BP	GO:0032886	regulation of microtubule-based process	4/104	249/18800	0.0495332	0.297006	0.262922	EFNA5/RAC1/BICD2/GBA2	4
GO:0060041	BP	GO:0060041	retina development in camera-type eye	3/104	149/18800	0.0497891	0.297006	0.262922	NEUROD1/AGTPBP1/ACVR2B	3

## Sheet: KEGG
	ID	Description	GeneRatio	BgRatio	pvalue	p.adjust	qvalue	geneID	Count
hsa04151	hsa04151	PI3K-Akt signaling pathway	11/60	359/8772	2.60993e-05	0.00272037	0.00241612	1026/7422/2069/1385/1946/3672/5519/3696/5879/4254/3479	11
hsa04014	hsa04014	Ras signaling pathway	9/60	236/8772	2.83372e-05	0.00272037	0.00241612	5878/2113/4303/7422/1946/5879/57186/4254/3479	9
hsa05211	hsa05211	Renal cell carcinoma	4/60	69/8772	0.0012273	0.0785475	0.0697626	1026/2113/7422/5879	4
hsa04510	hsa04510	Focal adhesion	6/60	202/8772	0.00246333	0.079235	0.0703732	10451/7422/3672/3696/5879/3479	6
hsa05205	hsa05205	Proteoglycans in cancer	6/60	203/8772	0.00252502	0.079235	0.0703732	10451/1026/27250/7422/5879/3479	6
hsa05219	hsa05219	Bladder cancer	3/60	41/8772	0.00269619	0.079235	0.0703732	1026/7422/23604	3
hsa04015	hsa04015	Rap1 signaling pathway	6/60	210/8772	0.00299011	0.079235	0.0703732	10451/7422/1946/5879/4254/3479	6
hsa04962	hsa04962	Vasopressin-regulated water reabsorption	3/60	44/8772	0.00330146	0.079235	0.0703732	5878/1385/140735	3
hsa04350	hsa04350	TGF-beta signaling pathway	4/60	108/8772	0.00624435	0.133213	0.118314	650/5519/285704/93	4
hsa05165	hsa05165	Human papillomavirus infection	7/60	331/8772	0.0070833	0.135999	0.120789	1026/7422/1385/3672/5519/3696/5315	7
hsa05167	hsa05167	Kaposi sarcoma-associated herpesvirus infection	5/60	194/8772	0.0102619	0.179117	0.159084	1026/7422/1385/7314/5879	5
hsa04950	hsa04950	Maturity onset diabetes of the young	2/60	26/8772	0.0134565	0.195789	0.173892	4760/3174	2
hsa05418	hsa05418	Fluid shear stress and atherosclerosis	4/60	139/8772	0.0148428	0.195789	0.173892	6613/7422/5879/93	4
hsa05212	hsa05212	Pancreatic cancer	3/60	76/8772	0.0150205	0.195789	0.173892	1026/7422/5879	3
hsa04010	hsa04010	MAPK signaling pathway	6/60	299/8772	0.0159501	0.195789	0.173892	7422/2069/1946/5879/4254/3479	6
hsa04550	hsa04550	Signaling pathways regulating pluripotency of stem cells	4/60	143/8772	0.0163158	0.195789	0.173892	7994/3479/3720/93	4
hsa04810	hsa04810	Regulation of actin cytoskeleton	5/60	229/8772	0.0197906	0.20509	0.182152	10451/3672/3696/10787/5879	5
hsa05210	hsa05210	Colorectal cancer	3/60	86/8772	0.0208435	0.20509	0.182152	1026/2069/5879	3
hsa04148	hsa04148	Efferocytosis	4/60	156/8772	0.0217264	0.20509	0.182152	5878/1385/6566/5879	4
hsa04514	hsa04514	Cell adhesion molecules	4/60	157/8772	0.022183	0.20509	0.182152	257194/3696/9069/3127	4
hsa04710	hsa04710	Circadian rhythm	2/60	34/8772	0.0224317	0.20509	0.182152	1385/1408	2
hsa05215	hsa05215	Prostate cancer	3/60	97/8772	0.028492	0.240181	0.213319	1026/1385/3479	3
hsa04640	hsa04640	Hematopoietic cell lineage	3/60	99/8772	0.0300226	0.240181	0.213319	3672/4254/3127	3
hsa05410	hsa05410	Hypertrophic cardiomyopathy	3/60	99/8772	0.0300226	0.240181	0.213319	3672/3696/3479	3
hsa05414	hsa05414	Dilated cardiomyopathy	3/60	105/8772	0.0348712	0.258789	0.229845	3672/3696/3479	3
hsa04922	hsa04922	Glucagon signaling pathway	3/60	107/8772	0.0365726	0.258789	0.229845	1385/5315/5255	3
hsa04066	hsa04066	HIF-1 signaling pathway	3/60	108/8772	0.0374391	0.258789	0.229845	1026/7422/3479	3
hsa02010	hsa02010	ABC transporters	2/60	45/8772	0.03774	0.258789	0.229845	94160/225	2
hsa04670	hsa04670	Leukocyte transendothelial migration	3/60	115/8772	0.0437983	0.289975	0.257544	10451/9069/5879	3
hsa04152	hsa04152	AMPK signaling pathway	3/60	121/8772	0.0496525	0.312572	0.277613	1385/5519/3479	3
