# Supplementary material for: Identification of potential miRNA biomarkers for neurobrucellosis diagnosis
Source: Front Physiol. 2025 Jun 23;16:1463597. doi: 10.3389/fphys.2025.1463597 (PMC12230071; doi:10.3389/fphys.2025.1463597)
Supplement: Supplementary file 6 [file Table4.XLSX]

## Sheet: GO
	ONTOLOGY	ID	Description	GeneRatio	BgRatio	pvalue	p.adjust	qvalue	geneID	Count
GO:0007265	BP	GO:0007265	Ras protein signal transduction	108/2702	347/18800	7.83537e-16	4.83364e-12	3.72386e-12	CDK2/RAB39B/RAP2C/RREB1/MET/KBTBD6/ITGB1/FGF2/CRKL/TP53/CDKN1A/SPRY4/SH3BP1/TRIM28/RHOB/RAP1B/ROCK2/RASGRP3/NCKAP1/RAC1/KITLG/IGF1/RTKN/ARF6/TGFB2/NRAS/ROCK1/GRB2/KSR1/SPRY2/LPAR1/SDCBP/ABL2/G3BP2/OGT/G3BP1/IQSEC2/DLC1/RABGEF1/PSD/WASF2/FBXO8/RGL1/RAP1A/RAF1/RAPGEF2/RASA1/ABCA1/RAPGEF4/ARHGAP1/ARFGEF1/RAB21/USP8/NF1/CCNA2/ROBO1/SYNPO2L/ITGA3/PHACTR4/ARHGEF18/MAPKAPK5/APOC3/RAB9A/ARHGDIA/STMN1/PPP…	108
GO:0048732	BP	GO:0048732	gland development	118/2702	431/18800	8.90837e-13	2.74779e-09	2.11691e-09	PLAG1/CTC1/PTEN/HOXA10/EZH2/BCL2L11/FBXW7/SIX4/RREB1/MET/CADM1/SMAD3/ATP7A/FGF2/CRKL/HOXA13/GLI2/CCND1/BMP2/FRS2/VEGFA/CREB1/JARID2/SOX9/ARF6/TGFB2/TGFBR2/SMAD4/ERBB4/SMAD2/MAPK1/TNFAIP3/WNT3A/TGFBR3/ASH1L/SALL1/NCOR2/BCL11B/HIF1A/ARID5B/AIRE/TNFRSF11A/MAN2A1/CYP1B1/MSX2/WT1/NFIB/BTBD7/E2F8/ESR1/RAF1/SEC63/PIK3CA/WNT10A/WNT7B/HOXA5/ITGA2/PSAP/NF1/ZBTB7B/ROBO1/ID4/SOD2/HOXD3/BCL2/PNPT1/GATA6/INSR/…	118
GO:0031331	BP	GO:0031331	positive regulation of cellular catabolic process	118/2702	449/18800	1.66409e-11	3.42191e-08	2.63626e-08	SAMD4A/NFE2L2/ZFP36L2/TRIB1/PTEN/APP/TMTC3/IRS1/BCL2L11/FBXW7/HNRNPU/ZBTB20/TARDBP/YTHDF1/MTDH/CELF1/LIN28B/ADAM9/LDLR/LARP1/ROCK2/SUMO2/AGTPBP1/IGF1/ABCD2/ROCK1/VGLL4/TNFAIP3/USP5/DCP2/CPEB3/PAFAH1B2/GNAI3/ARIH1/FURIN/UPF1/HIF1A/RNF217/SESN3/SMCR8/GRSF1/PATL1/ABHD5/PRKAA1/ATG16L1/TNRC6B/CNOT7/CNOT6/WAC/TNRC6A/TNFRSF1B/PPARA/USP13/ANKIB1/ARIH2/TP53INP1/BECN1/PIP4K2C/ULK1/GSK3B/EXOSC2/ZC3HAV1/SH3R…	118
GO:0001701	BP	GO:0001701	in utero embryonic development	103/2702	387/18800	1.49669e-10	2.30828e-07	1.77831e-07	FOSL1/RRP7A/NR2F2/MBNL1/BCL2L11/UBE2A/DNAJB6/CMIP/SMAD3/ITGB1/ATP7A/TP53/TM4SF1/EPN1/TRIM28/BMP2/ADM/PRDM1/TMED2/MIB1/HOPX/VEGFA/TET1/IGF1/TGFBR2/KLF4/SMAD4/SMAD2/MAPK1/GRB2/FZD5/NDEL1/CUL4A/WNT3A/AMOT/RBBP6/YTHDC1/FURIN/BTF3/NASP/NMT1/HIF1A/MAN2A1/HINFP/TBL1XR1/RBBP8/SOCS3/E2F8/DBN1/SKIL/WNT7B/OTUD7B/OCRL/BCOR/XRCC2/KLF2/UBE2B/ZFP36L1/GATA6/FUT8/ADAM10/EGFR/ADCY9/PDGFB/ACVR1/SH3PXD2A/TAF8/TRAF6/…	103
GO:0031647	BP	GO:0031647	regulation of protein stability	85/2702	300/18800	2.17252e-10	2.67716e-07	2.0625e-07	NLK/ZNF207/PTEN/MORC3/ATF7IP/GOLGA7/FBXW7/STX12/AAK1/SMAD3/MTMR9/SOX4/TARDBP/MDM4/TP53/PFN1/BMP2/PDCD10/NAPG/B4GALT5/SUGT1/CREB1/IGF1/CTNND1/DDI2/MAPK1/NAA15/CDC37L1/GGA3/PIK3R1/CDC73/TMEM183A/PTGES3/PFN2/CREBL2/RASSF2/RAB21/USP8/USP13/HSPA8/QRSL1/PEX2/NCLN/OTUD3/UBE2B/BCL2/SWSAP1/APTX/PRKRA/TBRG1/PRKCD/SNCA/TAF1/KRAS/CCT6A/PRNP/USP4/MYLIP/MDM2/FBXL3/USP28/CMTM6/CCT4/SH3GLB1/PHB2/EFNA1/NF2/CCAR2/…	85
GO:0016055	BP	GO:0016055	Wnt signaling pathway	115/2702	452/18800	2.60382e-10	2.67716e-07	2.0625e-07	AMOTL2/NLK/PTEN/APP/TBX18/ZEB2/SMAD3/SOX4/FZD6/FGF2/VANGL2/CCND1/BMP2/PLCG2/LMBR1L/ATP6AP2/RAC1/CTNNBIP1/SOX9/CDH2/KLF4/CTNND1/VGLL4/TNFAIP3/TMEM64/FZD5/AXIN2/CCNE1/WNT3A/TLE4/KPNA1/SALL1/ZNRF3/CSNK1G3/G3BP1/CDC73/PPM1B/XIAP/CSNK2A1/BCL7B/TBL1XR1/MAPK14/WNK1/HBP1/BAMBI/GSKIP/PRICKLE2/GRK6/PRKAA1/WNT10A/HIC1/GRB10/WNT7B/CAPRIN2/USP8/TNKS/MCC/DDX3X/MACF1/GID8/STRN/ITGA3/GSK3B/TMEM170B/UBE2B/PIAS4/C…	115
GO:0198738	BP	GO:0198738	cell-cell signaling by wnt	115/2702	454/18800	3.46701e-10	2.94264e-07	2.26702e-07	AMOTL2/NLK/PTEN/APP/TBX18/ZEB2/SMAD3/SOX4/FZD6/FGF2/VANGL2/CCND1/BMP2/PLCG2/LMBR1L/ATP6AP2/RAC1/CTNNBIP1/SOX9/CDH2/KLF4/CTNND1/VGLL4/TNFAIP3/TMEM64/FZD5/AXIN2/CCNE1/WNT3A/TLE4/KPNA1/SALL1/ZNRF3/CSNK1G3/G3BP1/CDC73/PPM1B/XIAP/CSNK2A1/BCL7B/TBL1XR1/MAPK14/WNK1/HBP1/BAMBI/GSKIP/PRICKLE2/GRK6/PRKAA1/WNT10A/HIC1/GRB10/WNT7B/CAPRIN2/USP8/TNKS/MCC/DDX3X/MACF1/GID8/STRN/ITGA3/GSK3B/TMEM170B/UBE2B/PIAS4/C…	115
GO:0061614	BP	GO:0061614	miRNA transcription	29/2702	60/18800	3.81603e-10	2.94264e-07	2.26702e-07	FOSL1/ETS1/NR3C1/SMAD3/FGF2/TP53/BMP2/KLF5/SOX9/TGFB2/KLF4/SMAD4/YY1/REST/DDX5/HIF1A/TEAD1/WT1/NFIB/PPARA/GATA6/NR1H2/PDGFB/PPARD/FOS/MYC/ATOH8/ZNF512B/GATA3	29
GO:1902893	BP	GO:1902893	regulation of miRNA transcription	28/2702	59/18800	1.30175e-09	8.92281e-07	6.87418e-07	FOSL1/ETS1/NR3C1/SMAD3/FGF2/TP53/BMP2/KLF5/SOX9/TGFB2/KLF4/SMAD4/YY1/REST/HIF1A/TEAD1/WT1/NFIB/PPARA/GATA6/NR1H2/PDGFB/PPARD/FOS/MYC/ATOH8/ZNF512B/GATA3	28
GO:0018209	BP	GO:0018209	peptidyl-serine modification	90/2702	338/18800	2.09511e-09	1.18513e-06	9.13029e-07	CDK2/NLK/PTEN/APP/MORC3/PTGS2/HMGA2/HIPK1/DDIT4/RPS6KA4/NAA10/PDCD10/CDC7/ROCK2/VEGFA/CAMK1D/TGFBR2/RPS6KB1/ROCK1/RPS6KA3/MAPK1/TOP1/SPRY2/CHUK/WNT3A/CAB39/TLK1/PDE4D/DYRK2/CSNK1G3/UHMK1/CDK5R1/NSD1/CSNK2A1/SGK1/CAMK4/MAPK14/WNK1/RPS6KA5/RAF1/PFN2/PRKAA1/HIPK3/CREBL2/PIK3CA/RASSF2/STK38/CAPRIN2/TNKS/SMG1/ULK1/GSK3B/MAPKAPK5/BCL2/CNKSR3/PRKCD/CSNK1G1/SNCA/TFRC/CAMK2D/GALNT3/EGFR/TAF1/AKT3/PARP1/PD…	90
GO:0034329	BP	GO:0034329	cell junction assembly	106/2702	420/18800	2.11321e-09	1.18513e-06	9.13029e-07	NLGN1/PTPRJ/PTEN/APP/SIX4/HIPK1/ACTB/SMAD3/THBS1/CRKL/SH3BP1/ARL2/CDH6/FBXO45/RAP1B/LIMCH1/SETD5/ROCK2/VEGFA/NEGR1/EFNA5/RAC1/FSCN1/ARF6/CDH2/ROCK1/ERBB4/CTNND1/CLSTN2/RCC2/MEF2C/NLGN4X/FZD5/SDCBP/POLDIP2/WNT3A/EFNB2/TJP1/DLC1/TLN1/SDK2/OCLN/MYO1C/RAB13/RAP1A/DLG5/WDR1/RAPGEF2/NPTN/SLC9A1/ITGA2/MACF1/MECP2/RHOC/SLITRK4/STRN/SHANK3/BCL2/FMN1/EEF2K/LIMS1/THBS2/SNCA/RYK/GJC1/CAPZA1/PLEC/MAP1B/NPTX1/…	106
GO:1901652	BP	GO:1901652	response to peptide	119/2702	491/18800	2.99361e-09	1.53896e-06	1.18563e-06	RANGAP1/NFE2L2/APP/PTGS2/IRS1/BCL2L11/ZDHHC7/TP53/IDE/FOXO4/CYP11A1/PPP1R9B/ADM/UCP3/ROCK2/RAB10/EREG/CREB1/PKM/CRY2/IGF1/MYO5A/PXN/BTG1/ABCC1/RPS6KB1/ROCK1/SP1/IGF1R/GRB2/CXCL12/KLF3/TNFAIP3/POU4F2/NDEL1/PDK4/TGFBR3/PIK3R1/OGT/NR4A3/PHIP/GNAI1/SESN3/ATP1A3/CYP1B1/MYO1C/MAPK14/RAB8B/RAB13/SOCS1/SOCS3/PRKAA1/PIK3CA/PIK3R3/GRB10/SLC9A1/SLC27A1/PPARA/ZBTB7B/CCNA2/LEPROT/PIP4K2C/LPIN2/GSK3B/KLF2/ZFP3…	119
GO:0071559	BP	GO:0071559	response to transforming growth factor beta	73/2702	258/18800	4.28849e-09	2.03505e-06	1.56782e-06	NLK/ZFP36L2/RNF111/ZEB1/ZBTB7A/ZEB2/NR3C1/SMAD3/THBS1/SOX5/CRKL/TP53/SOX6/ENG/BMP2/ADAM9/ROCK2/ITGB8/SOX9/YES1/PXN/ZFYVE9/ADAM17/TGFB2/SMAD5/ZNF451/TGFBR2/SOX11/SMAD4/ROCK1/PDGFD/IGF1R/SMAD2/SPRY2/MEF2C/SDCBP/TGFBR3/MTMR4/FURIN/PEG10/PMEPA1/BAMBI/WNT10A/SKIL/TRIM33/PPARA/ITGA3/ZFP36L1/LIMS1/FUT8/NREP/FNDC4/STK11/PARP1/WNT1/ACVR1/SPRY1/FOS/CDKN1C/PDGFA/IL4/APPL1/SKI/ONECUT2/DAND5/TAB1/PDE3A/ONECUT…	73
GO:0016049	BP	GO:0016049	cell growth	117/2702	484/18800	4.76763e-09	2.10082e-06	1.61849e-06	PTPRJ/ITSN2/APP/DCBLD2/SMAD3/ITGB1/CRKL/SEMA6D/TP53/SPAG9/CDKN1A/PPP1R9B/FXN/NPR1/PPP3CB/VEGFA/EFNA5/IGF1/SOX9/ADAM17/TGFB2/BTG1/TGFBR2/SMAD4/PAK4/RPS6KA3/VGLL4/YY1/CXCL12/POU4F2/SDCBP/NDEL1/WNT3A/SEMA6A/CRLF3/CDK5R1/CDC73/CSNK2A1/RAB11A/SGK1/TEAD1/TRPC5/WT1/KDM2B/BMPR2/SLC9A6/SEMA4C/SMARCA2/DBN1/CAPRIN2/RAB21/SLC9A1/INO80/DCUN1D3/PPARA/DDX3X/MACF1/ARIH2/ULK1/LLPH/RGS4/LMX1A/GSK3B/EXOSC2/DCUN1D5/…	117
GO:0034504	BP	GO:0034504	protein localization to nucleus	80/2702	294/18800	5.64984e-09	2.18578e-06	1.68394e-06	TXNIP/RANGAP1/TNPO1/KPNA2/MORC3/PTGS2/ZBTB7A/HNRNPU/SIX4/DNAJB6/NOLC1/SMAD3/RPF2/TARDBP/TP53/CSE1L/CDKN1A/TRIM28/ARL2/HDGF/KPNA6/CD2AP/CRY2/PPP3CA/SOX9/E2F3/SUFU/POM121C/SUN2/KPNA1/PIK3R1/NUP50/KPNA5/MAPK14/CARD10/NUP54/TNPO2/BCL3/OTUD7B/NF1/RGPD4/TMEM98/YWHAE/GSK3B/HEATR3/MAVS/CTDNEP1/TBRG1/PRKCD/NXT2/TFRC/IPO7/STK11/SQSTM1/PARP1/CCT6A/KPNA4/CHCHD10/TAF8/TOR1B/SUPT7L/MDM2/APPL1/PRICKLE1/CCT4/TOR…	80
GO:0051056	BP	GO:0051056	regulation of small GTPase mediated signal transduction	81/2702	299/18800	5.66908e-09	2.18578e-06	1.68394e-06	MET/SPATA13/KBTBD6/ITGB1/SYDE2/VAV3/SPRY4/SH3BP1/CD2AP/ARHGAP31/RAC1/RALGAPA2/KITLG/IGF1/SWAP70/ARF6/TGFB2/SPRY2/LPAR1/ABL2/AMOT/SIPA1L2/OGT/IQSEC2/SRGAP2/DLC1/DOCK3/RACGAP1/RABGEF1/PSD/FBXO8/RAF1/RASA1/ABCA1/ARHGAP1/ARHGAP12/ARFGEF1/NF1/ROBO1/SYNPO2L/ITGA3/PLEKHG4B/ARHGEF18/APOC3/ARHGDIA/STMN1/PPP2CB/LRRC59/PIK3CB/SQSTM1/SOS2/KRAS/NRP1/CSF1/STARD13/VAV2/SPRY1/F2RL3/ARHGAP42/NET1/ARHGAP18/EPS8L1/…	81
GO:0018105	BP	GO:0018105	peptidyl-serine phosphorylation	84/2702	315/18800	6.64284e-09	2.41057e-06	1.85711e-06	CDK2/NLK/PTEN/APP/MORC3/PTGS2/HMGA2/HIPK1/DDIT4/RPS6KA4/PDCD10/CDC7/ROCK2/VEGFA/CAMK1D/TGFBR2/RPS6KB1/ROCK1/RPS6KA3/MAPK1/TOP1/SPRY2/CHUK/WNT3A/CAB39/TLK1/PDE4D/DYRK2/CSNK1G3/UHMK1/CDK5R1/NSD1/CSNK2A1/SGK1/CAMK4/MAPK14/WNK1/RPS6KA5/RAF1/PFN2/PRKAA1/HIPK3/CREBL2/PIK3CA/RASSF2/STK38/CAPRIN2/TNKS/SMG1/ULK1/GSK3B/MAPKAPK5/BCL2/CNKSR3/PRKCD/CSNK1G1/SNCA/TFRC/CAMK2D/EGFR/TAF1/AKT3/PDGFB/PAQR3/MARK2/PAK…	84
GO:0001655	BP	GO:0001655	urogenital system development	91/2702	352/18800	8.30692e-09	2.7919e-06	2.15089e-06	PLAG1/PTEN/HOXA10/TBX18/BCL2L11/SIX4/SMAD3/SOX4/FGF2/CRKL/TFAP2A/HOXA13/VANGL2/CRLF1/GLI2/BMP2/PRDM1/FRS2/VEGFA/ACVR2B/CTNNBIP1/SOX9/ANGPT2/TGFB2/SMAD5/PODXL/APH1A/SOX11/SMAD4/ERBB4/PDGFD/SMAD2/MEF2C/NFIA/EFNB2/SALL1/ARID5B/BLOC1S6/BASP1/WT1/RARB/SNX17/ESR1/DLG5/KLHL3/WNT7B/PSAP/SEC61A1/NF1/GDF11/ID4/ITGA3/HELLS/BCL2/FMN1/IL6R/HEYL/STK11/ASXL1/PDGFB/WNT1/CDKN1B/NRP1/ACVR1/SPRY1/CDKN1C/PDGFA/TIPAR…	91
GO:0043434	BP	GO:0043434	response to peptide hormone	101/2702	404/18800	8.59881e-09	2.7919e-06	2.15089e-06	RANGAP1/NFE2L2/PTGS2/IRS1/ZDHHC7/IDE/FOXO4/CYP11A1/ADM/UCP3/ROCK2/RAB10/EREG/CREB1/PKM/CRY2/MYO5A/PXN/BTG1/RPS6KB1/ROCK1/SP1/IGF1R/GRB2/CXCL12/POU4F2/NDEL1/PDK4/TGFBR3/PIK3R1/OGT/NR4A3/PHIP/GNAI1/SESN3/CYP1B1/MYO1C/MAPK14/RAB8B/RAB13/SOCS1/SOCS3/PRKAA1/PIK3CA/PIK3R3/GRB10/SLC9A1/SLC27A1/PPARA/ZBTB7B/CCNA2/LEPROT/PIP4K2C/LPIN2/GSK3B/ZFP36L1/EEF2K/PNPT1/CDK4/TRIM72/PIP4K2A/INSR/PRKCD/EIF4EBP2/IRS2/…	101
GO:0001558	BP	GO:0001558	regulation of cell growth	103/2702	415/18800	9.24215e-09	2.85074e-06	2.19623e-06	PTPRJ/ITSN2/DCBLD2/SMAD3/CRKL/SEMA6D/TP53/SPAG9/CDKN1A/PPP1R9B/FXN/NPR1/VEGFA/EFNA5/IGF1/ADAM17/TGFB2/BTG1/SMAD4/PAK4/RPS6KA3/VGLL4/YY1/CXCL12/POU4F2/SDCBP/NDEL1/WNT3A/SEMA6A/CRLF3/CDK5R1/CDC73/CSNK2A1/RAB11A/SGK1/TEAD1/TRPC5/WT1/KDM2B/BMPR2/SEMA4C/SMARCA2/DBN1/CAPRIN2/RAB21/SLC9A1/INO80/DCUN1D3/PPARA/DDX3X/MACF1/ULK1/RGS4/LMX1A/GSK3B/EXOSC2/DCUN1D5/BCL2/SFN/SEMA3E/ADAM10/DPYSL2/CACNG7/RYK/CAMK2D…	103
GO:0048638	BP	GO:0048638	regulation of developmental growth	86/2702	329/18800	1.21937e-08	3.58204e-06	2.75962e-06	ITSN2/PTEN/APP/BCL2L11/SIX4/FGF2/SEMA6D/SPAG9/CDKN1A/WWC2/FXN/HOPX/VEGFA/CREB1/EFNA5/IGF1/JARID2/DUSP6/TGFBR2/RPS6KB1/ERBB4/VGLL4/YY1/CXCL12/POU4F2/MEF2C/NDEL1/WNT3A/TGFBR3/SEMA6A/CDK5R1/RAB11A/BASP1/TRPC5/MAPK14/WT1/BMPR2/SEMA4C/DBN1/PIK3CA/RAB21/PPARA/MACF1/ULK1/RGS4/GSK3B/BCL2/SEMA3E/CDK4/GATA6/INSR/DPYSL2/CACNG7/RYK/SERP1/SOCS2/MAP1B/CDKN1B/NRP1/CSF1/PPARD/AR/SIX1/GSK3A/SGPL1/SEMA4G/SEMA4D/SL…	86
GO:1903311	BP	GO:1903311	regulation of mRNA metabolic process	79/2702	294/18800	1.28985e-08	3.61686e-06	2.78645e-06	SAMD4A/ZFP36L2/MBNL1/HNRNPAB/ZBTB7A/HNRNPU/U2AF2/HNRNPA2B1/SON/TARDBP/NPM1/YTHDF1/HNRNPC/CELF1/RNPS1/SRSF7/MBNL2/LARP1/ROCK2/SMU1/DDX17/ROCK1/REST/DCP2/DDX5/AXIN2/CPEB3/YTHDC1/LARP4B/FXR2/CDC73/RBFOX2/UPF1/SRPK1/HNRNPA0/RBM23/MAPK14/QKI/PATL1/TNRC6B/CNOT7/CNOT6/TNRC6A/MBNL3/HSPA8/EXOSC2/ZC3HAV1/ZFP36L1/PNPT1/METTL14/PRKCD/SYNCRIP/CELF2/CACNG7/CNOT8/FXR1/PDE12/PAN3/SRSF2/ELAVL4/PUM2/PUM1/CCNT1/SRR…	79
GO:0016358	BP	GO:0016358	dendrite development	66/2702	231/18800	1.53774e-08	4.12448e-06	3.17752e-06	NLGN1/PTEN/APP/EZH2/ITGB1/CRKL/FBXO31/GORASP1/PPP1R9B/HPRT1/C21orf91/PPP3CA/CAMK1D/ARF6/PAK4/MEF2C/CPEB3/YWHAH/CDK5R1/RBFOX2/SRGAP2/BLOC1S6/TRPC5/DLG5/RAPGEF2/ARC/DBN1/CAPRIN2/MEF2A/RAB21/HECW2/MECP2/TMEM106B/LLPH/STRN/GSK3B/SHANK3/DIP2A/EEF2K/STK11/ARF4/MAP1B/NRP1/BTBD3/WASL/ANKRD27/RHOA/ELAVL4/MINK1/NLGN2/EFNA1/LZTS3/CAMK2A/SEMA4D/CELSR2/LRP4/DBNL/LRP8/CHRNA7/KIAA0319/DNM3/MAP1A/CRTC1/SDK1/RERE…	66
GO:0071560	BP	GO:0071560	cellular response to transforming growth factor beta stimulus	70/2702	252/18800	2.02146e-08	5.19599e-06	4.00302e-06	NLK/ZFP36L2/RNF111/ZEB1/ZBTB7A/ZEB2/NR3C1/SMAD3/THBS1/SOX5/CRKL/TP53/SOX6/ENG/BMP2/ADAM9/ITGB8/SOX9/YES1/PXN/ZFYVE9/ADAM17/TGFB2/SMAD5/ZNF451/TGFBR2/SOX11/SMAD4/PDGFD/IGF1R/SMAD2/SPRY2/MEF2C/SDCBP/TGFBR3/MTMR4/FURIN/PEG10/PMEPA1/BAMBI/WNT10A/SKIL/TRIM33/PPARA/ITGA3/ZFP36L1/LIMS1/FUT8/NREP/STK11/PARP1/WNT1/ACVR1/SPRY1/FOS/CDKN1C/PDGFA/IL4/APPL1/SKI/ONECUT2/DAND5/TAB1/PDE3A/ONECUT1/SRC/ZNF703/TGFBR…	70
GO:0045860	BP	GO:0045860	positive regulation of protein kinase activity	98/2702	396/18800	2.46134e-08	6.0736e-06	4.67914e-06	XRCC6/EZH2/MAP3K4/CCNK/TAOK1/FBXW7/HMGA2/THBS1/FGF2/CDKN1A/PPIA/CCND1/BMP2/CACUL1/DBF4/ADAM9/PDCD10/VEGFA/EREG/EFNA5/KITLG/IGF1/ACVR2B/NEDD9/ADAM17/TGFB2/CD40/TGFBR2/MAP4K2/MAP3K11/PDGFD/MAP2K6/SPRY2/FZD5/AXIN2/WNT3A/CAB39/MOB1A/CDK5R1/DOCK3/TNFRSF11A/ZFP91/WNK1/IRAK1/CARD10/SOCS1/RAP1A/BMPR2/MOB1B/RAPGEF2/PIK3CA/RASSF2/CCNT2/CCND2/SLC27A1/KIT/DDX3X/CALM1/ROBO1/MOB3A/IL6R/FGFR1/NOD2/CALM3/INSR/PR…	98
GO:0010638	BP	GO:0010638	positive regulation of organelle organization	115/2702	487/18800	2.59217e-08	6.15043e-06	4.73832e-06	CDK2/MAP3K4/BCL2L11/ATF7IP/MET/HNRNPA2B1/WASF3/SMAD3/HOXA13/TP53/PFN1/TRIM28/ARL2/LIMCH1/ROCK2/EREG/NCKAP1/RAC1/IGF1/SMC5/FSCN1/SWAP70/ARF6/PXN/CD28/MAPK1/GRB2/LPAR1/SDCBP/G3BP2/CLIP1/SLAIN2/G3BP1/CDK5R1/PHIP/NMT1/HIF1A/PMAIP1/MYLK3/OCLN/SMCR8/MSX2/WASF2/PFN2/VPS4B/WDR1/CNOT6/TNKS/CFL2/MECP2/RHOC/BECN1/PIP4K2C/ULK1/ATL3/SYNPO2L/SYNPO2/SPIRE1/SURF4/GSK3B/MAPKAPK5/RAB3GAP1/UBE2B/FMN1/PIP4K2A/RAD21/…	115
GO:0036293	BP	GO:0036293	response to decreased oxygen levels	79/2702	299/18800	2.87091e-08	6.51326e-06	5.01785e-06	NFE2L2/PTEN/PTGS2/RORA/TMBIM6/DDIT4/SMAD3/THBS1/ATP7A/MDM4/TP53/BMP2/ADM/UCP3/ROCK2/VEGFA/ADAM17/ANGPT2/TGFB2/TGFBR2/SMAD4/CPEB4/REST/CXCL12/TGFBR3/HIF1A/PMAIP1/PGK1/IRAK1/PRKAA1/SLC9A1/ITGA2/PPARA/MECP2/NF1/CCNA2/ACTN4/BECN1/EGLN3/SOD2/ZFP36L1/BCL2/EEF2K/GATA6/NPEPPS/TFRC/PIK3CB/CDKN1B/HSP90B1/PPARD/HP1BP3/HIF1AN/MDM2/PDGFA/RHOA/DNMT3A/MYC/CBFA2T3/MIEF1/HIF3A/PHB2/KCNK3/MMP14/PTGIS/SRC/LIMD1/AGT…	79
GO:0044772	BP	GO:0044772	mitotic cell cycle phase transition	106/2702	440/18800	3.04386e-08	6.51326e-06	5.01785e-06	CDK2/CTC1/TFAP4/ZNF207/ZFP36L2/PTEN/APP/EZH2/TAOK1/HMGA2/ITGB1/WEE1/CDC14B/TP53/FBXO31/INIP/CDKN1A/PPP6C/FOXO4/CCND1/PPP1R9B/CACUL1/DBF4/CDC7/SMC5/PPP3CA/ADAM17/TMOD3/CDK6/PPM1D/RPS6KB1/KLF4/E2F3/RCC2/TOPBP1/VPS4A/CUL4A/CCNE1/KLHL18/CRLF3/E2F6/CDC73/NASP/RAB11A/GSPT1/HINFP/ARPP19/RBBP8/VPS4B/CCND2/WAC/HECW2/INO80/DCUN1D3/USP37/NACC2/DDX3X/CALM1/MECP2/CCNA2/ID4/BCAT1/EIF4E/ZFP36L1/BCL2/ZNF655/CDK4…	106
GO:1901653	BP	GO:1901653	cellular response to peptide	91/2702	361/18800	3.06183e-08	6.51326e-06	5.01785e-06	RANGAP1/NFE2L2/APP/IRS1/BCL2L11/ZDHHC7/TP53/IDE/FOXO4/CYP11A1/PPP1R9B/ROCK2/RAB10/PKM/IGF1/MYO5A/PXN/ABCC1/RPS6KB1/ROCK1/SP1/IGF1R/GRB2/KLF3/POU4F2/NDEL1/PDK4/PIK3R1/OGT/NR4A3/PHIP/SESN3/ATP1A3/CYP1B1/MYO1C/RAB8B/RAB13/SOCS1/SOCS3/PRKAA1/PIK3CA/PIK3R3/GRB10/SLC9A1/SLC27A1/ZBTB7B/CCNA2/LEPROT/PIP4K2C/LPIN2/GSK3B/KLF2/ZFP36L1/EEF2K/CDK4/TRIM72/PIP4K2A/NOD2/INSR/PRKCD/EIF4EBP2/IRS2/SOCS2/PARP1/MAP1B…	91
GO:0044843	BP	GO:0044843	cell cycle G1/S phase transition	70/2702	255/18800	3.39979e-08	6.86764e-06	5.29086e-06	CDK2/PTEN/EZH2/FBXW7/ITGB1/WEE1/TP53/FBXO31/CDKN1A/PPP6C/CCND1/CACUL1/PLCG2/DBF4/CDC7/PPP3CA/ADAM17/MAP3K11/CDK6/RPS6KB1/KLF4/E2F3/CUL4A/CCNE1/CRLF3/E2F6/CDC73/NASP/GSPT1/HINFP/RBBP8/FAM83D/CCND2/WAC/INO80/DCUN1D3/USP37/NACC2/DDX3X/CCNA2/ID4/BCAT1/EIF4E/BCL2/ZNF655/CDK4/CDKN3/CUL5/PSME3/EGFR/TAF1/CDKN1B/ACVR1/RBL2/CTDSPL/MDM2/APPL1/MYC/CDC25A/TFDP1/PHB2/RRM2/CAMK2A/CDK16/CUL3/ATM/MN1/STIL/RHOU/CU…	70
GO:0010563	BP	GO:0010563	negative regulation of phosphorus metabolic process	106/2702	441/18800	3.45107e-08	6.86764e-06	5.29086e-06	PTPRJ/TFAP4/NR2F2/TRIB1/PTEN/HNRNPU/DDIT4/CRKL/TARDBP/NPM1/TP53/SPAG9/CDKN1A/PDCD4/PPIA/SPRY4/ENG/PPP1R9B/BMP2/MLLT1/TMED2/ROCK2/CRY2/PPP1R11/SWAP70/DUSP6/TGFB2/ROCK1/TNFAIP3/SPRY2/SH3BP5/PDE4D/PPP1R15B/SH2B3/OCLN/SMCR8/DNAJC3/RABGEF1/ARPP19/PMEPA1/SOCS1/GSKIP/SOCS3/HIPK3/RASSF2/STK38/GRB10/SLC27A1/PPARA/HDAC4/ATG14/CALM1/NF1/PIP4K2C/CAMK2N1/YWHAE/GSK3B/PRKAR2A/YWHAB/UBE2B/SFN/ENSA/CNKSR3/PIP4K2A…	106
GO:0035196	BP	GO:0035196	miRNA processing	24/2702	52/18800	3.87035e-08	7.4613e-06	5.74823e-06	MYCN/HNRNPA2B1/SMAD3/TP53/LIN28B/PPP3CA/SMAD2/AGO1/DDX5/DICER1/NCOR2/ZC3H7B/ESR1/AGO3/DDX3X/PUS10/PRKRA/EGFR/PUM2/PUM1/DROSHA/AGO4/ADAR/DGCR8	24
GO:0048872	BP	GO:0048872	homeostasis of number of cells	75/2702	282/18800	4.75745e-08	8.89355e-06	6.85164e-06	ETS1/EZH2/BCL2L11/ZBTB7A/SOX4/PPP3CB/VEGFA/KITLG/SOX9/ADAM17/SMAD5/TMOD3/CDH2/CDK6/HMGB2/TNFAIP3/MEF2C/FAS/TGFBR3/RBFOX2/HIF1A/PMAIP1/SH2B3/MAPK14/OCIAD2/PKNOX1/KLF13/RASSF2/SKIL/HOXA5/KIT/IKZF1/KLF2/ZFP36L1/BCL2/TNFSF14/HMGB1/PIK3CD/ASXL1/PIK3CB/AKT3/TNFSF13B/SOS2/KRAS/MAFB/CSF1/CEBPG/SLC7A11/NCAPG2/PTBP3/B2M/BCL10/ACIN1/IL20RB/TSPO2/HOXB6/SPNS2/GCNT4/RC3H1/THRA/MED1/DYRK3/EMX1/LRRC19/ADAR/GLIS2…	75
GO:0045936	BP	GO:0045936	negative regulation of phosphate metabolic process	105/2702	440/18800	5.92273e-08	1.07463e-05	8.27898e-06	PTPRJ/TFAP4/NR2F2/TRIB1/PTEN/HNRNPU/DDIT4/CRKL/TARDBP/NPM1/TP53/SPAG9/CDKN1A/PDCD4/PPIA/SPRY4/ENG/PPP1R9B/BMP2/MLLT1/TMED2/ROCK2/CRY2/PPP1R11/SWAP70/DUSP6/TGFB2/ROCK1/TNFAIP3/SPRY2/SH3BP5/PDE4D/PPP1R15B/SH2B3/OCLN/SMCR8/DNAJC3/RABGEF1/ARPP19/PMEPA1/SOCS1/GSKIP/SOCS3/HIPK3/RASSF2/STK38/GRB10/SLC27A1/PPARA/HDAC4/ATG14/CALM1/NF1/PIP4K2C/CAMK2N1/YWHAE/GSK3B/PRKAR2A/YWHAB/UBE2B/SFN/ENSA/CNKSR3/PIP4K2A…	105
GO:0071375	BP	GO:0071375	cellular response to peptide hormone stimulus	77/2702	294/18800	6.38445e-08	1.09562e-05	8.44074e-06	RANGAP1/NFE2L2/IRS1/ZDHHC7/IDE/FOXO4/CYP11A1/ROCK2/RAB10/PKM/MYO5A/PXN/RPS6KB1/ROCK1/SP1/IGF1R/GRB2/POU4F2/NDEL1/PDK4/PIK3R1/OGT/NR4A3/PHIP/SESN3/CYP1B1/MYO1C/RAB8B/RAB13/SOCS1/SOCS3/PRKAA1/PIK3CA/PIK3R3/GRB10/SLC9A1/SLC27A1/ZBTB7B/CCNA2/LEPROT/PIP4K2C/LPIN2/GSK3B/ZFP36L1/EEF2K/CDK4/TRIM72/PIP4K2A/INSR/PRKCD/EIF4EBP2/IRS2/SOCS2/PARP1/MAP1B/WNT1/ERRFI1/RAB12/APPL1/MYC/YWHAG/NUCKS1/MAX/GSK3A/CAMK2A…	77
GO:0060560	BP	GO:0060560	developmental growth involved in morphogenesis	65/2702	234/18800	6.39365e-08	1.09562e-05	8.44074e-06	ITSN2/APP/SIX4/ITGB1/SEMA6D/SPAG9/TRIM28/PPP3CB/VEGFA/EFNA5/SOX9/TGFBR2/CXCL12/SPRY2/POU4F2/NDEL1/WNT3A/SALL1/SEMA6A/CDK5R1/RAB11A/TRPC5/ESR1/BMPR2/SLC9A6/SEMA4C/DBN1/WNT7B/RAB21/MACF1/ULK1/LLPH/GSK3B/FMN1/SEMA3E/DPYSL2/CACNG7/RYK/STK11/MAP1B/NRP1/CSF1/ALCAM/SPRY1/SIX1/SEMA4G/SEMA4D/SLC23A2/NIN/SYT2/PLXNA4/MED1/EMX1/DBNL/RASAL1/SPAG6/SEMA3G/KIAA0319/HSP90AA1/LZTS2/LIMK1/CPNE5/RIMS2/IMPACT/CYFIP1	65
GO:0001952	BP	GO:0001952	regulation of cell-matrix adhesion	41/2702	123/18800	8.59856e-08	1.43364e-05	1.10448e-05	PTPRJ/PTEN/SMAD3/THBS1/LIMCH1/ROCK2/VEGFA/EFNA5/RAC1/SERPINE1/CDK6/ROCK1/RCC2/POLDIP2/PIK3R1/DLC1/RASA1/SLC9A1/MACF1/NF1/GSK3B/BCL2/FMN1/SEMA3E/LIMS1/PIK3CB/NRP1/CSF1/RHOA/MINK1/ONECUT2/AJAP1/NF2/BCAS3/DAG1/MMP14/ONECUT1/SRC/PEAK1/TSC1/PTPRA	41
GO:0033674	BP	GO:0033674	positive regulation of kinase activity	111/2702	476/18800	9.10197e-08	1.47763e-05	1.13838e-05	XRCC6/EZH2/MAP3K4/CCNK/IRS1/TAOK1/FBXW7/MET/HMGA2/THBS1/FGF2/VAV3/CDKN1A/PPIA/CCND1/BMP2/CACUL1/DBF4/ADAM9/PDCD10/VEGFA/EREG/EFNA5/KITLG/IGF1/ACVR2B/NEDD9/ADAM17/TGFB2/CD40/TGFBR2/MAP4K2/MAP3K11/ERBB4/PDGFD/IGF1R/MAP2K6/SPRY2/FZD5/AXIN2/WNT3A/CAB39/MOB1A/CDK5R1/DOCK3/TNFRSF11A/ZFP91/WNK1/IRAK1/CARD10/SOCS1/RAP1A/BMPR2/MOB1B/RAPGEF2/PIK3CA/RASSF2/CCNT2/CCND2/SLC27A1/KIT/DDX3X/ATG14/CALM1/ROBO1/MOB…	111
GO:0060562	BP	GO:0060562	epithelial tube morphogenesis	83/2702	328/18800	1.02283e-07	1.61791e-05	1.24645e-05	SIX4/MET/SMAD3/SOX4/FZD6/FGF2/PFN1/VANGL2/ENG/GLI2/BMP2/RHOB/ADM/TMED2/MIB1/VEGFA/CTNNBIP1/SOX9/TGFB2/PODXL/TGFBR2/SOX11/SMAD4/SUFU/SPRY2/MEF2C/WNT3A/EFNB2/SALL1/LUZP1/DLC1/HIF1A/MTHFD1L/MSX2/WT1/KDM2B/ESR1/SEMA4C/DLG5/PRKACB/FOXP1/KLHL3/HOXA5/PHACTR4/BCL2/FMN1/SEMA3E/CLIC4/PIK3CD/WNT1/KRAS/NRP1/ACVR1/CSF1/STARD13/SPRY1/TRAF6/PAK1/RHOA/BCL10/PRICKLE1/SKI/MYC/AR/SIX1/PHB2/DAG1/ST14/MMP14/SRC/ARHGA…	83
GO:0150115	BP	GO:0150115	cell-substrate junction organization	35/2702	98/18800	1.09316e-07	1.65322e-05	1.27365e-05	PTPRJ/PTEN/SMAD3/THBS1/LIMCH1/ROCK2/VEGFA/EFNA5/RAC1/ARF6/ROCK1/RCC2/POLDIP2/PIK3R1/DLC1/TLN1/RAB8B/SLC9A1/ITGA2/MACF1/BCL2/FMN1/LIMS1/PLEC/NRP1/ITGA5/DST/RHOA/BCAS3/MMP14/SORBS1/SRC/PEAK1/TSC1/PTPRA	35
GO:0044089	BP	GO:0044089	positive regulation of cellular component biogenesis	114/2702	494/18800	1.09875e-07	1.65322e-05	1.27365e-05	CDK2/NLGN1/PTPRJ/AKIRIN1/BCL2L11/ATF7IP/MET/SMAD3/ATP7A/TP53/PFN1/TRIM28/ARL2/PLEKHM1/PLCG2/RAP1B/LIMCH1/ROCK2/VEGFA/EFNA5/NCKAP1/RAC1/FSCN1/SWAP70/SOX9/ARF6/PXN/ROCK1/CLSTN2/GRB2/LPAR1/SDCBP/NDEL1/VPS4A/POLDIP2/PIEZO1/FAM98A/G3BP2/PIK3R1/CLIP1/SLAIN2/G3BP1/CDK5R1/OCLN/WASF2/ESR1/PFN2/VPS4B/DLG5/PIK3CA/ABCA1/CNOT6/KIT/DDX3X/MECP2/RHOC/BECN1/PIP4K2C/ULK1/SLITRK4/SYNPO2L/SYNPO2/GSK3B/RAB3GAP1/FMN1/…	114
GO:0050808	BP	GO:0050808	synapse organization	100/2702	419/18800	1.21082e-07	1.74044e-05	1.34085e-05	NFASC/NLGN1/PTEN/APP/RAB39B/SIX4/WASF3/ACTB/CRKL/PFN1/FBXO45/SETD5/NEGR1/EFNA5/ABHD17C/ARF6/CDH2/ERBB4/IGF1R/CLSTN2/REST/MEF2C/NLGN4X/FZD5/SNCG/SDCBP/NFIA/WNT3A/EFNB2/CDK5R1/SDK2/NOS1AP/MAPK14/WASF2/HOMER1/PFN2/DLG5/ARC/DBN1/NPTN/WNT7B/CAPRIN2/MECP2/HSPA8/SLITRK4/CTBP2/LMX1A/ITGA3/SHANK3/DIP2A/ERC1/EEF2K/SEMA3E/THBS2/C3/ADAM10/INSR/SNCA/RYK/ARF4/MAP1B/YWHAZ/PRNP/NPTX1/NRP1/WASL/CHCHD10/SLC7A11/RH…	100
GO:0042692	BP	GO:0042692	muscle cell differentiation	94/2702	387/18800	1.21315e-07	1.74044e-05	1.34085e-05	NLN/TTN/EZH2/ZEB1/TBX18/RORA/HNRNPU/SIX4/ITGB1/SIK1/SPAG9/NINJ1/SOX6/PDCD4/FOXO4/ENG/BMP2/ADM/SETD3/FRS2/HOPX/VEGFA/EREG/IGF1/PPP3CA/KLF5/SOX9/TMOD3/CDH2/SMAD4/YY1/MEF2C/PIEZO1/WNT3A/EFNB2/MYLK3/MAPK14/TCF23/WT1/RARB/QKI/HOMER1/BMPR2/SEMA4C/WDR1/MEF2A/SLC9A1/PPARA/KIT/CFL2/HDAC4/MECP2/ACTN4/ACTC1/RGS4/SYNPO2L/SOD2/EHD1/BCL2/TNFSF14/GATA6/TRIM72/PLEC/PDGFB/PLD3/WNT1/KRAS/DNMT1/ACVR1/KDM6B/MTPN/MDM…	94
GO:0031346	BP	GO:0031346	positive regulation of cell projection organization	85/2702	341/18800	1.46678e-07	2.0509e-05	1.58002e-05	NLGN1/NFE2L2/AKIRIN1/EZH2/RREB1/ATP7A/FBXO31/PFN1/PLEKHM1/VEGFA/NEGR1/EFNA5/NCKAP1/RAC1/FSCN1/CAMK1D/IGF1R/CXCL12/POU4F2/TWF1/NDEL1/ABL2/WNT3A/FAM98A/ENPP2/PIK3R1/RAB11A/FUT9/OCLN/TRPC5/WASF2/RAB8B/RAP1A/BMPR2/RAPGEF2/DBN1/PIK3CA/NPTN/SKIL/CAPRIN2/RAB21/PLXNC1/ITGA2/KIT/MACF1/TMEM106B/ROBO1/ITGA3/GSK3B/ARSB/EHD1/EEF2K/STK11/HAP1/MAP1B/WNT1/NRP1/WASL/CREB3L2/ANKRD27/MARK2/SCARB2/ELAVL4/ACTR3/CDC42…	85
GO:0030522	BP	GO:0030522	intracellular receptor signaling pathway	70/2702	264/18800	1.49603e-07	2.0509e-05	1.58002e-05	NR2F2/LSM14A/EZH2/ARID1A/TSPAN6/ZBTB7A/RORA/DCBLD2/NR3C1/CRKL/BMP2/PPARGC1B/HNF4G/CRY2/DDX17/MAP2K6/TNFAIP3/POU4F2/DDX5/YWHAH/NCOR2/NR4A3/NR2C2/XIAP/RBFOX2/PTGES3/RARB/PMEPA1/ESR1/CLOCK/FOXP1/PPARA/ACTN4/CTBP2/KLF2/VPS18/HEYL/NOD2/CYLD/THRB/NR1H2/ASXL1/PARP1/NR6A1/PPARD/STRN3/TRAF6/PAK1/RHOA/PUM2/PUM1/ALDH1A2/AR/HNF4A/RIOK3/PHB2/CALCOCO1/FKBP4/RORC/NPLOC4/PTGIS/THRA/SRC/MED1/MN1/PADI2/RXRA/USP15/…	70
GO:0032869	BP	GO:0032869	cellular response to insulin stimulus	58/2702	205/18800	1.6221e-07	2.17538e-05	1.67592e-05	IRS1/ZDHHC7/IDE/FOXO4/RAB10/PKM/MYO5A/RPS6KB1/SP1/IGF1R/GRB2/POU4F2/NDEL1/PDK4/PIK3R1/OGT/PHIP/SESN3/MYO1C/RAB8B/RAB13/SOCS1/SOCS3/PRKAA1/PIK3CA/PIK3R3/GRB10/SLC9A1/SLC27A1/ZBTB7B/PIP4K2C/LPIN2/GSK3B/ZFP36L1/EEF2K/CDK4/TRIM72/PIP4K2A/INSR/PRKCD/EIF4EBP2/IRS2/PARP1/ERRFI1/RAB12/APPL1/MYC/YWHAG/NUCKS1/GSK3A/WDTC1/SORBS1/SRC/INSRR/OSBPL8/SIK2/PTPRA/CYFIP1	58
GO:0000082	BP	GO:0000082	G1/S transition of mitotic cell cycle	62/2702	225/18800	1.74562e-07	2.29122e-05	1.76517e-05	CDK2/PTEN/EZH2/ITGB1/WEE1/TP53/FBXO31/CDKN1A/PPP6C/CCND1/CACUL1/DBF4/CDC7/PPP3CA/ADAM17/CDK6/RPS6KB1/KLF4/E2F3/CUL4A/CCNE1/CRLF3/E2F6/CDC73/NASP/GSPT1/HINFP/RBBP8/CCND2/WAC/INO80/DCUN1D3/USP37/NACC2/DDX3X/ID4/BCAT1/EIF4E/BCL2/ZNF655/CDK4/CDKN3/CUL5/PSME3/EGFR/CDKN1B/ACVR1/RBL2/CTDSPL/MDM2/APPL1/MYC/CDC25A/TFDP1/RRM2/CAMK2A/CDK16/CUL3/ATM/STIL/RHOU/CUL2	62
GO:0006470	BP	GO:0006470	protein dephosphorylation	75/2702	291/18800	1.89894e-07	2.43531e-05	1.87618e-05	PTPRJ/PTP4A1/PTEN/PPP2R2A/DUSP4/PTP4A2/PDP2/CDC14B/PPP6C/PPIA/PPP1R9B/PPTC7/PPP3CB/ROCK2/SBF1/PTPN12/ITGA1/PPP2R1B/CRY2/PPP1R11/SWAP70/PPP3CA/DUSP6/PPM1D/ROCK1/PPP2R5E/PTPN14/MTMR4/PPP2R5C/PPM1B/DLC1/PPP1R15B/ARPP19/PTPRG/MTMR6/PPP6R1/CALM1/DUSP2/PTPN4/PTPDC1/PTPRN2/YWHAE/PTPN9/GSK3B/PHLPP2/YWHAB/BCL2/ENSA/CDKN3/CTDNEP1/CALM3/PRKCD/PPP2CB/LRRC40/STK11/TIMM50/HSP90B1/CDC25B/CTDSPL/CDC25A/SSH3/PPP1…	75
GO:0001666	BP	GO:0001666	response to hypoxia	74/2702	286/18800	1.93435e-07	2.43531e-05	1.87618e-05	NFE2L2/PTEN/PTGS2/RORA/TMBIM6/DDIT4/SMAD3/THBS1/ATP7A/MDM4/TP53/BMP2/ADM/UCP3/ROCK2/VEGFA/ADAM17/ANGPT2/TGFB2/TGFBR2/SMAD4/REST/CXCL12/TGFBR3/HIF1A/PMAIP1/PGK1/IRAK1/PRKAA1/SLC9A1/ITGA2/PPARA/MECP2/NF1/CCNA2/ACTN4/BECN1/EGLN3/SOD2/ZFP36L1/BCL2/GATA6/NPEPPS/TFRC/PIK3CB/CDKN1B/HSP90B1/PPARD/HP1BP3/HIF1AN/MDM2/PDGFA/RHOA/DNMT3A/MYC/CBFA2T3/MIEF1/HIF3A/PHB2/KCNK3/MMP14/PTGIS/SRC/LIMD1/AGTRAP/CHRNA7/C…	74
GO:0070918	BP	GO:0070918	small regulatory ncRNA processing	24/2702	56/18800	2.20385e-07	2.70844e-05	2.0866e-05	MYCN/HNRNPA2B1/SMAD3/TP53/LIN28B/PPP3CA/SMAD2/AGO1/DDX5/DICER1/NCOR2/ZC3H7B/ESR1/AGO3/DDX3X/PUS10/PRKRA/EGFR/PUM2/PUM1/DROSHA/AGO4/ADAR/DGCR8	24
GO:0030900	BP	GO:0030900	forebrain development	91/2702	376/18800	2.28301e-07	2.70844e-05	2.0866e-05	NR2F2/PTEN/APP/EZH2/ZEB1/HOOK3/ATP7A/FGF2/CRKL/GLI2/PPP1R9B/BMP2/FOXG1/FBXO45/FRS2/HPRT1/C21orf91/NEUROD1/CREB1/UBB/AGTPBP1/SOX1/ATIC/CDH2/CDK6/ERBB4/IGF1R/CXCL12/NDEL1/WNT3A/SALL1/CDK5R1/SRGAP2/BCL11B/DLC1/HIF1A/BLOC1S6/RARB/NUMB/KDM2B/NFIB/RAPGEF2/WNT7B/NF1/ROBO1/ID4/LMX1A/TACC1/YWHAE/GSK3B/SHANK3/PHLPP2/PGAP1/RAB3GAP1/METTL14/RYK/PAX6/EGFR/HAP1/WNT1/KRAS/NRP1/BTBD3/SLC7A11/B2M/RHOA/ELAVL4/SKI/…	91
GO:1902903	BP	GO:1902903	regulation of supramolecular fiber organization	91/2702	376/18800	2.28301e-07	2.70844e-05	2.0866e-05	APP/TAOK1/MET/WASF3/SMAD3/PFN1/MID1IP1/SH3BP1/ELN/ARL2/LIMCH1/LDLR/ROCK2/CAPZA2/NCKAP1/RAC1/GBA2/SWAP70/GMFB/ADD3/ARF6/PXN/TMOD3/SMAD4/ROCK1/GRB2/CXCL12/LPAR1/TWF1/PIK3R1/CLIP1/SLAIN2/TJP1/CDK5R1/DLC1/MYLK3/OCLN/ARFIP2/WASF2/PFN2/WDR1/ATXN7/CAMSAP1/DBN1/PIK3CA/RASA1/ARFGEF1/SLC9A1/CFL2/MECP2/RHOC/HSPA8/RGS4/SYNPO2L/SYNPO2/SHANK3/ARHGEF18/FMN1/PRKCD/STMN1/SNCA/CAPZA1/MAP1B/CDKN1B/NRP1/WASL/MTPN/PA…	91
GO:0070482	BP	GO:0070482	response to oxygen levels	81/2702	324/18800	2.50768e-07	2.91885e-05	2.2487e-05	NFE2L2/PTEN/PTGS2/RORA/TMBIM6/DDIT4/SMAD3/THBS1/ATP7A/MDM4/TP53/BMP2/ADM/UCP3/ROCK2/VEGFA/ADAM17/ANGPT2/TGFB2/TGFBR2/SMAD4/CPEB4/REST/CXCL12/POU4F2/FAS/TGFBR3/HIF1A/PMAIP1/PGK1/IRAK1/PRKAA1/SLC9A1/ITGA2/PPARA/MECP2/NF1/CCNA2/ACTN4/BECN1/EGLN3/SOD2/ZFP36L1/BCL2/EEF2K/GATA6/NPEPPS/TFRC/PIK3CB/CDKN1B/HSP90B1/PPARD/HP1BP3/HIF1AN/MDM2/PDGFA/RHOA/DNMT3A/MYC/CBFA2T3/MIEF1/HIF3A/PHB2/KCNK3/MMP14/PTGIS/SR…	81
GO:0032970	BP	GO:0032970	regulation of actin filament-based process	94/2702	393/18800	2.58512e-07	2.92569e-05	2.25396e-05	TAOK1/MET/WASF3/SMAD3/PFN1/SH3BP1/RHOBTB3/ELN/RHOB/LIMCH1/ROCK2/CD2AP/CAPZA2/EFNA5/NCKAP1/RAC1/GBA2/FSCN1/ABRACL/SWAP70/GMFB/ADD3/ARF6/PXN/TMOD3/SMAD4/ROCK1/GRB2/CXCL12/CNN2/LPAR1/TWF1/ABL2/PDE4D/PIK3R1/CACNA1C/TJP1/CDK5R1/DLC1/MYLK3/ARFIP2/WASF2/KCNJ2/PFN2/WDR1/DBN1/PIK3CA/RASA1/ARFGEF1/SLC9A1/FRMD6/CFL2/RHOC/RGS4/SYNPO2L/SYNPO2/SHANK3/ARHGEF18/FMN1/SEMA3E/ARHGDIA/PRKCD/STMN1/CAMK2D/CAPZA1/NRP1/…	94
GO:0150116	BP	GO:0150116	regulation of cell-substrate junction organization	27/2702	68/18800	2.60841e-07	2.92569e-05	2.25396e-05	PTPRJ/PTEN/SMAD3/THBS1/LIMCH1/ROCK2/VEGFA/EFNA5/RAC1/ARF6/ROCK1/RCC2/POLDIP2/PIK3R1/DLC1/SLC9A1/MACF1/FMN1/LIMS1/NRP1/RHOA/BCAS3/MMP14/SRC/PEAK1/TSC1/PTPRA	27
GO:0071900	BP	GO:0071900	regulation of protein serine/threonine kinase activity	90/2702	372/18800	2.7006e-07	2.975e-05	2.29196e-05	PTPRJ/TFAP4/NR2F2/TRIB1/PTEN/EZH2/MAP3K4/CCNK/TAOK1/HERC5/HMGA2/ACTB/THBS1/FGF2/CDKN1A/PDCD4/SPRY4/CCND1/BMP2/DBF4/ADAM9/PDCD10/VEGFA/KITLG/ADAM17/CD40/MAP4K2/MAP3K11/PDGFD/MAP2K6/KSR1/TNFAIP3/SPRY2/FZD5/CCNE1/CAB39/CDK5R1/SH2B3/TNFRSF11A/IRAK1/CCNL1/BMPR2/HIPK3/RAPGEF2/CCNT2/CCND2/STK38/SLC27A1/KIT/DDX3X/CALM1/NF1/CCNA2/ROBO1/PRKAR2A/SFN/FGFR1/CDKN3/CCNG1/NOD2/CALM3/INSR/PRKCD/MAP3K5/SNCA/EGFR/I…	90
GO:0006402	BP	GO:0006402	mRNA catabolic process	63/2702	233/18800	2.91783e-07	3.15791e-05	2.43287e-05	LSM4/SAMD4A/MRTO4/ZFP36L2/HNRNPAB/HNRNPU/TARDBP/NPM1/YTHDF1/HNRNPC/CELF1/RNPS1/LARP1/ROCK2/ROCK1/AGO1/DCP2/DDX5/AXIN2/CPEB3/LARP4B/FXR2/UPF1/HNRNPA0/GSPT1/MTPAP/MAPK14/PATL1/TNRC6B/CNOT7/CNOT6/TNRC6A/AGO3/SMG1/EXOSC2/ZC3HAV1/ZFP36L1/EXOSC10/PNPT1/METTL14/PRKCD/SYNCRIP/CACNG7/CNOT8/FXR1/PDE12/PAN3/ELAVL4/PUM2/PUM1/AGO4/BTG2/UPF2/RC3H1/TTC5/SECISBP2/GTPBP1/SERBP1/ATM/PKP1/FUS/HSPA1B/EXOSC6	63
GO:0031032	BP	GO:0031032	actomyosin structure organization	56/2702	199/18800	3.1972e-07	3.40061e-05	2.61985e-05	TTN/SIX4/MET/SMAD3/ITGB1/PFN1/ELN/EPB41/LIMCH1/ROCK2/RAC1/RTKN/PXN/TMOD3/SMAD4/ROCK1/CNN2/LPAR1/VPS4A/PIK3R1/TJP1/DLC1/RACGAP1/MYLK3/WASF2/PFN2/WDR1/MEF2A/SLC9A1/FRMD6/CFL2/RHOC/ACTC1/SYNPO2L/FRMD3/ARHGEF18/STMN1/CNN3/PLEC/NRP1/PAK1/RHOA/MYH9/NF2/FRMD5/ARHGEF15/SORBS1/SRC/CDC42BPA/MYL9/CUL3/TSC1/PDGFRA/OBSCN/LIMK1/MYOM2	56
GO:0061138	BP	GO:0061138	morphogenesis of a branching epithelium	53/2702	185/18800	3.53493e-07	3.69609e-05	2.84749e-05	SIX4/MET/FGF2/HOXA13/ENG/GLI2/BMP2/ADM/TMED2/FRS2/VEGFA/CTNNBIP1/SOX9/TGFBR2/SMAD4/GRB2/SPRY2/FZD5/SALL1/MSX2/WT1/SOCS3/BTBD7/ESR1/DLG5/HOXA5/BCL2/SEMA3E/CLIC4/WNT1/KRAS/NRP1/ACVR1/CSF1/SPRY1/PDGFA/PAK1/MYC/AR/SIX1/HOXB13/PHB2/DAG1/ST14/RSPO3/MMP14/SRC/MED1/DCHS1/NRARP/SPINT1/GCM1/GBX2	53
GO:0060485	BP	GO:0060485	mesenchyme development	76/2702	301/18800	3.82726e-07	3.93506e-05	3.03159e-05	PTEN/EZH2/HNRNPAB/SIX4/HMGA2/NOLC1/SMAD3/SEMA6D/MDM4/PDCD4/ENG/TRIM28/BMP2/ROCK2/KITLG/SOX9/TGFB2/TGFBR2/CDH2/SOX11/DDX17/SMAD4/ROCK1/ERBB4/SMAD2/MAPK1/SPRY2/MEF2C/DDX5/AXIN2/SDCBP/WNT3A/TGFBR3/SEMA6A/HIF1A/BASP1/MSX2/WT1/BAMBI/BMPR2/FAM83D/SEMA4C/DLG5/WNT10A/HOXA5/ACTC1/ROBO1/GSK3B/PHACTR4/ZFP36L1/BCL2/FGFR1/SEMA3E/HEYL/NRP1/ACVR1/SPRY1/MDM2/ALDH1A2/MYC/SIX1/MEOX1/EFNA1/DAND5/DAG1/FBXL17/SEMA4G/…	76
GO:0048863	BP	GO:0048863	stem cell differentiation	58/2702	211/18800	4.69925e-07	4.6752e-05	3.6018e-05	ZNF281/NFE2L2/ZFP36L2/HNRNPU/HMGA2/NOLC1/SOX5/FGF2/SEMA6D/TP53/SOX6/FOXO4/LMBR1L/KITLG/JARID2/SOX9/TGFB2/CDH2/SOX11/CDK6/SMAD4/ERBB4/MAPK1/REST/MEF2C/PHF19/WNT3A/SEMA6A/HIF1A/MSX2/ESR1/SEMA4C/WNT10A/KIT/MTF2/GSK3B/PHACTR4/SEMA3E/GATA6/NRP1/ACVR1/PUM1/PRICKLE1/ALDH1A2/SIX1/MEOX1/FBXL17/MSI2/SEMA4G/SEMA4D/MLLT3/TEAD2/SEMA3G/PDGFRA/EIF2AK2/PSMD11/GBX2/SOX17	58
GO:0060070	BP	GO:0060070	canonical Wnt signaling pathway	78/2702	313/18800	4.76846e-07	4.6752e-05	3.6018e-05	PTEN/TBX18/ZEB2/SMAD3/SOX4/FZD6/FGF2/BMP2/LMBR1L/ATP6AP2/CTNNBIP1/SOX9/CDH2/KLF4/CTNND1/TMEM64/FZD5/AXIN2/WNT3A/TLE4/KPNA1/ZNRF3/CSNK1G3/G3BP1/PPM1B/XIAP/TBL1XR1/MAPK14/WNK1/BAMBI/GSKIP/WNT10A/WNT7B/CAPRIN2/USP8/TNKS/MCC/DDX3X/GID8/GSK3B/TMEM170B/UBE2B/CTDNEP1/CYLD/CSNK1G1/RYK/RBMS3/EGFR/STK11/KREMEN1/WNT1/DKK2/MITF/PRICKLE1/CSNK1E/GSK3A/LYPD6/CCAR2/RSPO3/WNT8B/TCF7/MLLT3/AMER1/USP47/SRC/FRMD8/LI…	78
GO:0061458	BP	GO:0061458	reproductive system development	101/2702	436/18800	4.77448e-07	4.6752e-05	3.6018e-05	FOSL1/PLAG1/NR2F2/PTEN/HOXA10/FNDC3A/SPATA2/MAP3K4/PTGS2/BCL2L11/SIX4/DNAJB6/CRKL/HOXA13/NRIP1/RHOBTB3/CCND1/PPP1R9B/TRIM28/ADM/PRDM1/TMED2/FRS2/VEGFA/EREG/UBB/ITGB8/KITLG/SOX9/TGFB2/SMAD4/MAPK1/GRB2/HMGB2/RNF38/FZD5/PLEKHA1/ASH1L/UBE2Q1/SALL1/STOX2/NASP/HIF1A/ARID5B/BASP1/CYP1B1/MAPK14/TCF23/WT1/LFNG/RAB13/SOCS3/E2F8/ESR1/BMPR2/WNT7B/TAF4/PSAP/KIT/ID4/ACSBG1/ZFP36L1/BCL2/GATA6/C3/INSR/EGFR/STK11…	101
GO:0046578	BP	GO:0046578	regulation of Ras protein signal transduction	53/2702	187/18800	5.12589e-07	4.86569e-05	3.74856e-05	MET/KBTBD6/ITGB1/SPRY4/SH3BP1/RAC1/KITLG/IGF1/ARF6/TGFB2/SPRY2/LPAR1/ABL2/OGT/IQSEC2/DLC1/RABGEF1/PSD/FBXO8/RAF1/RASA1/ABCA1/ARFGEF1/NF1/ROBO1/SYNPO2L/ITGA3/ARHGEF18/APOC3/ARHGDIA/STMN1/PPP2CB/LRRC59/PIK3CB/SQSTM1/KRAS/NRP1/CSF1/STARD13/SPRY1/F2RL3/ARHGAP42/NET1/EPS8L1/ARHGAP35/CUL3/RASAL1/HEG1/MCF2L/RASA4/IQSEC3/RASGRF2/GPR35	53
GO:0030307	BP	GO:0030307	positive regulation of cell growth	48/2702	163/18800	5.12676e-07	4.86569e-05	3.74856e-05	ITSN2/FXN/VEGFA/EFNA5/IGF1/ADAM17/TGFB2/RPS6KA3/CXCL12/POU4F2/SDCBP/NDEL1/WNT3A/CSNK2A1/RAB11A/TEAD1/TRPC5/KDM2B/BMPR2/DBN1/SLC9A1/INO80/DDX3X/MACF1/EXOSC2/BCL2/SFN/ADAM10/CACNG7/EGFR/MAP1B/NRP1/MTPN/DERL2/RHOA/SEMA4D/MMP14/SLC23A2/USP47/SYT2/DBNL/RASAL1/RPS6KA1/LIMK1/CPNE5/RIMS2/PARP2/CYFIP1	48
GO:0060537	BP	GO:0060537	muscle tissue development	95/2702	405/18800	5.74283e-07	5.36781e-05	4.13539e-05	IGSF8/NR2F2/NLN/TTN/AKIRIN1/PTEN/TBX18/HNRNPU/SIX4/SMAD3/ITGB1/FGF2/SIK1/SOX6/ENG/ELN/BMP2/FRS2/HOPX/VEGFA/CREB1/IGF1/JARID2/PPP3CA/KLF5/SOX9/TGFB2/SMAD5/TGFBR2/SOX11/RPS6KB1/DDX17/SMAD4/ERBB4/VGLL4/YY1/MEF2C/DDX5/GPCPD1/MEF2D/WNT3A/TGFBR3/EFNB2/FOXN2/ZBTB18/MYLK3/MAPK14/MSX2/MYLK/WT1/RARB/HOMER1/PRKAA1/CCNT2/MEF2A/SLC9A1/PPARA/CFL2/NF1/ACTC1/RGS4/MSC/BCL2/GATA6/HEYL/GJC1/PLEC/ACVR1/KDM6B/MTPN/FO…	95
GO:0030111	BP	GO:0030111	regulation of Wnt signaling pathway	82/2702	336/18800	6.19132e-07	5.70063e-05	4.3918e-05	NLK/APP/TBX18/ZEB2/SMAD3/SOX4/FZD6/FGF2/BMP2/LMBR1L/ATP6AP2/CTNNBIP1/SOX9/CDH2/CTNND1/VGLL4/TNFAIP3/TMEM64/AXIN2/WNT3A/TLE4/KPNA1/SALL1/ZNRF3/CSNK1G3/G3BP1/CDC73/PPM1B/XIAP/CSNK2A1/TBL1XR1/MAPK14/WNK1/BAMBI/GSKIP/HIC1/GRB10/CAPRIN2/USP8/TNKS/MCC/DDX3X/MACF1/GID8/ITGA3/GSK3B/TMEM170B/UBE2B/CTDNEP1/CYLD/CSNK1G1/RBMS3/EGFR/STK11/KREMEN1/PBXIP1/DKK2/PRICKLE1/SKI/CSNK1E/GSK3A/LYPD6/FOXL1/CCAR2/RSPO3/A…	82
GO:0060541	BP	GO:0060541	respiratory system development	56/2702	203/18800	6.49003e-07	5.8878e-05	4.53599e-05	ATXN1L/FBXW7/SIX4/ATP7A/FGF2/GLI2/HOPX/VEGFA/CREB1/ACVR2B/SOX9/TGFBR2/SOX11/SMAD2/MAPK1/SPRY2/PTGES3/MAN2A1/BASP1/WT1/NFIB/BMPR2/DLG5/WNT7B/HOXA5/ITGA3/MSC/KLF2/GATA6/CRISPLD2/THRB/ASXL1/YWHAZ/KRAS/ERRFI1/SPRY1/SLC7A11/PDGFA/SKI/ALDH1A2/IGFBP5/SIX1/DAG1/TAB1/MMP14/THRA/CCBE1/HEG1/EPAS1/HS6ST1/SMPD3/ADAMTS2/PDGFRA/RBP4/NKX2-8/ALDH1A3	56
GO:0022604	BP	GO:0022604	regulation of cell morphogenesis	76/2702	305/18800	6.67766e-07	5.97022e-05	4.59949e-05	ITSN2/RREB1/WASF3/MKLN1/CRKL/FBXO31/SPAG9/SPRY4/RHOBTB3/RHOB/EPB41/VEGFA/EFNA5/RAC1/NEDD9/RCC2/LPAR1/PDZD8/ENPP2/PHIP/DLC1/BAMBI/WDR1/CAMSAP1/ARC/DBN1/RASA1/BRWD3/SH3KBP1/CAPRIN2/RAB21/PLXNC1/BRWD1/KIT/MACF1/RHOC/ACTN4/ARHGEF18/FGG/EEF2K/SEMA3E/LIMS1/ALDOA/DIAPH1/CACNG7/NRP1/ANKRD27/MARK2/RHOA/ARHGAP18/MYH9/CDC42EP1/DAG1/AGO4/SEMA4D/SLC23A2/SRC/SYT2/PLXNA4/LIMD1/ARHGAP35/STRIP1/DBNL/DVL3/LRP8/RAS…	76
GO:0051893	BP	GO:0051893	regulation of focal adhesion assembly	25/2702	63/18800	7.27832e-07	6.32394e-05	4.872e-05	PTPRJ/PTEN/SMAD3/THBS1/LIMCH1/ROCK2/VEGFA/EFNA5/RAC1/ROCK1/RCC2/POLDIP2/DLC1/SLC9A1/MACF1/FMN1/LIMS1/NRP1/RHOA/BCAS3/MMP14/SRC/PEAK1/TSC1/PTPRA	25
GO:0090109	BP	GO:0090109	regulation of cell-substrate junction assembly	25/2702	63/18800	7.27832e-07	6.32394e-05	4.872e-05	PTPRJ/PTEN/SMAD3/THBS1/LIMCH1/ROCK2/VEGFA/EFNA5/RAC1/ROCK1/RCC2/POLDIP2/DLC1/SLC9A1/MACF1/FMN1/LIMS1/NRP1/RHOA/BCAS3/MMP14/SRC/PEAK1/TSC1/PTPRA	25
GO:0007044	BP	GO:0007044	cell-substrate junction assembly	32/2702	92/18800	7.48573e-07	6.41381e-05	4.94124e-05	PTPRJ/PTEN/SMAD3/THBS1/LIMCH1/ROCK2/VEGFA/EFNA5/RAC1/ROCK1/RCC2/POLDIP2/DLC1/TLN1/SLC9A1/ITGA2/MACF1/BCL2/FMN1/LIMS1/PLEC/NRP1/ITGA5/DST/RHOA/BCAS3/MMP14/SORBS1/SRC/PEAK1/TSC1/PTPRA	32
GO:0001763	BP	GO:0001763	morphogenesis of a branching structure	55/2702	199/18800	7.62428e-07	6.41787e-05	4.94436e-05	SIX4/MET/FGF2/HOXA13/ENG/GLI2/BMP2/ADM/PRDM1/TMED2/FRS2/VEGFA/CTNNBIP1/SOX9/TGFBR2/SMAD4/GRB2/SPRY2/FZD5/SALL1/MSX2/WT1/SOCS3/BTBD7/ESR1/DLG5/HOXA5/BCL2/SEMA3E/CLIC4/WNT1/KRAS/NRP1/ACVR1/CSF1/SPRY1/PDGFA/PAK1/MYC/AR/SIX1/HOXB13/PHB2/DAG1/ST14/RSPO3/MMP14/SRC/MED1/DCHS1/NRARP/SPINT1/GCM1/RERE/GBX2	55
GO:0006401	BP	GO:0006401	RNA catabolic process	71/2702	280/18800	7.69853e-07	6.41787e-05	4.94436e-05	LSM4/SAMD4A/MRTO4/ZFP36L2/HNRNPAB/HNRNPU/TARDBP/NPM1/YTHDF1/HNRNPC/CELF1/RNPS1/LIN28B/LARP1/ROCK2/LRPPRC/ROCK1/AGO1/DCP2/DDX5/AXIN2/CPEB3/LARP4B/DICER1/FXR2/UPF1/HNRNPA0/GSPT1/MTPAP/MAPK14/GRSF1/PATL1/TNRC6B/CNOT7/CNOT6/TNRC6A/TNFRSF1B/AGO3/SMG1/EXOSC2/ZC3HAV1/PHAX/ZFP36L1/DIS3L/EXOSC10/PNPT1/METTL14/PRKCD/SYNCRIP/CACNG7/CNOT8/FXR1/PDE12/PAN3/ELAVL4/PUM2/PUM1/DROSHA/AGO4/BTG2/UPF2/RC3H1/TTC5/SECI…	71
GO:0043161	BP	GO:0043161	proteasome-mediated ubiquitin-dependent protein catabolic process	96/2702	414/18800	8.68592e-07	7.14446e-05	5.50413e-05	UBXN2B/CDK2/KLHL15/NFE2L2/APPBP2/TRIB1/FBXW7/UBE2A/KBTBD6/FBXO31/FOXRED2/FBXO45/RNF122/KCTD5/CD2AP/WDR26/SUMO2/YOD1/USP5/SDCBP/N4BP1/CUL4A/DESI1/ARIH1/PPP2R5C/OGT/UBR3/TRIM2/UBE2K/RNF217/KLHDC10/ZFAND2B/KLHDC3/TBL1XR1/ARMC8/CLOCK/KLHL42/FBXO48/KLHL20/WAC/HECW2/RNF216/ANKIB1/ARIH2/UBE2D3/FEM1C/PCBP2/RYBP/GID8/RMND5A/GSK3B/UBQLN4/SH3RF2/ATXN3/UBE2B/TRIM72/HECTD3/UBE4A/FBXL20/PPP2CB/CUL5/TAF1/NHLRC3…	96
GO:0018210	BP	GO:0018210	peptidyl-threonine modification	39/2702	124/18800	9.54243e-07	7.74569e-05	5.96733e-05	NLK/APP/HIPK1/DDIT4/ROCK2/TGFBR2/ROCK1/MAPK1/SPRY2/CAB39/DYRK2/UBE2K/CDK5R1/CSNK2A1/TRPC5/WNK1/HIPK3/EOGT/WNK3/TNKS/S1PR2/CALM1/ULK1/GSK3B/BCL2/CALM3/PRKCD/CAMK2D/GALNT3/STK11/TAF1/ACVR1/CAD/MARK2/GSK3A/CAMK2A/OXSR1/CDC42BPA/DYRK3	39
GO:0018107	BP	GO:0018107	peptidyl-threonine phosphorylation	37/2702	115/18800	9.68553e-07	7.75975e-05	5.97815e-05	NLK/APP/HIPK1/DDIT4/ROCK2/TGFBR2/ROCK1/MAPK1/SPRY2/CAB39/DYRK2/UBE2K/CDK5R1/CSNK2A1/TRPC5/WNK1/HIPK3/WNK3/TNKS/S1PR2/CALM1/ULK1/GSK3B/BCL2/CALM3/PRKCD/CAMK2D/STK11/TAF1/ACVR1/CAD/MARK2/GSK3A/CAMK2A/OXSR1/CDC42BPA/DYRK3	37
GO:0050821	BP	GO:0050821	protein stabilization	53/2702	191/18800	1.05138e-06	8.31534e-05	6.40618e-05	NLK/ZNF207/PTEN/MORC3/ATF7IP/GOLGA7/FBXW7/STX12/AAK1/SMAD3/MTMR9/SOX4/MDM4/TP53/PFN1/PDCD10/NAPG/SUGT1/CREB1/IGF1/CTNND1/NAA15/CDC37L1/PIK3R1/PTGES3/PFN2/CREBL2/RASSF2/RAB21/USP13/NCLN/OTUD3/UBE2B/SWSAP1/PRKRA/TBRG1/PRKCD/TAF1/CCT6A/CCT4/PHB2/EFNA1/CRTAP/PPARGC1A/MAPK8IP3/DVL3/STXBP1/TSC1/WIZ/HSP90AA1/CLU/HSPA1B/SOX17	53
GO:1902895	BP	GO:1902895	positive regulation of miRNA transcription	20/2702	45/18800	1.10968e-06	8.66531e-05	6.6758e-05	FOSL1/ETS1/NR3C1/SMAD3/FGF2/TP53/BMP2/KLF5/TGFB2/KLF4/SMAD4/HIF1A/TEAD1/WT1/NR1H2/PDGFB/FOS/MYC/ATOH8/GATA3	20
GO:0048608	BP	GO:0048608	reproductive structure development	99/2702	433/18800	1.16129e-06	8.95498e-05	6.89896e-05	FOSL1/PLAG1/NR2F2/PTEN/HOXA10/FNDC3A/SPATA2/MAP3K4/PTGS2/BCL2L11/SIX4/DNAJB6/CRKL/HOXA13/NRIP1/RHOBTB3/CCND1/TRIM28/ADM/PRDM1/TMED2/FRS2/VEGFA/EREG/UBB/ITGB8/KITLG/SOX9/TGFB2/SMAD4/MAPK1/GRB2/HMGB2/RNF38/FZD5/PLEKHA1/ASH1L/SALL1/STOX2/NASP/HIF1A/ARID5B/BASP1/CYP1B1/MAPK14/TCF23/WT1/LFNG/RAB13/SOCS3/E2F8/ESR1/BMPR2/WNT7B/TAF4/PSAP/KIT/ID4/ACSBG1/ZFP36L1/BCL2/GATA6/C3/INSR/EGFR/STK11/PDGFB/CDKN1B/P…	99
GO:0032956	BP	GO:0032956	regulation of actin cytoskeleton organization	84/2702	352/18800	1.21823e-06	9.27814e-05	7.14793e-05	TAOK1/MET/WASF3/SMAD3/PFN1/SH3BP1/RHOBTB3/ELN/RHOB/LIMCH1/ROCK2/CD2AP/CAPZA2/EFNA5/NCKAP1/RAC1/GBA2/FSCN1/SWAP70/GMFB/ADD3/ARF6/PXN/TMOD3/SMAD4/ROCK1/GRB2/CXCL12/LPAR1/TWF1/ABL2/PIK3R1/TJP1/CDK5R1/DLC1/MYLK3/ARFIP2/WASF2/PFN2/WDR1/DBN1/PIK3CA/RASA1/ARFGEF1/SLC9A1/CFL2/RHOC/RGS4/SYNPO2L/SYNPO2/SHANK3/ARHGEF18/FMN1/SEMA3E/ARHGDIA/PRKCD/STMN1/CAPZA1/NRP1/WASL/MTPN/OR2A4/PDGFA/PAK1/RHOA/ARHGAP18/SSH3…	84
GO:0048588	BP	GO:0048588	developmental cell growth	60/2702	227/18800	1.26161e-06	9.49131e-05	7.31216e-05	ITSN2/APP/ITGB1/SEMA6D/SPAG9/PPP3CB/VEGFA/EFNA5/IGF1/SOX9/TGFBR2/YY1/CXCL12/POU4F2/NDEL1/WNT3A/SEMA6A/CDK5R1/RAB11A/TRPC5/BMPR2/SLC9A6/SEMA4C/DBN1/RAB21/PPARA/MACF1/ARIH2/ULK1/LLPH/RGS4/GSK3B/SEMA3E/DPYSL2/CACNG7/RYK/STK11/MAP1B/NRP1/ALCAM/GSK3A/SEMA4G/SEMA4D/SLC23A2/NIN/SYT2/PLXNA4/EMX1/DBNL/RASAL1/SPAG6/SEMA3G/KIAA0319/HSP90AA1/LIMK1/CPNE5/RIMS2/IMPACT/PARP2/CYFIP1	60
GO:0010810	BP	GO:0010810	regulation of cell-substrate adhesion	58/2702	217/18800	1.27707e-06	9.49189e-05	7.3126e-05	PTPRJ/PTEN/RREB1/SMAD3/THBS1/CRKL/SPRY4/ARL2/LIMCH1/ROCK2/VEGFA/EFNA5/RAC1/NEDD9/ANGPT2/SERPINE1/CDK6/ROCK1/CCDC80/RCC2/POLDIP2/PIK3R1/DLC1/RASA1/SLC9A1/MACF1/NF1/ACTN4/ITGA3/GSK3B/ATXN3/FGG/BCL2/FMN1/VWC2/SEMA3E/HSD17B12/LIMS1/PIK3CB/PDGFB/WNT1/NRP1/CSF1/ITGA5/RHOA/MINK1/ONECUT2/AJAP1/NF2/BCAS3/DAG1/MMP14/ONECUT1/SRC/PEAK1/TSC1/EDIL3/PTPRA	58
GO:1990778	BP	GO:1990778	protein localization to cell periphery	81/2702	337/18800	1.38693e-06	0.000100732	7.76048e-05	NFASC/GOLGA7/LZTFL1/ACTB/GOLPH3/ITGB1/ZDHHC7/GORASP1/PPP1R9B/LIN7C/TMED2/EPB41/ROCK2/RAB10/MYO5A/ARF6/ARL6IP5/CDH2/ROCK1/VPS4A/WNT3A/GOPC/GGA3/EXOC5/PIK3R1/IQSEC2/RAB11A/GNAI1/BLOC1S6/NUMB/RAB8B/RAB13/RAP1A/RAPGEF2/VAMP3/KIF13A/EFR3A/RAB34/WNK3/MACF1/ITGA3/PTPN9/ZDHHC8/FAM126B/EHD1/TSPAN14/PACS1/OPTN/RAB40B/MAP7/ADAM10/CACNG7/EGFR/SQSTM1/RAB40C/PRNP/NPTX1/RAB12/RAB3D/APPL1/PREPL/AR/RAB3B/DAG1/TSP…	81
GO:0030099	BP	GO:0030099	myeloid cell differentiation	91/2702	391/18800	1.4077e-06	0.000100732	7.76048e-05	ETS1/TRIB1/APP/ZBTB7A/FBXW7/PURB/GAB2/TOB2/ZNF385A/PPARGC1B/VEGFA/CREB1/ITGB8/KAT6A/KITLG/FLI1/CTNNBIP1/SMAD5/CBFB/TMOD3/TGFBR2/CDK6/HOXA9/HMGB2/POU4F2/MEF2C/TMEM64/CUL4A/TGFBR3/PIK3R1/CDC73/RBFOX2/NKAP/HIF1A/SH2B3/TNFRSF11A/CAMK4/MAPK14/WASF2/PKNOX1/KLF13/WDR1/RASSF2/FOXP1/HOXA5/GPR137B/KIT/IKZF1/NF1/LBR/KLF2/ZFP36L1/PIP4K2A/TFRC/PIK3CD/PARP1/MAFB/CSF1/CEBPG/SH3PXD2A/ZBTB46/TRAF6/NCAPG2/FOS/CDKN…	91
GO:0030879	BP	GO:0030879	mammary gland development	41/2702	135/18800	1.41109e-06	0.000100732	7.76048e-05	BCL2L11/RREB1/ATP7A/FGF2/GLI2/CCND1/VEGFA/CREB1/SOX9/TGFBR2/ERBB4/MAPK1/WNT3A/NCOR2/HIF1A/TNFRSF11A/MSX2/ESR1/WNT7B/HOXA5/ITGA2/ZBTB7B/ROBO1/IRS2/SOCS2/CSF1/AR/IGFBP5/FASN/ELF3/PHB2/ORAI1/SRC/ARHGAP35/MED1/ZNF703/PYGO2/OXTR/GATA3/PAM/SLC29A1	41
GO:0051058	BP	GO:0051058	negative regulation of small GTPase mediated signal transduction	23/2702	57/18800	1.42061e-06	0.000100732	7.76048e-05	MET/ITGB1/SPRY4/SH3BP1/CD2AP/TGFB2/SPRY2/ABL2/DLC1/RABGEF1/RASA1/ARHGAP12/NF1/ITGA3/STMN1/PPP2CB/SPRY1/ARHGAP42/ARHGAP35/CUL3/RASAL1/HEG1/RASA4	23
GO:0002064	BP	GO:0002064	epithelial cell development	55/2702	203/18800	1.50644e-06	0.000104563	8.05561e-05	FNDC3A/RAP2C/MET/HOXA13/PRDM1/RAP1B/FRS2/ROCK2/VEGFA/KLF5/SOX9/PODXL/CDH2/CDK6/ROCK1/PDE4D/TJP1/BCL11B/HPSE/HIF1A/RARB/RAB13/RAP1A/ESR1/CLOCK/ARHGEF26/RAPGEF2/WNT7B/HOXA5/FRMD6/S1PR2/RFX3/FOSL2/GSK3B/SFN/VSIG1/GSTM3/CLIC4/PAX6/PLEC/ASXL1/PDGFB/AR/FASN/HNF4A/HOXB13/ONECUT2/GSK3A/ST14/ONECUT1/SRC/HEG1/ZDHHC21/ARID4A/RAPGEF1	55
GO:0071902	BP	GO:0071902	positive regulation of protein serine/threonine kinase activity	56/2702	208/18800	1.50853e-06	0.000104563	8.05561e-05	EZH2/MAP3K4/CCNK/TAOK1/HMGA2/THBS1/FGF2/CCND1/BMP2/DBF4/ADAM9/PDCD10/VEGFA/KITLG/ADAM17/CD40/MAP4K2/MAP3K11/PDGFD/MAP2K6/SPRY2/FZD5/CAB39/CDK5R1/TNFRSF11A/IRAK1/BMPR2/RAPGEF2/CCNT2/CCND2/SLC27A1/KIT/DDX3X/CALM1/ROBO1/FGFR1/NOD2/CALM3/INSR/MAP3K5/SNCA/EGFR/PDGFB/CDKN1B/EPGN/TRAF6/PDGFA/PAK1/RHOA/CCNT1/CKS1B/TAB1/PARP16/SRC/DVL3/FLT1	56
GO:0072001	BP	GO:0072001	renal system development	76/2702	312/18800	1.69739e-06	0.000115344	8.88616e-05	TBX18/BCL2L11/SIX4/SMAD3/SOX4/FGF2/TFAP2A/VANGL2/CRLF1/GLI2/BMP2/PRDM1/VEGFA/ACVR2B/CTNNBIP1/SOX9/ANGPT2/TGFB2/SMAD5/PODXL/APH1A/SOX11/SMAD4/ERBB4/PDGFD/SMAD2/MEF2C/NFIA/EFNB2/SALL1/ARID5B/BLOC1S6/BASP1/WT1/RARB/SNX17/DLG5/KLHL3/WNT7B/SEC61A1/NF1/GDF11/ITGA3/HELLS/BCL2/FMN1/IL6R/HEYL/ASXL1/PDGFB/WNT1/NRP1/SPRY1/CDKN1C/PDGFA/TIPARP/RHOA/ALDH1A2/MYC/SIX1/SGPL1/GCNT4/AMER1/LRP4/DCHS1/CENPF/SULF2/GLI…	76
GO:0010975	BP	GO:0010975	regulation of neuron projection development	98/2702	431/18800	1.70146e-06	0.000115344	8.88616e-05	NLGN1/NFE2L2/PTEN/EZH2/CRKL/SEMA6D/FBXO31/GORASP1/VEGFA/NEGR1/EFNA5/PPP3CA/CAMK1D/ARF6/CDH2/KLF4/IGF1R/CXCL12/POU4F2/LPAR1/TWF1/NDEL1/YWHAH/ABL2/WNT3A/EFNB2/SEMA6A/CDK5R1/RAB11A/FUT9/TRPC5/RAP1A/BMPR2/SEMA4C/PTPRG/RAPGEF2/ARC/DBN1/NPTN/SKIL/CAPRIN2/RAB21/HECW2/PLXNC1/MACF1/TMEM106B/ROBO1/ULK1/ITGA3/PTPN9/GSK3B/SHANK3/ARSB/EHD1/LRIG2/EEF2K/SEMA3E/RYK/STK11/MAP1B/KREMEN1/NRP1/CREB3L2/MYLIP/PAQR3/AN…	98
GO:0046777	BP	GO:0046777	protein autophosphorylation	59/2702	224/18800	1.74275e-06	0.000116859	9.00289e-05	MAP3K9/NLK/TAOK1/RAP2C/AAK1/SIK1/ENG/TRIM28/VEGFA/DAPK2/MAP3K11/ERBB4/PDGFD/IGF1R/MAP3K3/UHMK1/CAMK4/IRAK1/MOB1B/RASSF2/WNK3/KIT/DDX3X/CALM1/SMG1/ULK1/GSK3B/MAPKAPK5/FGFR1/EEF2K/MELK/CALM3/INSR/CAMK2D/EGFR/STK11/TAF1/PDGFB/ERRFI1/CAD/MARK2/PDGFA/PAK1/MINK1/CAMK2A/GRK5/OXSR1/SRC/RAD50/EIF2AK1/PEAK1/ATM/FLT1/INSRR/PDGFRA/MKNK2/EIF2AK2/IMPACT/SIK2	59
GO:0009952	BP	GO:0009952	anterior/posterior pattern specification	57/2702	214/18800	1.76959e-06	0.000117383	9.04325e-05	NR2F2/PBX3/HOXA10/TBX18/HIPK1/SMAD3/CRKL/TP53/BMP2/TMED2/FRS2/MIB1/ATP6AP2/NEUROD1/ACVR2B/CTNNBIP1/SMAD4/HOXA9/SMAD2/YY1/FZD5/AXIN2/WNT3A/BASP1/DMRT2/MSX2/WT1/LFNG/KDM2B/GRSF1/BMPR2/ARC/HOXA5/GDF11/HOXD3/XRCC2/PGAP1/HEYL/PAX6/WNT1/HOXC8/SKI/ALDH1A2/MEOX1/ALX4/HOXB6/TDRKH/CDX1/BTG2/MLLT3/CELSR2/PLXNA2/NRARP/ATM/GBX2/HOXB2/SOX17	57
GO:0051146	BP	GO:0051146	striated muscle cell differentiation	70/2702	281/18800	1.8338e-06	0.000120348	9.27166e-05	NLN/TTN/EZH2/TBX18/HNRNPU/SIX4/ITGB1/SIK1/SPAG9/SOX6/BMP2/FRS2/HOPX/VEGFA/IGF1/PPP3CA/KLF5/TMOD3/CDH2/SMAD4/YY1/MEF2C/PIEZO1/WNT3A/EFNB2/MYLK3/MAPK14/WT1/RARB/HOMER1/WDR1/MEF2A/SLC9A1/PPARA/CFL2/HDAC4/ACTC1/RGS4/SYNPO2L/EHD1/BCL2/TNFSF14/GATA6/TRIM72/PLEC/PLD3/WNT1/KRAS/ACVR1/KDM6B/MTPN/IL4/SKI/IGFBP5/MYH9/SIX1/SGCD/GSK3A/CNTNAP1/MMP14/MYL9/ALPK3/TSC1/CACNA1H/ATP11A/PDGFRA/OBSCN/EHD2/MYOM2/PARP2	70
GO:0008286	BP	GO:0008286	insulin receptor signaling pathway	37/2702	118/18800	1.94672e-06	0.000126414	9.739e-05	IRS1/IDE/FOXO4/RPS6KB1/IGF1R/GRB2/NDEL1/PDK4/PIK3R1/OGT/PHIP/SESN3/SOCS1/SOCS3/PRKAA1/PIK3CA/PIK3R3/GRB10/ZBTB7B/PIP4K2C/GSK3B/CDK4/TRIM72/PIP4K2A/INSR/PRKCD/EIF4EBP2/IRS2/APPL1/NUCKS1/GSK3A/SORBS1/SRC/INSRR/OSBPL8/SIK2/PTPRA	37
GO:0007179	BP	GO:0007179	transforming growth factor beta receptor signaling pathway	54/2702	200/18800	2.09508e-06	0.000134631	0.00010372	NLK/RNF111/ZEB1/ZBTB7A/ZEB2/SMAD3/THBS1/TP53/ENG/BMP2/ADAM9/ITGB8/PXN/ZFYVE9/ADAM17/TGFB2/SMAD5/ZNF451/TGFBR2/SOX11/SMAD4/SMAD2/SPRY2/SDCBP/TGFBR3/MTMR4/FURIN/PEG10/PMEPA1/BAMBI/SKIL/TRIM33/PPARA/ITGA3/FUT8/NREP/STK11/PARP1/WNT1/ACVR1/SPRY1/FOS/CDKN1C/APPL1/SKI/ONECUT2/DAND5/TAB1/ONECUT1/SRC/ZNF703/TGFBRAP1/CREBBP/USP15	54
GO:0032355	BP	GO:0032355	response to estradiol	38/2702	123/18800	2.13247e-06	0.000135621	0.000104483	TXNIP/MMP15/LCOR/NR2F2/EZH2/PTGS2/BCL2L11/NRIP1/CCND1/PPP1R9B/NCOA3/IGF1R/POU4F2/NCOR2/CYP1B1/MSX2/ESR1/ITGA2/CCNA2/EGFR/SOCS2/MAP1B/CDKN1B/TACR3/STRN3/PDGFA/DNMT3A/ALDH1A2/MYC/WNT8B/ADCYAP1R1/ZNF703/STXBP1/SLC6A1/OXTR/APOB/PAM/PTGFR	38
GO:0048545	BP	GO:0048545	response to steroid hormone	79/2702	330/18800	2.19629e-06	0.000137144	0.000105657	FOSL1/TXNIP/TFAP4/ZFP36L2/PTGS2/ARID1A/BCL2L11/ZBTB7A/HNRNPU/NR3C1/DDIT4/THBS1/ENG/CCND1/PPP1R9B/ADM/UCP3/PPARGC1B/ADAM9/CRY2/TGFB2/TGFBR2/RPS6KB1/DDX17/IGF1R/REST/HMGB2/POU4F2/DDX5/YWHAH/GABRB1/NCOR2/NR4A3/RBFOX2/PTGES3/SGK1/ATP1A3/CYP1B1/PMEPA1/ESR1/CLOCK/PIK3CA/FOXP1/WNT7B/USP8/PPARA/HSPA8/ACSBG1/EIF4E/ZFP36L1/BCL2/PTAFR/ABHD2/VPS18/HEYL/CALM3/PARP1/PAPPA/ERRFI1/ACVR1/PPARD/STRN3/FOS/PAK1/RHOA…	79
GO:0007015	BP	GO:0007015	actin filament organization	101/2702	450/18800	2.20089e-06	0.000137144	0.000105657	ENAH/TTN/MET/WASF3/SMAD3/MPRIP/PFN1/SH3BP1/RHOBTB3/ELN/PPP1R9B/RHOB/PPARGC1B/LIMCH1/ROCK2/CD2AP/CAPZA2/NCKAP1/RAC1/GBA2/FSCN1/MYO5A/SWAP70/GMFB/ADD3/NEDD9/ARF6/PXN/TMOD3/TPM3/MYO6/ROCK1/GRB2/CXCL12/LPAR1/TWF1/PAWR/PIK3R1/TJP1/DLC1/MYO1C/ARFIP2/WASF2/PFN2/WDR1/DBN1/PIK3CA/RASA1/ARHGAP12/SH3KBP1/ARFGEF1/SLC9A1/CFL2/RHOC/ACTC1/RGS4/SYNPO2L/SYNPO2/SPIRE1/SHANK3/ARHGEF18/BCL2/FMN1/MYO1F/ALDOA/PRKCD/DI…	101
GO:1901888	BP	GO:1901888	regulation of cell junction assembly	54/2702	201/18800	2.46956e-06	0.000152347	0.000117369	NLGN1/PTPRJ/PTEN/APP/SIX4/SMAD3/THBS1/RAP1B/LIMCH1/SETD5/ROCK2/VEGFA/NEGR1/EFNA5/RAC1/ARF6/ROCK1/CLSTN2/RCC2/MEF2C/FZD5/POLDIP2/WNT3A/TJP1/DLC1/MYO1C/RAP1A/DLG5/RAPGEF2/SLC9A1/MACF1/SLITRK4/FMN1/EEF2K/LIMS1/THBS2/SNCA/NPTX1/NRP1/RHOA/NLGN2/SIX1/BCAS3/SEMA4D/MMP14/MDGA1/SRC/SLITRK3/PEAK1/TSC1/PRKCH/OXTR/RAPGEF1/PTPRA	54
GO:0010498	BP	GO:0010498	proteasomal protein catabolic process	109/2702	496/18800	2.52504e-06	0.000154228	0.000118818	UBXN2B/CDK2/KLHL15/NFE2L2/APPBP2/TRIB1/TMTC3/FBXW7/UBE2A/KBTBD6/FBXO31/FOXRED2/FBXO45/RNF122/KCTD5/CD2AP/WDR26/SUMO2/UBB/YOD1/DDI2/USP5/SDCBP/N4BP1/CUL4A/DESI1/ARIH1/PPP2R5C/OGT/UBR3/TRIM2/UBE2K/RNF217/PMAIP1/KLHDC10/ZFAND2B/KLHDC3/TBL1XR1/ARMC8/CLOCK/KLHL42/FBXO48/KLHL20/WAC/HECW2/RNF216/USP13/ANKIB1/ARIH2/UBE2D3/FEM1C/PCBP2/RYBP/GID8/RMND5A/GSK3B/UBQLN4/SH3RF2/ATXN3/UBE2B/PSMB5/PSMB2/UGGT1/TRIM…	109
GO:1990138	BP	GO:1990138	neuron projection extension	48/2702	172/18800	2.79325e-06	0.000168937	0.00013015	ITSN2/ITGB1/SEMA6D/SPAG9/PPP3CB/VEGFA/CXCL12/POU4F2/NDEL1/WNT3A/SEMA6A/CDK5R1/RAB11A/TRPC5/BMPR2/SLC9A6/SEMA4C/DBN1/RAB21/MACF1/ULK1/LLPH/GSK3B/SEMA3E/DPYSL2/CACNG7/RYK/STK11/MAP1B/NRP1/ALCAM/SEMA4G/SEMA4D/SLC23A2/SYT2/PLXNA4/EMX1/DBNL/RASAL1/SPAG6/SEMA3G/KIAA0319/HSP90AA1/LIMK1/CPNE5/RIMS2/IMPACT/CYFIP1	48
GO:0097193	BP	GO:0097193	intrinsic apoptotic signaling pathway	72/2702	295/18800	2.91967e-06	0.000174869	0.00013472	NFE2L2/PTGS2/BCL2L11/FBXW7/TMBIM6/HIPK1/DDIT4/TP53/CDKN1A/PPIA/ZNF385A/PDCD10/UBB/DAPK2/ARL6IP5/PLAGL2/IVNS1ABP/CXCL12/POU4F2/DDX5/CUL4A/PIK3R1/DYRK2/HIF1A/PMAIP1/CYP1B1/GSKIP/PHLDA3/HIC1/BCL3/SKIL/SERINC3/TNFRSF1B/NACC2/DDX3X/MSH6/BECN1/SOD2/HELLS/AEN/BCL2/PIAS4/SFN/MELK/PRKRA/PRKCD/CYLD/MAP3K5/PPIF/CUL5/STK11/PIK3CB/PARP1/MDM2/BBC3/USP28/MYC/TMEM117/PERP/CCAR2/RAD9A/USP47/SRC/DNAJC10/CUL3/HTRA2…	72
GO:0048813	BP	GO:0048813	dendrite morphogenesis	41/2702	139/18800	3.22158e-06	0.000189654	0.00014611	NLGN1/PTEN/ITGB1/FBXO31/GORASP1/HPRT1/PPP3CA/YWHAH/CDK5R1/RBFOX2/BLOC1S6/TRPC5/RAPGEF2/ARC/DBN1/CAPRIN2/MEF2A/RAB21/HECW2/TMEM106B/GSK3B/SHANK3/DIP2A/EEF2K/STK11/NRP1/BTBD3/WASL/ANKRD27/ELAVL4/MINK1/EFNA1/LZTS3/SEMA4D/CELSR2/LRP4/DBNL/LRP8/CHRNA7/DNM3/RERE	41
GO:0032868	BP	GO:0032868	response to insulin	65/2702	259/18800	3.22802e-06	0.000189654	0.00014611	IRS1/ZDHHC7/IDE/FOXO4/ADM/UCP3/RAB10/PKM/CRY2/MYO5A/RPS6KB1/SP1/IGF1R/GRB2/POU4F2/NDEL1/PDK4/PIK3R1/OGT/PHIP/SESN3/MYO1C/MAPK14/RAB8B/RAB13/SOCS1/SOCS3/PRKAA1/PIK3CA/PIK3R3/GRB10/SLC9A1/SLC27A1/PPARA/ZBTB7B/PIP4K2C/LPIN2/GSK3B/ZFP36L1/EEF2K/CDK4/TRIM72/PIP4K2A/INSR/PRKCD/EIF4EBP2/IRS2/PARP1/ERRFI1/RAB12/APPL1/MYC/YWHAG/NUCKS1/MAX/GSK3A/WDTC1/SORBS1/SRC/TSC1/INSRR/OSBPL8/SIK2/PTPRA/CYFIP1	65
GO:0061013	BP	GO:0061013	regulation of mRNA catabolic process	48/2702	173/18800	3.33363e-06	0.000194011	0.000149467	SAMD4A/ZFP36L2/HNRNPAB/HNRNPU/TARDBP/NPM1/YTHDF1/HNRNPC/CELF1/LARP1/ROCK2/ROCK1/DCP2/AXIN2/CPEB3/LARP4B/FXR2/UPF1/HNRNPA0/MAPK14/PATL1/TNRC6B/CNOT7/CNOT6/TNRC6A/EXOSC2/ZC3HAV1/ZFP36L1/PNPT1/METTL14/PRKCD/SYNCRIP/CACNG7/CNOT8/FXR1/PDE12/PAN3/ELAVL4/PUM2/PUM1/BTG2/RC3H1/TTC5/SECISBP2/GTPBP1/SERBP1/PKP1/FUS	48
GO:0030177	BP	GO:0030177	positive regulation of Wnt signaling pathway	42/2702	144/18800	3.3802e-06	0.000194883	0.000150139	ZEB2/SMAD3/SOX4/FGF2/BMP2/ATP6AP2/TNFAIP3/WNT3A/SALL1/CSNK1G3/CDC73/PPM1B/XIAP/CSNK2A1/TBL1XR1/WNK1/BAMBI/GSKIP/CAPRIN2/USP8/TNKS/DDX3X/MACF1/GID8/UBE2B/CTDNEP1/CSNK1G1/EGFR/PBXIP1/DKK2/SKI/CSNK1E/LYPD6/CCAR2/RSPO3/ATP6V1C2/MLLT3/AMER1/USP47/SRC/SULF2/NRARP	42
GO:0016570	BP	GO:0016570	histone modification	108/2702	494/18800	3.59833e-06	0.000205538	0.000158348	GATAD2B/CDK2/SMARCA5/EZH2/UBE2A/HMGA2/ACTB/GATAD2A/TP53/SETD1B/RPS6KA4/NCOA3/NAA50/MLLT1/RIF1/JDP2/PCGF5/SETD3/SETD5/HOPX/VEGFA/TET1/KAT6A/JARID2/ZNF451/SMAD4/SET/REST/TRRAP/PHF19/ELK4/ASH1L/MYB/BAZ2A/OGT/OTUB1/CDC73/NSD1/TBL1XR1/KDM2B/RPS6KA5/CLOCK/MIER1/PRKAA1/ATXN7/WAC/TAF4/BEND3/MTF2/HDAC4/SUZ12/MECP2/ZBTB7B/CCNA2/RYBP/BCOR/MLLT6/SETD7/UBE2B/USP49/KDM5A/MSL1/PRKCD/TADA2B/SNCA/CAMK2D/MIER2/TAF…	108
GO:0050770	BP	GO:0050770	regulation of axonogenesis	44/2702	154/18800	3.646e-06	0.00020635	0.000158973	PTEN/SEMA6D/VEGFA/EFNA5/CDH2/CXCL12/POU4F2/NDEL1/WNT3A/SEMA6A/CDK5R1/RAB11A/TRPC5/BMPR2/SEMA4C/DBN1/SKIL/PLXNC1/MACF1/ROBO1/ULK1/GSK3B/SEMA3E/RYK/STK11/MAP1B/NRP1/MARK2/PAK1/EFNA1/SEMA4G/SEMA4D/NIN/PLXNA4/ARHGAP35/LRP4/DBNL/SEMA3G/PLXNA2/KIF13B/KIAA0319/BRSK2/LIMK1/CYFIP1	44
GO:0016311	BP	GO:0016311	dephosphorylation	95/2702	422/18800	3.82069e-06	0.000214271	0.000165076	PTPRJ/PTP4A1/PTEN/PPP2R2A/DUSP4/SMAD3/MTMR9/PTP4A2/PDP2/CDC14B/PPP6C/PPIA/PPP1R9B/BMP2/PPARGC1B/PPTC7/PPP3CB/ROCK2/SBF1/PTPN12/ITGA1/PPP2R1B/CRY2/PPP1R11/SWAP70/PPP3CA/DUSP6/TGFB2/PPM1D/ROCK1/PPP2R5E/MEF2C/PTPN14/MTMR4/PPP2R5C/PPM1B/DLC1/PPP1R15B/ARPP19/PTPRG/MTMR6/PPP6R1/ITGA2/OCRL/MTMR12/CALM1/DUSP2/PTPN4/PTPDC1/PTPRN2/YWHAE/LPIN2/PTPN9/GSK3B/NT5DC3/PHLPP2/YWHAB/BCL2/SGPP2/MTMR10/ENSA/APTX/CDKN…	95
GO:0030324	BP	GO:0030324	lung development	49/2702	179/18800	4.00974e-06	0.000222847	0.000171683	ATXN1L/FBXW7/ATP7A/FGF2/GLI2/HOPX/VEGFA/CREB1/ACVR2B/SOX9/TGFBR2/SOX11/SMAD2/MAPK1/SPRY2/PTGES3/MAN2A1/NFIB/BMPR2/DLG5/WNT7B/HOXA5/ITGA3/KLF2/GATA6/CRISPLD2/THRB/ASXL1/YWHAZ/KRAS/ERRFI1/SPRY1/SLC7A11/PDGFA/ALDH1A2/IGFBP5/DAG1/TAB1/MMP14/THRA/CCBE1/HEG1/EPAS1/HS6ST1/SMPD3/ADAMTS2/PDGFRA/RBP4/NKX2-8	49
GO:0001822	BP	GO:0001822	kidney development	73/2702	303/18800	4.12299e-06	0.00022654	0.000174528	BCL2L11/SIX4/SMAD3/SOX4/FGF2/TFAP2A/VANGL2/CRLF1/GLI2/BMP2/PRDM1/VEGFA/ACVR2B/CTNNBIP1/SOX9/ANGPT2/TGFB2/SMAD5/PODXL/APH1A/SOX11/SMAD4/ERBB4/PDGFD/SMAD2/MEF2C/EFNB2/SALL1/ARID5B/BLOC1S6/BASP1/WT1/RARB/SNX17/DLG5/KLHL3/WNT7B/SEC61A1/NF1/GDF11/ITGA3/HELLS/BCL2/FMN1/IL6R/HEYL/ASXL1/PDGFB/WNT1/NRP1/SPRY1/CDKN1C/PDGFA/TIPARP/RHOA/ALDH1A2/MYC/SIX1/SGPL1/GCNT4/AMER1/LRP4/DCHS1/CENPF/SULF2/GLIS2/TSC1/PDG…	73
GO:0048144	BP	GO:0048144	fibroblast proliferation	28/2702	81/18800	4.14962e-06	0.00022654	0.000174528	CTC1/MORC3/TP53/CDKN1A/EREG/IGF1/CDK6/PDGFD/PAWR/CDC73/ESR1/WNT7B/TP53INP1/NF1/CCNA2/FOSL2/SOD2/PEX2/CDK4/EGFR/PDGFB/WNT1/B4GALT7/PDGFA/SKI/BMI1/MYC/PDGFRA	28
GO:0060828	BP	GO:0060828	regulation of canonical Wnt signaling pathway	65/2702	261/18800	4.25664e-06	0.000230344	0.000177458	TBX18/ZEB2/SMAD3/SOX4/FZD6/FGF2/BMP2/LMBR1L/ATP6AP2/CTNNBIP1/SOX9/CDH2/CTNND1/TMEM64/AXIN2/WNT3A/TLE4/KPNA1/ZNRF3/CSNK1G3/G3BP1/PPM1B/XIAP/TBL1XR1/MAPK14/WNK1/BAMBI/GSKIP/CAPRIN2/USP8/TNKS/MCC/DDX3X/GID8/GSK3B/TMEM170B/UBE2B/CTDNEP1/CYLD/CSNK1G1/RBMS3/EGFR/STK11/KREMEN1/DKK2/PRICKLE1/CSNK1E/GSK3A/LYPD6/CCAR2/RSPO3/MLLT3/AMER1/USP47/SRC/FRMD8/LIMD1/LRP4/ZNF703/TPBGL/NRARP/SOST/LZTS2/APC2/SOX17	65
GO:0045927	BP	GO:0045927	positive regulation of growth	64/2702	256/18800	4.38972e-06	0.00023548	0.000181415	ITSN2/FGF2/FXN/HOPX/VEGFA/CREB1/EFNA5/IGF1/ADAM17/TGFB2/TGFBR2/RPS6KB1/ERBB4/RPS6KA3/CXCL12/POU4F2/MEF2C/SDCBP/NDEL1/WNT3A/TGFBR3/CSNK2A1/RAB11A/BASP1/TEAD1/TRPC5/MAPK14/WT1/KDM2B/BMPR2/DBN1/SLC9A1/INO80/DDX3X/MACF1/EXOSC2/BCL2/SFN/GATA6/ADAM10/INSR/CACNG7/SERP1/EGFR/MAP1B/NRP1/CSF1/PPARD/MTPN/DERL2/RHOA/SEMA4D/MMP14/SLC23A2/USP47/SYT2/DBNL/RASAL1/RPS6KA1/LIMK1/CPNE5/RIMS2/PARP2/CYFIP1	64
GO:0050804	BP	GO:0050804	modulation of chemical synaptic transmission	96/2702	429/18800	4.44844e-06	0.000236573	0.000182257	NLGN1/PTEN/APP/PTGS2/GRIK3/ITGB1/YTHDF1/PPP1R9B/MPP2/RAP1B/PPP3CB/NPTX2/PPP3CA/CDH2/CLSTN2/MAPK1/MEF2C/NLGN4X/SNCG/CPEB3/YWHAH/WNT3A/RIMS3/IQSEC2/HOMER1/RAP1A/PFN2/RAPGEF2/ARC/DBN1/NPTN/TPRG1L/USP8/KIT/S1PR2/MECP2/NF1/SLC24A2/RGS4/GSK3B/SHANK3/RAB3GAP1/EIF4E/NPTXR/ERC1/VPS18/CALM3/FBXL20/SNCA/CACNG7/EIF4EBP2/HAP1/SQSTM1/MAP1B/KRAS/PRNP/NPTX1/SLC7A11/ELAVL4/IGSF11/PREPL/USP46/YWHAG/NLGN2/CACNA1B/N…	96
GO:0002262	BP	GO:0002262	myeloid cell homeostasis	45/2702	160/18800	4.50317e-06	0.000237437	0.000182922	ETS1/BCL2L11/ZBTB7A/VEGFA/KITLG/ADAM17/SMAD5/TMOD3/CDK6/HMGB2/TGFBR3/RBFOX2/HIF1A/SH2B3/MAPK14/PKNOX1/KLF13/HOXA5/KIT/IKZF1/KLF2/ZFP36L1/HMGB1/PIK3CD/PIK3CB/MAFB/CEBPG/SLC7A11/NCAPG2/PTBP3/B2M/ACIN1/TSPO2/HOXB6/THRA/MED1/DYRK3/ADAR/EPAS1/JAK3/P4HTM/ARID4A/GATA3/MFHAS1/HSPA1B	45
GO:0072659	BP	GO:0072659	protein localization to plasma membrane	69/2702	283/18800	4.83502e-06	0.000252773	0.000194738	NFASC/GOLGA7/ACTB/GOLPH3/ITGB1/ZDHHC7/GORASP1/PPP1R9B/TMED2/ROCK2/RAB10/MYO5A/ARF6/ARL6IP5/CDH2/ROCK1/VPS4A/WNT3A/GOPC/GGA3/EXOC5/PIK3R1/RAB11A/NUMB/RAB8B/RAB13/RAP1A/RAPGEF2/VAMP3/KIF13A/EFR3A/RAB34/WNK3/MACF1/ITGA3/PTPN9/ZDHHC8/FAM126B/EHD1/TSPAN14/PACS1/OPTN/RAB40B/MAP7/EGFR/SQSTM1/RAB40C/PRNP/RAB12/RAB3D/APPL1/PREPL/AR/RAB3B/TSPAN17/ZDHHC2/MMP14/SORBS1/DCHS1/ZDHHC5/STXBP1/LRRC15/STAC/PRKCH/EH…	69
GO:0060669	BP	GO:0060669	embryonic placenta morphogenesis	14/2702	27/18800	4.89091e-06	0.000253546	0.000195333	DNAJB6/TRIM28/ADM/TMED2/GRB2/FZD5/SOCS3/WNT7B/ZFP36L1/CDKN1C/ST14/RSPO3/SPINT1/GCM1	14
GO:0099177	BP	GO:0099177	regulation of trans-synaptic signaling	96/2702	430/18800	4.93316e-06	0.000253606	0.000195379	NLGN1/PTEN/APP/PTGS2/GRIK3/ITGB1/YTHDF1/PPP1R9B/MPP2/RAP1B/PPP3CB/NPTX2/PPP3CA/CDH2/CLSTN2/MAPK1/MEF2C/NLGN4X/SNCG/CPEB3/YWHAH/WNT3A/RIMS3/IQSEC2/HOMER1/RAP1A/PFN2/RAPGEF2/ARC/DBN1/NPTN/TPRG1L/USP8/KIT/S1PR2/MECP2/NF1/SLC24A2/RGS4/GSK3B/SHANK3/RAB3GAP1/EIF4E/NPTXR/ERC1/VPS18/CALM3/FBXL20/SNCA/CACNG7/EIF4EBP2/HAP1/SQSTM1/MAP1B/KRAS/PRNP/NPTX1/SLC7A11/ELAVL4/IGSF11/PREPL/USP46/YWHAG/NLGN2/CACNA1B/N…	96
GO:0035270	BP	GO:0035270	endocrine system development	39/2702	132/18800	5.29845e-06	0.000270134	0.000208112	SMAD3/SOX4/FGF2/CRKL/GLI2/BMP2/NEUROD1/CREB1/SOX9/CDH2/CDK6/SMAD4/SMAD2/MAPK1/SALL1/ARID5B/CYP1B1/WT1/CLOCK/RAF1/HOXA5/NF1/RFX3/GSK3B/HOXD3/IL6R/GATA6/INSR/PAX6/CDKN1C/ALDH1A2/HNF4A/SIX1/ONECUT2/GSK3A/ONECUT1/THRA/PDGFRA/GATA3	39
GO:0072594	BP	GO:0072594	establishment of protein localization to organelle	96/2702	431/18800	5.46708e-06	0.000276446	0.000212976	TXNIP/TNPO1/KPNA2/NEURL1B/PTGS2/FBXW7/NOLC1/SMAD3/TARDBP/GNPTAB/TP53/CSE1L/CDKN1A/TRIM28/SEC61A2/KPNA6/RAB10/CRY2/PPP3CA/E2F3/SUFU/TNFAIP3/POM121C/FZD5/VPS4A/GGA3/KPNA1/PIK3R1/NUP50/GCC2/NMT1/RAB11A/KPNA5/TRAM1/ZFAND2B/TIMM10B/MAPK14/RAB8B/SEC63/NUP54/VPS37A/PRKAA1/TNPO2/BCL3/VPS37B/SEC61A1/ARIH2/UBE2D3/NF1/LEPROT/HSPA8/RGPD4/LRWD1/PEX2/PEX26/HEATR3/RAB3GAP1/TRMT10B/MAVS/PEX5L/OXA1L/NPEPPS/CALM3/…	96
GO:0030865	BP	GO:0030865	cortical cytoskeleton organization	23/2702	61/18800	5.61469e-06	0.000281602	0.000216948	NLGN1/RHOBTB3/RHOB/EPB41/ROCK2/NCKAP1/RAC1/RTKN/ARF6/ROCK1/VPS4A/TLN1/RACGAP1/RAB13/WDR1/RHOC/AKAP11/PLEC/RHOA/STRIP1/EHD2/RHOH/FMNL3	23
GO:0099003	BP	GO:0099003	vesicle-mediated transport in synapse	52/2702	197/18800	6.53413e-06	0.000325073	0.000250438	NLGN1/ITSN2/PTEN/ACTB/RAP1B/PPP3CB/ARF6/CDH2/ROCK1/NLGN4X/SNCG/WNT3A/RIMS3/EFNB2/CDK5R1/STON2/BLOC1S6/NUMB/RAP1A/PFN2/ARC/RAPGEF4/NAPB/CTBP2/GSK3B/RAB3GAP1/VPS18/CALM3/FBXL20/SNCA/DNAJC5/PREPL/CLCN3/STX11/NLGN2/TOR1A/RAB3B/DNM1/SYN1/SYT9/SNPH/SYT2/OTOF/BSN/STXBP1/RIMS4/DNM3/BRSK2/ITSN1/BTBD9/RIMS2/CYFIP1	52
GO:0007266	BP	GO:0007266	Rho protein signal transduction	40/2702	138/18800	6.76015e-06	0.000333627	0.000257028	MET/ITGB1/RHOB/ROCK2/RAC1/RTKN/ROCK1/LPAR1/ABL2/DLC1/RAF1/ABCA1/ARHGAP1/ROBO1/SYNPO2L/ITGA3/PHACTR4/ARHGEF18/APOC3/ARHGDIA/STMN1/NRP1/STARD13/F2RL3/ARHGAP42/RHOA/NET1/CDC42EP1/EPS8L1/ARHGAP35/CUL3/HEG1/ARHGEF12/MCF2L/LIMK1/RHOU/RASGRF2/ARHGAP29/GPR35/CDC42EP4	40
GO:0048041	BP	GO:0048041	focal adhesion assembly	28/2702	83/18800	7.0981e-06	0.000345432	0.000266123	PTPRJ/PTEN/SMAD3/THBS1/LIMCH1/ROCK2/VEGFA/EFNA5/RAC1/ROCK1/RCC2/POLDIP2/DLC1/SLC9A1/ITGA2/MACF1/BCL2/FMN1/LIMS1/NRP1/RHOA/BCAS3/MMP14/SORBS1/SRC/PEAK1/TSC1/PTPRA	28
GO:0030218	BP	GO:0030218	erythrocyte differentiation	37/2702	124/18800	7.11134e-06	0.000345432	0.000266123	ETS1/ZBTB7A/VEGFA/SMAD5/TMOD3/CDK6/HMGB2/TGFBR3/RBFOX2/HIF1A/SH2B3/MAPK14/PKNOX1/KLF13/HOXA5/KIT/IKZF1/KLF2/ZFP36L1/MAFB/CEBPG/NCAPG2/PTBP3/B2M/ACIN1/TSPO2/THRA/MED1/DYRK3/ADAR/EPAS1/JAK3/P4HTM/ARID4A/GATA3/MFHAS1/HSPA1B	37
GO:0030323	BP	GO:0030323	respiratory tube development	49/2702	183/18800	7.8073e-06	0.000367801	0.000283356	ATXN1L/FBXW7/ATP7A/FGF2/GLI2/HOPX/VEGFA/CREB1/ACVR2B/SOX9/TGFBR2/SOX11/SMAD2/MAPK1/SPRY2/PTGES3/MAN2A1/NFIB/BMPR2/DLG5/WNT7B/HOXA5/ITGA3/KLF2/GATA6/CRISPLD2/THRB/ASXL1/YWHAZ/KRAS/ERRFI1/SPRY1/SLC7A11/PDGFA/ALDH1A2/IGFBP5/DAG1/TAB1/MMP14/THRA/CCBE1/HEG1/EPAS1/HS6ST1/SMPD3/ADAMTS2/PDGFRA/RBP4/NKX2-8	49
GO:0099504	BP	GO:0099504	synaptic vesicle cycle	49/2702	183/18800	7.8073e-06	0.000367801	0.000283356	NLGN1/ITSN2/PTEN/ACTB/RAP1B/PPP3CB/ARF6/CDH2/ROCK1/NLGN4X/SNCG/WNT3A/RIMS3/CDK5R1/STON2/BLOC1S6/RAP1A/PFN2/RAPGEF4/NAPB/CTBP2/GSK3B/RAB3GAP1/VPS18/CALM3/FBXL20/SNCA/DNAJC5/PREPL/CLCN3/STX11/NLGN2/TOR1A/RAB3B/DNM1/SYN1/SYT9/SNPH/SYT2/OTOF/BSN/STXBP1/RIMS4/DNM3/BRSK2/ITSN1/BTBD9/RIMS2/CYFIP1	49
GO:0046323	BP	GO:0046323	glucose import	27/2702	79/18800	7.81033e-06	0.000367801	0.000283356	RTN2/NFE2L2/IRS1/ZDHHC7/IGF1/RPS6KB1/POU4F2/SLC2A3/PIK3R1/SLC2A14/OCLN/ARPP19/MAPK14/CREBL2/GRB10/MEF2A/SLC27A1/INSR/IRS2/APPL1/MYC/GSK3A/SORBS1/PEA15/SLC5A1/TSC1/OSBPL8	27
GO:0048145	BP	GO:0048145	regulation of fibroblast proliferation	27/2702	79/18800	7.81033e-06	0.000367801	0.000283356	CTC1/MORC3/TP53/CDKN1A/EREG/IGF1/CDK6/PDGFD/PAWR/CDC73/ESR1/TP53INP1/NF1/CCNA2/FOSL2/SOD2/PEX2/CDK4/EGFR/PDGFB/WNT1/B4GALT7/PDGFA/SKI/BMI1/MYC/PDGFRA	27
GO:0046580	BP	GO:0046580	negative regulation of Ras protein signal transduction	20/2702	50/18800	8.00724e-06	0.000374217	0.000288299	MET/ITGB1/SPRY4/TGFB2/SPRY2/ABL2/DLC1/RABGEF1/RASA1/NF1/ITGA3/STMN1/PPP2CB/SPRY1/ARHGAP42/ARHGAP35/CUL3/RASAL1/HEG1/RASA4	20
GO:0006417	BP	GO:0006417	regulation of translation	101/2702	463/18800	8.12985e-06	0.000376664	0.000290184	SAMD4A/DDX6/ZFP36L2/LSM14A/APP/BZW1/HNRNPU/NOLC1/THBS1/SOX4/TARDBP/NPM1/YTHDF1/EIF4A2/CELF1/ZNF385A/ATXN2/TMED2/LARP1/ROCK2/PKM/LRPPRC/RPS6KB1/ROCK1/CD28/CPEB4/RPS6KA3/AGO1/DCP2/CPEB3/PURA/LARP4B/FXR2/UHMK1/UPF1/EIF5/PPP1R15B/AIRE/MRPS27/GSPT1/DNAJC3/CYP1B1/GUF1/QKI/PATL1/SECISBP2L/TNRC6B/CNOT7/BCL3/CNOT6/TNRC6A/CAPRIN2/ITGA2/AGO3/DDX3X/IGF2BP3/RBM4B/EXOSC2/MAPKAPK5/CNBP/MTG2/EIF4E/ZFP36L1/OGFOD1…	101
GO:0001667	BP	GO:0001667	ameboidal-type cell migration	104/2702	480/18800	8.18172e-06	0.000376664	0.000290184	AMOTL2/NFE2L2/NR2F2/ETS1/PTEN/PTGS2/FBXW7/ZEB2/RREB1/MET/THBS1/ITGB1/FGF2/SEMA6D/PFN1/SH3BP1/RHOB/PLCG2/ADAM9/PDCD10/ROCK2/VEGFA/RAC1/KITLG/SOX9/ARF6/PXN/ADAM17/ANGPT2/TGFB2/CD40/TGFBR2/CDH2/KLF4/ROCK1/ERBB4/SP1/MAP3K3/RCC2/MEF2C/AMOT/ENPP2/EFNB2/SEMA6A/SRGAP2/HIF1A/RAB11A/ARID5B/CYP1B1/CARD10/WASF2/RAB13/BMPR2/SEMA4C/PFN2/PTPRG/PIK3CA/FOXP1/PIK3R3/ITGA2/KIT/NUS1/MCC/MACF1/MECP2/NF1/ROBO1/TNS1/IT…	104
GO:0010506	BP	GO:0010506	regulation of autophagy	78/2702	336/18800	8.56011e-06	0.000391165	0.000301356	RAB39B/BCL2L11/FBXW7/MET/MTMR9/TP53/TPCN2/MTDH/LARP1/DAPK2/ROCK1/FZD5/POLDIP2/ABL2/MTMR4/PAFAH1B2/GNAI3/CDK5R1/FOXK1/HIF1A/SESN3/SMCR8/PRKAA1/ATG16L1/PIK3CA/ATP6V1B2/RRAGD/WAC/GPR137B/PSAP/USP13/ATG14/TP53INP1/SMG1/BECN1/PIP4K2C/ULK1/CAPNS1/GSK3B/UBQLN4/FOXK2/RAB3GAP1/BCL2/TECPR1/HMGB1/OPTN/PIP4K2A/NOD2/SNCA/VDAC1/VPS26A/STK11/PIK3CB/IL4/SPTLC2/ATP6V1C1/SH3GLB1/GSK3A/TRIM8/TP53INP2/MID2/ATP6V1C2/…	78
GO:0008361	BP	GO:0008361	regulation of cell size	48/2702	179/18800	9.21041e-06	0.000417787	0.000321865	PTEN/ATP7A/SEMA6D/VAV3/VEGFA/CREB1/EFNA5/RAC1/SLC12A7/CXCL12/POU4F2/NDEL1/WNT3A/SEMA6A/CDK5R1/RAB11A/TRPC5/BMPR2/SEMA4C/DBN1/RAB21/WNK3/MACF1/ULK1/GSK3B/SHANK3/SEMA3E/DPYSL2/RYK/AKT3/MAP1B/NRP1/VAV2/MTPN/RHOA/CLCN3/CLCN6/SEMA4G/SEMA4D/WDTC1/PLXNA4/DBNL/SEMA3G/KIAA0319/TSC1/SLC12A3/LIMK1/CYFIP1	48
GO:0062197	BP	GO:0062197	cellular response to chemical stress	77/2702	332/18800	1.00986e-05	0.00045473	0.000350326	NFE2L2/EZH2/PTGS2/FBXW7/MET/ATP7A/TP53/PPIA/RHOB/FXN/PPARGC1B/PDCD10/PXN/ARL6IP5/ABCC1/PDGFD/MAPK1/REST/TNFAIP3/CHUK/FAS/PAWR/PLEKHA1/CAB39/NR4A3/HIF1A/CYP1B1/MYLK/GSKIP/PRKAA1/PIK3CA/WNK3/DDX3X/TP53INP1/BECN1/SOD2/FANCD2/KLF2/ZFP36L1/BCL2/PNPT1/MELK/CCS/PRKRA/FUT8/PRKCD/MAP3K5/SNCA/PPIF/EGFR/PLEC/PARP1/WNT1/ERRFI1/KDM6B/SLC7A11/ZNF277/FOS/NET1/MYC/IL18BP/PPARGC1A/OXSR1/SRC/HTRA2/ROMO1/TSC1/EPAS1…	77
GO:0060670	BP	GO:0060670	branching involved in labyrinthine layer morphogenesis	9/2702	13/18800	1.06603e-05	0.000476545	0.000367133	ADM/TMED2/GRB2/FZD5/SOCS3/ST14/RSPO3/SPINT1/GCM1	9
GO:0061014	BP	GO:0061014	positive regulation of mRNA catabolic process	30/2702	94/18800	1.19393e-05	0.000528516	0.000407171	SAMD4A/ZFP36L2/HNRNPU/TARDBP/YTHDF1/CELF1/ROCK2/ROCK1/DCP2/CPEB3/UPF1/PATL1/TNRC6B/CNOT7/CNOT6/TNRC6A/EXOSC2/ZC3HAV1/ZFP36L1/PNPT1/METTL14/SYNCRIP/CNOT8/PDE12/PAN3/PUM1/BTG2/RC3H1/TTC5/GTPBP1	30
GO:0060713	BP	GO:0060713	labyrinthine layer morphogenesis	12/2702	22/18800	1.19942e-05	0.000528516	0.000407171	DNAJB6/ADM/TMED2/GRB2/FZD5/SOCS3/WNT7B/ZFP36L1/ST14/RSPO3/SPINT1/GCM1	12
GO:0007611	BP	GO:0007611	learning or memory	64/2702	264/18800	1.27539e-05	0.000558006	0.000429891	FOSL1/ATXN1/PTEN/APP/PTGS2/ATXN1L/ITGB1/YTHDF1/ZNF385A/PPP1R9B/PPP3CB/LDLR/CREB1/NPTX2/ARL6IP5/RPS6KB1/MAPK1/MEF2C/NLGN4X/CPEB3/HIF1A/SGK1/BLOC1S6/CAMK4/ARC/NPTN/KIT/MECP2/NF1/SLC24A2/LMX1A/CAMK2N1/ITGA3/SHANK3/CIC/INSR/EIF4EBP2/EGFR/ARF4/GATM/KRAS/PRNP/ITGA5/GM2A/SLC7A11/FOS/B2M/ELAVL4/BTG2/SYT11/THRA/KCNK10/GRIN1/CHRNA7/TSC1/JPH4/MAP1A/SLC6A1/AFF2/BTBD9/OXTR/CRTC1/HTT/GRIN2A	64
GO:0032535	BP	GO:0032535	regulation of cellular component size	80/2702	351/18800	1.34916e-05	0.000583078	0.000449206	PTEN/ATP7A/SEMA6D/VAV3/PFN1/SH3BP1/ELN/CAPZA2/VEGFA/CREB1/EFNA5/NCKAP1/RAC1/GBA2/SLC12A7/SWAP70/ADD3/ARF6/TMOD3/GRB2/CXCL12/POU4F2/TWF1/NDEL1/WNT3A/SEMA6A/CDK5R1/RAB11A/TRPC5/BMPR2/SEMA4C/PFN2/WDR1/DBN1/PIK3CA/RASA1/WNT7B/ARFGEF1/RAB21/WNK3/CFL2/MACF1/ULK1/GSK3B/SHANK3/FMN1/SEMA3E/PRKCD/DPYSL2/RYK/CAPZA1/AKT3/MAP1B/NRP1/VAV2/MTPN/HP1BP3/RHOA/CLCN3/ARHGAP18/RAB3B/SSH3/CDC42EP1/CLCN6/SEMA4G/SEMA4D/…	80
GO:1904659	BP	GO:1904659	glucose transmembrane transport	34/2702	113/18800	1.3516e-05	0.000583078	0.000449206	RTN2/NFE2L2/IRS1/ZDHHC7/IGF1/YES1/RPS6KB1/POU4F2/SLC2A3/PIK3R1/NR4A3/SLC2A14/OCLN/ARPP19/MAPK14/CREBL2/GRB10/MEF2A/SLC27A1/C3/INSR/IRS2/SLC5A3/PPARD/FFAR4/APPL1/MYC/GSK3A/SORBS1/PEA15/SLC5A1/TSC1/SLC5A10/OSBPL8	34
GO:1903829	BP	GO:1903829	positive regulation of protein localization	97/2702	446/18800	1.38643e-05	0.000591712	0.000455858	TTN/ACSL4/PTGS2/FBXW7/GOLPH3/SMAD3/ITGB1/SOX4/TARDBP/SAR1B/PPIA/PPP1R9B/TRIM28/TMED10/ADAM9/PDCD10/EPB41/PPP3CB/ROCK2/CD2AP/TMEM30B/IGF1/ABHD17C/ARF6/CFTR/TGFB2/ERBB4/FZD5/WNT3A/PIK3R1/TM7SF3/CDK5R1/NMT1/HIF1A/GNAI1/MYO1C/MAPK14/CARD10/PRKAA1/NPTN/GPR137B/WNK3/ARIH2/UBE2D3/LEPROT/ITGA3/YWHAE/PTPN9/GSK3B/ZDHHC8/FGG/SFN/MAVS/LRIG2/NPEPPS/PRKCD/TFRC/IRS2/NR1H2/SERP1/EGFR/SLC5A3/STK11/SQSTM1/PARP1/CC…	97
GO:0110053	BP	GO:0110053	regulation of actin filament organization	65/2702	270/18800	1.3908e-05	0.000591712	0.000455858	MET/WASF3/SMAD3/PFN1/SH3BP1/ELN/LIMCH1/ROCK2/CAPZA2/NCKAP1/RAC1/GBA2/SWAP70/GMFB/ADD3/ARF6/PXN/TMOD3/ROCK1/GRB2/CXCL12/LPAR1/TWF1/PIK3R1/TJP1/DLC1/ARFIP2/WASF2/PFN2/WDR1/DBN1/PIK3CA/RASA1/ARFGEF1/SLC9A1/CFL2/RHOC/RGS4/SYNPO2L/SYNPO2/SHANK3/ARHGEF18/FMN1/PRKCD/STMN1/CAPZA1/NRP1/WASL/MTPN/PAK1/RHOA/ARHGAP18/SSH3/NF2/CDC42EP1/ARHGEF15/SPTBN2/ARHGAP35/DBNL/TSC1/LIMK1/ARF1/SSH1/CDC42EP4/CYFIP1	65
GO:0016032	BP	GO:0016032	viral process	92/2702	418/18800	1.40242e-05	0.000592572	0.00045652	DDX6/TFAP4/KPNA2/CCNK/HMGA2/ITGB1/TARDBP/TMPRSS4/TP53/IDE/TPCN2/PPIA/TRIM28/LDLR/KPNA6/LARP1/ROCK2/CD28/SP1/REST/NFIA/VPS4A/N4BP1/RAB1B/FURIN/EFNB2/HCFC2/DEK/SRPK1/MAN2A1/EPS15/VPS4B/VPS37A/ATG16L1/CNOT7/CCNT2/RAB1A/TNIP1/ITGA2/PPARA/VPS37B/DDX3X/SIVA1/HSPA8/PCBP2/CTBP2/GSK3B/TRIM59/ZC3HAV1/USP6NL/BCL2/APOBEC3A/MAVS/ST3GAL2/SLC1A5/VPS18/MCTS1/SLC52A2/ST6GALNAC4/FUT8/INSR/TFRC/EGFR/PDE12/ARL8B/NRP…	92
GO:0007178	BP	GO:0007178	transmembrane receptor protein serine/threonine kinase signaling pathway	83/2702	368/18800	1.41803e-05	0.000595088	0.000458459	NLK/RNF111/ZEB1/ZBTB7A/ZEB2/SMAD3/THBS1/HOXA13/TP53/PDCD4/ENG/BMP2/ADAM9/ITGB8/RGMB/ACVR2B/PXN/ZFYVE9/ADAM17/TGFB2/SMAD5/ZNF451/TGFBR2/SOX11/SMAD4/SMAD2/SPRY2/DDX5/SDCBP/TGFBR3/MTMR4/FURIN/XIAP/PEG10/MAPK14/MSX2/PMEPA1/BAMBI/BMPR2/BMP3/SKIL/TRIM33/PPARA/UBE2D3/GDF11/ITGA3/VWC2/GATA6/FUT8/NREP/STK11/PARP1/WNT1/VWC2L/ACVR1/TGIF2/LNPEP/SPRY1/BMP8A/SLC33A1/FOS/CDKN1C/APPL1/SKI/HNF4A/ONECUT2/ATOH8/DAN…	83
GO:0045664	BP	GO:0045664	regulation of neuron differentiation	50/2702	192/18800	1.45311e-05	0.00060569	0.000466627	NLGN1/DDX6/APP/ZEB1/SPAG9/BMP2/TCF3/FOXG1/MIB1/NEUROD1/TLX3/SOX9/SOX11/ROCK1/REST/CXCL12/POU4F2/MEF2C/YWHAH/WNT3A/CDK5R1/BCL11B/TRPC5/CASZ1/GDF11/ID4/LMX1A/GSK3B/HOXD3/EIF4E/BCL2/VWC2/FGFR1/HEYL/DPYSL2/NREP/PAX6/SOCS2/MAP1B/VWC2L/TGIF2/B2M/RHOA/YWHAG/SIX1/CSNK1E/BEND6/MED1/ZFHX2/IMPACT	50
GO:0035148	BP	GO:0035148	tube formation	42/2702	152/18800	1.48371e-05	0.000614297	0.000473258	BCL2L11/SIX4/SOX4/FZD6/FGF2/PFN1/VANGL2/ADM/TMED2/MIB1/VEGFA/SOX9/TGFB2/PODXL/SOX11/SUFU/LUZP1/DLC1/HIF1A/MTHFD1L/KDM2B/NFIB/SEMA4C/PRKACB/PHACTR4/PIK3CD/YWHAZ/TRAF6/BCL10/PRICKLE1/SKI/SIX1/ATOH8/BCAS3/ST14/ARHGAP35/DVL3/TEAD2/TSC1/SPINT1/STIL/GATA3	42
GO:0071383	BP	GO:0071383	cellular response to steroid hormone stimulus	52/2702	203/18800	1.62733e-05	0.000666476	0.000513457	TFAP4/ZFP36L2/ARID1A/BCL2L11/ZBTB7A/HNRNPU/NR3C1/DDIT4/PPARGC1B/CRY2/RPS6KB1/DDX17/IGF1R/REST/POU4F2/DDX5/YWHAH/NCOR2/NR4A3/RBFOX2/PTGES3/SGK1/ATP1A3/CYP1B1/PMEPA1/ESR1/CLOCK/FOXP1/USP8/PPARA/HSPA8/EIF4E/ZFP36L1/ABHD2/VPS18/HEYL/PARP1/ERRFI1/ACVR1/PPARD/STRN3/PAK1/RHOA/AR/PHB2/CALCOCO1/FKBP4/SRC/MED1/PADI2/RXRA/HSPA1B	52
GO:0034101	BP	GO:0034101	erythrocyte homeostasis	38/2702	133/18800	1.63135e-05	0.000666476	0.000513457	ETS1/ZBTB7A/VEGFA/SMAD5/TMOD3/CDK6/HMGB2/TGFBR3/RBFOX2/HIF1A/SH2B3/MAPK14/PKNOX1/KLF13/HOXA5/KIT/IKZF1/KLF2/ZFP36L1/MAFB/CEBPG/NCAPG2/PTBP3/B2M/ACIN1/TSPO2/HOXB6/THRA/MED1/DYRK3/ADAR/EPAS1/JAK3/P4HTM/ARID4A/GATA3/MFHAS1/HSPA1B	38
GO:0045926	BP	GO:0045926	negative regulation of growth	60/2702	245/18800	1.69277e-05	0.000687019	0.000529283	PTPRJ/PTEN/DCBLD2/SMAD3/SEMA6D/TMPRSS4/TP53/SPAG9/CDKN1A/WWC2/PPP1R9B/FXN/NPR1/JARID2/TGFB2/BTG1/TGFBR2/SMAD4/VGLL4/YY1/WNT3A/SEMA6A/CRLF3/CDK5R1/HIF1A/WT1/BMPR2/SEMA4C/SMARCA2/CAPRIN2/DCUN1D3/PPARA/DDX3X/ULK1/RGS4/BCL2/PNPT1/SEMA3E/RYK/SERTAD3/STK11/SOCS2/CDKN1B/NRP1/PPARD/SERTAD2/EI24/IGFBP5/HNF4A/GSK3A/SEMA4G/CCAR2/SEMA4D/SEMA3G/KIAA0319/ADRB1/WWC3/RBP4/HSPA1B/SOX17	60
GO:0043405	BP	GO:0043405	regulation of MAP kinase activity	48/2702	183/18800	1.74129e-05	0.000701174	0.000540189	PTPRJ/TRIB1/EZH2/MAP3K4/THBS1/FGF2/PDCD4/SPRY4/BMP2/ADAM9/PDCD10/VEGFA/KITLG/CD40/MAP4K2/MAP3K11/PDGFD/MAP2K6/KSR1/SPRY2/FZD5/SH2B3/TNFRSF11A/IRAK1/HIPK3/STK38/KIT/NF1/ROBO1/FGFR1/NOD2/INSR/PRKCD/MAP3K5/EGFR/PIK3CB/PDGFB/EPGN/PAQR3/SPRY1/TRAF6/PDGFA/PAK1/TAB1/SRC/DVL3/TRIB2/FLT1	48
GO:0015749	BP	GO:0015749	monosaccharide transmembrane transport	35/2702	119/18800	1.75557e-05	0.000701174	0.000540189	RTN2/NFE2L2/IRS1/ZDHHC7/IGF1/YES1/RPS6KB1/POU4F2/SLC2A3/PIK3R1/NR4A3/SLC2A14/OCLN/ARPP19/MAPK14/CREBL2/GRB10/MEF2A/SLC27A1/C3/INSR/IRS2/SLC5A3/PPARD/FFAR4/APPL1/MYC/GSK3A/SLC23A2/SORBS1/PEA15/SLC5A1/TSC1/SLC5A10/OSBPL8	35
GO:0035051	BP	GO:0035051	cardiocyte differentiation	42/2702	153/18800	1.7646e-05	0.000701174	0.000540189	TTN/TBX18/HNRNPU/ITGB1/SIK1/SOX6/PDCD4/BMP2/FRS2/VEGFA/IGF1/TGFB2/SMAD4/MAPK1/YY1/REST/MEF2C/WNT3A/TGFBR3/EFNB2/MYLK3/WT1/RARB/MEF2A/SLC9A1/PPARA/ACTC1/RGS4/GATA6/EGFR/PLEC/ACVR1/KDM6B/SPRY1/PRICKLE1/SGCD/GSK3A/ALPK3/TSC1/PDGFRA/PARP2/SOX17	42
GO:0048659	BP	GO:0048659	smooth muscle cell proliferation	46/2702	173/18800	1.77311e-05	0.000701174	0.000540189	XRCC6/TRIB1/PTEN/PTGS2/THBS1/FGF2/CDKN1A/PDCD4/ELN/BMP2/NPR1/FRS2/EREG/IGF1/CTNNBIP1/TGFBR2/RPS6KB1/PDGFD/IGF1R/TNFAIP3/MEF2C/POLDIP2/MEF2D/GNAI3/NR4A3/IRAK1/BMPR2/PIK3CA/FOXP1/ITGA2/S1PR2/FOXJ2/SOD2/IL6R/PTAFR/MAP3K5/PDGFB/CDKN1B/DNMT1/PPARD/RHOA/MYC/IGFBP5/SF1/PPARGC1A/SMPD3	46
GO:0003002	BP	GO:0003002	regionalization	80/2702	354/18800	1.86572e-05	0.000733099	0.000564783	NR2F2/PBX3/HOXA10/TBX18/HIPK1/SMAD3/FGF2/CRKL/TP53/GLI2/BMP2/FOXG1/TMED2/FRS2/MIB1/ATP6AP2/NEUROD1/SOX1/ACVR2B/CTNNBIP1/SMAD4/HOXA9/SMAD2/SUFU/YY1/MEF2C/FZD5/AXIN2/WNT3A/BASP1/DMRT2/MSX2/WT1/LFNG/KDM2B/GRSF1/BMPR2/PRKACB/ARC/WNT7B/HOXA5/MTF2/ROBO1/GDF11/HOXD3/XRCC2/PGAP1/GPR161/C3/HEYL/PAX6/WNT1/MAFB/HOXC8/NRP1/ACVR1/SPRY1/CHSY1/SKI/BMI1/ALDH1A2/AR/SIX1/MEOX1/ALX4/HOXB6/TDRKH/CDX1/BTG2/WNT8B/MLLT…	80
GO:0009791	BP	GO:0009791	post-embryonic development	28/2702	87/18800	1.93534e-05	0.000755642	0.000582151	MORC3/BCL2L11/PRDM1/VEGFA/ACVR2B/KLF4/PLAGL2/SMAD2/FZD5/PLEKHA1/ASH1L/BCL11B/ARID5B/MECP2/SOD2/BCL2/SERP1/TIPARP/ALX4/ETNK2/SGPL1/SZT2/EMX1/HEG1/ATM/GATA3/APOB/IGF2R	28
GO:0021915	BP	GO:0021915	neural tube development	42/2702	154/18800	2.09356e-05	0.000812277	0.000625782	SOX4/FZD6/PFN1/VANGL2/GLI2/ADM/TMED2/MIB1/ATP6AP2/TGFB2/SOX11/SUFU/WNT3A/LUZP1/DLC1/HIF1A/MTHFD1L/KDM2B/SEMA4C/PRKACB/NF1/PHACTR4/ZFP36L1/GPR161/PAX6/WNT1/TRAF6/BCL10/PRICKLE1/SKI/ALDH1A2/ST14/ARHGAP35/DCHS1/DVL3/TEAD2/PLXNA2/TSC1/SPINT1/STIL/GBX2/SOX17	42
GO:0021537	BP	GO:0021537	telencephalon development	60/2702	247/18800	2.19763e-05	0.000842062	0.00064873	PTEN/EZH2/CRKL/PPP1R9B/BMP2/FOXG1/FBXO45/HPRT1/NEUROD1/AGTPBP1/ATIC/CDH2/CDK6/ERBB4/IGF1R/CXCL12/NDEL1/WNT3A/SALL1/CDK5R1/SRGAP2/BCL11B/HIF1A/BLOC1S6/RARB/NUMB/KDM2B/NFIB/NF1/ROBO1/ID4/LMX1A/TACC1/YWHAE/GSK3B/SHANK3/PHLPP2/RYK/PAX6/EGFR/BTBD3/SLC7A11/RHOA/SKI/NSUN5/AVPR2/NF2/BTG2/ZSWIM6/NIN/MDGA1/PLXNA4/SZT2/EMX1/SECISBP2/LRP8/TSC1/TACC2/OXTR/ALDH1A3	60
GO:0090068	BP	GO:0090068	positive regulation of cell cycle process	60/2702	247/18800	2.19763e-05	0.000842062	0.00064873	UBXN2B/APP/EZH2/HNRNPU/HOXA13/CDC14B/NPM1/DDX39B/CCND1/PLCG2/DBF4/CDC7/ROCK2/EREG/IGF1/SMC5/ADAM17/TMOD3/CD28/IGF1R/RCC2/CUL4A/POLDIP2/KIF23/KLHL18/CDC73/PHIP/RAB11A/RACGAP1/MSX2/E2F8/FAM83D/VPS4B/CCND2/INO80/DDX3X/MECP2/BECN1/UBE2B/CDK4/RAD21/INSR/EGFR/PDGFB/EPGN/CDC25B/MDM2/OR2A4/RHOA/RHNO1/CDC25A/TFDP1/PHB2/RRM2/MED1/DYRK3/CUL3/WIZ/SMPD3/STIL	60
GO:0045787	BP	GO:0045787	positive regulation of cell cycle	75/2702	329/18800	2.45637e-05	0.000924083	0.000711919	UBXN2B/FOSL1/APP/EZH2/CCNK/BCL2L11/HNRNPU/HOXA13/CDC14B/NPM1/DDX39B/CCND1/PLCG2/FOXG1/DBF4/CDC7/ROCK2/EREG/IGF1/SMC5/ADAM17/TGFB2/TMOD3/RPS6KB1/CD28/IGF1R/RCC2/CUL4A/POLDIP2/KIF23/KLHL18/CDK5R1/CDC73/PHIP/RAB11A/RACGAP1/MSX2/LFNG/E2F8/FAM83D/VPS4B/CCNT2/CCND2/INO80/DDX3X/MECP2/BECN1/UBE2B/EIF4E/CDK4/RAD21/INSR/EGFR/PDGFB/CDKN1B/EPGN/CDC25B/MDM2/OR2A4/RHOA/MYC/RHNO1/CCNT1/CDC25A/TFDP1/CKS1B/PHB2/R…	75
GO:0043487	BP	GO:0043487	regulation of RNA stability	45/2702	170/18800	2.45663e-05	0.000924083	0.000711919	SAMD4A/ZFP36L2/HNRNPU/TARDBP/NPM1/YTHDF1/HNRNPC/CELF1/LIN28B/LARP1/ROCK2/ROCK1/DCP2/AXIN2/CPEB3/LARP4B/FXR2/UPF1/HNRNPA0/MAPK14/PATL1/TNRC6B/CNOT7/CNOT6/TNRC6A/TNFRSF1B/EXOSC2/PHAX/ZFP36L1/PNPT1/METTL14/PRKCD/SYNCRIP/CACNG7/CNOT8/FXR1/PDE12/PAN3/ELAVL4/PUM2/PUM1/BTG2/RC3H1/SERBP1/FUS	45
GO:0048660	BP	GO:0048660	regulation of smooth muscle cell proliferation	45/2702	170/18800	2.45663e-05	0.000924083	0.000711919	XRCC6/TRIB1/PTEN/PTGS2/THBS1/FGF2/CDKN1A/PDCD4/ELN/BMP2/NPR1/FRS2/EREG/IGF1/CTNNBIP1/TGFBR2/RPS6KB1/PDGFD/IGF1R/TNFAIP3/MEF2C/MEF2D/GNAI3/NR4A3/IRAK1/BMPR2/PIK3CA/FOXP1/ITGA2/S1PR2/FOXJ2/SOD2/IL6R/PTAFR/MAP3K5/PDGFB/CDKN1B/DNMT1/PPARD/RHOA/MYC/IGFBP5/SF1/PPARGC1A/SMPD3	45
GO:0043555	BP	GO:0043555	regulation of translation in response to stress	11/2702	20/18800	2.52822e-05	0.000945247	0.000728223	NPM1/TMED2/RPS6KA3/PPP1R15B/DNAJC3/DDX3X/EIF2AK1/RPS6KA1/EIF2AK2/IMPACT/PPP1R15A	11
GO:0048675	BP	GO:0048675	axon extension	35/2702	121/18800	2.59954e-05	0.000966057	0.000744256	ITGB1/SEMA6D/PPP3CB/VEGFA/CXCL12/POU4F2/NDEL1/WNT3A/SEMA6A/CDK5R1/RAB11A/TRPC5/BMPR2/SLC9A6/SEMA4C/DBN1/RAB21/MACF1/ULK1/GSK3B/SEMA3E/DPYSL2/RYK/MAP1B/NRP1/ALCAM/SEMA4G/SEMA4D/PLXNA4/DBNL/SEMA3G/KIAA0319/HSP90AA1/LIMK1/CYFIP1	35
GO:0030516	BP	GO:0030516	regulation of axon extension	29/2702	93/18800	2.71087e-05	0.000990295	0.000762929	SEMA6D/VEGFA/CXCL12/POU4F2/NDEL1/WNT3A/SEMA6A/CDK5R1/RAB11A/TRPC5/BMPR2/SEMA4C/DBN1/RAB21/MACF1/GSK3B/SEMA3E/DPYSL2/RYK/MAP1B/NRP1/SEMA4G/SEMA4D/PLXNA4/DBNL/SEMA3G/KIAA0319/LIMK1/CYFIP1	29
GO:0006913	BP	GO:0006913	nucleocytoplasmic transport	71/2702	308/18800	2.71851e-05	0.000990295	0.000762929	TXNIP/RANGAP1/TNPO1/ATXN1/KPNA2/PABPN1/ZC3H11A/PTGS2/HNRNPA2B1/FYTTD1/NOLC1/SMAD3/TARDBP/NPM1/TP53/CSE1L/CDKN1A/DDX39B/TRIM28/KPNA6/NEUROD1/CRY2/PPP3CA/E2F3/SUFU/POM121C/PTPN14/DESI1/YTHDC1/XPO7/KPNA1/PIK3R1/NUP50/UHMK1/DNAJC27/UPF1/KPNA5/AGFG1/XPO6/MAPK14/NUP54/TNPO2/BCL3/SMG1/NF1/RGPD4/YWHAE/GSK3B/HEATR3/NUP205/PHAX/SFN/MAVS/DDX19B/PRKCD/NXT2/IPO7/SQSTM1/KPNA4/APPL1/PRICKLE1/BACH2/PHB2/UPF2/FAM…	71
GO:0051169	BP	GO:0051169	nuclear transport	71/2702	308/18800	2.71851e-05	0.000990295	0.000762929	TXNIP/RANGAP1/TNPO1/ATXN1/KPNA2/PABPN1/ZC3H11A/PTGS2/HNRNPA2B1/FYTTD1/NOLC1/SMAD3/TARDBP/NPM1/TP53/CSE1L/CDKN1A/DDX39B/TRIM28/KPNA6/NEUROD1/CRY2/PPP3CA/E2F3/SUFU/POM121C/PTPN14/DESI1/YTHDC1/XPO7/KPNA1/PIK3R1/NUP50/UHMK1/DNAJC27/UPF1/KPNA5/AGFG1/XPO6/MAPK14/NUP54/TNPO2/BCL3/SMG1/NF1/RGPD4/YWHAE/GSK3B/HEATR3/NUP205/PHAX/SFN/MAVS/DDX19B/PRKCD/NXT2/IPO7/SQSTM1/KPNA4/APPL1/PRICKLE1/BACH2/PHB2/UPF2/FAM…	71
GO:0035308	BP	GO:0035308	negative regulation of protein dephosphorylation	15/2702	34/18800	2.72897e-05	0.000990295	0.000762929	PPP1R9B/ROCK2/CRY2/PPP1R11/SWAP70/ROCK1/ARPP19/YWHAE/GSK3B/YWHAB/ENSA/PPP1R14D/MASTL/PPP1R15A/MFHAS1	15
GO:0033002	BP	GO:0033002	muscle cell proliferation	57/2702	233/18800	2.80712e-05	0.0010127	0.000780187	XRCC6/AKIRIN1/TRIB1/PTEN/PTGS2/THBS1/FGF2/CDKN1A/PDCD4/ELN/BMP2/NPR1/FRS2/EREG/IGF1/JARID2/CTNNBIP1/TGFB2/TGFBR2/RPS6KB1/ERBB4/PDGFD/IGF1R/VGLL4/TNFAIP3/MEF2C/POLDIP2/MEF2D/TGFBR3/GNAI3/KPNA1/NR4A3/MAPK14/IRAK1/BMPR2/PIK3CA/FOXP1/ITGA2/S1PR2/FOXJ2/SOD2/IL6R/PTAFR/GATA6/MAP3K5/PDGFB/CDKN1B/DNMT1/PPARD/RHOA/MYC/IGFBP5/SIX1/SF1/PPARGC1A/SMPD3/RBP4	57
GO:0010508	BP	GO:0010508	positive regulation of autophagy	38/2702	136/18800	2.82826e-05	0.00101439	0.000781493	BCL2L11/MTDH/LARP1/ROCK1/PAFAH1B2/GNAI3/HIF1A/SESN3/SMCR8/PRKAA1/ATG16L1/WAC/TP53INP1/BECN1/PIP4K2C/ULK1/GSK3B/RAB3GAP1/HMGB1/OPTN/PIP4K2A/NOD2/VDAC1/STK11/PIK3CB/IL4/SPTLC2/SH3GLB1/GSK3A/TRIM8/TP53INP2/MID2/SNX30/TPCN1/TSC1/RAB3GAP2/HTT/TMEM59	38
GO:0008360	BP	GO:0008360	regulation of cell shape	41/2702	151/18800	2.92116e-05	0.00103738	0.000799204	WASF3/MKLN1/RHOBTB3/RHOB/EPB41/VEGFA/RAC1/LPAR1/PHIP/DLC1/BAMBI/WDR1/RASA1/BRWD3/SH3KBP1/PLXNC1/BRWD1/KIT/RHOC/ARHGEF18/SEMA3E/ALDOA/DIAPH1/MARK2/RHOA/ARHGAP18/MYH9/CDC42EP1/DAG1/SEMA4D/PLXNA4/LIMD1/ARHGAP35/PLXNA2/RHOU/FGD6/RHOH/FMNL3/MYO10/CDC42EP4/CYFIP1	41
GO:0008643	BP	GO:0008643	carbohydrate transport	42/2702	156/18800	2.92599e-05	0.00103738	0.000799204	RTN2/NFE2L2/IRS1/SLC35D1/ZDHHC7/IGF1/YES1/RPS6KB1/POU4F2/SLC2A3/PIK3R1/NR4A3/SLC2A14/OCLN/ARPP19/MAPK14/CREBL2/GRB10/SLC37A1/MEF2A/SLC27A1/SLC37A2/C3/INSR/IRS2/SLC35A5/SLC5A3/PPARD/FFAR4/APPL1/MYC/GSK3A/SLC23A2/SORBS1/PEA15/SLC5A1/TSC1/SMPD3/SLC5A10/OSBPL8/ABCB11/MFSD12	42
GO:0048762	BP	GO:0048762	mesenchymal cell differentiation	59/2702	244/18800	2.95715e-05	0.00104205	0.000802803	PTEN/EZH2/HNRNPAB/HMGA2/NOLC1/SMAD3/SEMA6D/PDCD4/ENG/TRIM28/BMP2/ROCK2/KITLG/SOX9/TGFB2/TGFBR2/CDH2/SOX11/DDX17/SMAD4/ROCK1/ERBB4/SMAD2/MAPK1/SPRY2/MEF2C/DDX5/AXIN2/SDCBP/TGFBR3/SEMA6A/HIF1A/MSX2/BAMBI/FAM83D/SEMA4C/DLG5/WNT10A/GSK3B/PHACTR4/BCL2/FGFR1/SEMA3E/HEYL/NRP1/ACVR1/SPRY1/ALDH1A2/SIX1/EFNA1/DAG1/FBXL17/SEMA4G/SEMA4D/AMER1/ZNF703/SEMA3G/GATA3/GBX2	59
GO:0043087	BP	GO:0043087	regulation of GTPase activity	81/2702	364/18800	2.97295e-05	0.00104205	0.000802803	RANGAP1/EZH2/ARAP2/MET/ITGB1/SYDE2/CRKL/VAV3/SH3BP1/ARL2/TBC1D22A/TMED2/SBF1/RASGRP3/EFNA5/RALGAPA2/NEDD9/CD40/RCC2/SPRY2/NDEL1/POLDIP2/AMOT/SIPA1L2/SRGAP2/RABGAP1L/SMCR8/WNK1/ELMOD2/RGL1/RAP1A/ARHGEF26/RAPGEF2/RASA1/RAPGEF4/EVI5L/ARHGAP12/GPR137B/ARFGEF1/PLXNC1/OCRL/NF1/RGS4/GSK3B/RAB3GAP1/USP6NL/LIMS1/TBC1D22B/STMN1/SOS2/PBXIP1/VAV2/SPRY1/ARHGAP42/NET1/RGP1/TBC1D15/TBC1D13/BCAS3/SGSM2/ARHGAP9/S…	81
GO:0003171	BP	GO:0003171	atrioventricular valve development	13/2702	27/18800	3.0001e-05	0.00104477	0.000804897	SOX4/MDM4/BMP2/TGFB2/TGFBR2/SMAD4/BMPR2/HEYL/ACVR1/MDM2/EFNA1/GJA5/DCHS1	13
GO:0014743	BP	GO:0014743	regulation of muscle hypertrophy	24/2702	71/18800	3.02137e-05	0.00104477	0.000804897	SMAD3/ROCK2/IGF1/JARID2/PPP3CA/SMAD4/ROCK1/YY1/TWF1/NR4A3/TRPC3/MEF2A/TNFRSF1B/SLC9A1/PPARA/BECN1/RGS4/CAMK2D/PARP1/ERRFI1/MTPN/IGFBP5/GSK3A/PARP2	24
GO:0008645	BP	GO:0008645	hexose transmembrane transport	34/2702	117/18800	3.03151e-05	0.00104477	0.000804897	RTN2/NFE2L2/IRS1/ZDHHC7/IGF1/YES1/RPS6KB1/POU4F2/SLC2A3/PIK3R1/NR4A3/SLC2A14/OCLN/ARPP19/MAPK14/CREBL2/GRB10/MEF2A/SLC27A1/C3/INSR/IRS2/SLC5A3/PPARD/FFAR4/APPL1/MYC/GSK3A/SORBS1/PEA15/SLC5A1/TSC1/SLC5A10/OSBPL8	34
GO:0042326	BP	GO:0042326	negative regulation of phosphorylation	84/2702	382/18800	3.36726e-05	0.00114827	0.000884631	PTPRJ/TFAP4/NR2F2/TRIB1/PTEN/HNRNPU/DDIT4/CRKL/TARDBP/NPM1/SPAG9/CDKN1A/PDCD4/PPIA/SPRY4/ENG/BMP2/MLLT1/TMED2/DUSP6/ROCK1/TNFAIP3/SPRY2/SH3BP5/PDE4D/PPP1R15B/SH2B3/OCLN/SMCR8/DNAJC3/RABGEF1/PMEPA1/SOCS1/GSKIP/SOCS3/HIPK3/RASSF2/STK38/GRB10/PPARA/HDAC4/ATG14/CALM1/NF1/PIP4K2C/CAMK2N1/PRKAR2A/UBE2B/SFN/CNKSR3/PIP4K2A/CALM3/PRKCD/SNCA/IRS2/PAX6/IPO7/PLEC/PIK3CB/CDKN1B/PRNP/ERRFI1/PAQR3/CTDSPL/SPRY1/…	84
GO:0061008	BP	GO:0061008	hepaticobiliary system development	38/2702	137/18800	3.37848e-05	0.00114827	0.000884631	EZH2/FBXW7/MET/CADM1/SMAD3/ATP7A/CCND1/JARID2/SOX9/ARF6/TNFAIP3/WNT3A/TGFBR3/ARID5B/MAN2A1/E2F8/SEC63/PIK3CA/ITGA2/NF1/SOD2/PNPT1/GATA6/WNT1/CEBPG/ALDH1A2/MYC/HNF4A/ONECUT2/UPF2/ONECUT1/MED1/CUL3/UPB1/RPS6KA1/IGF2R/NKX2-8/SOX17	38
GO:0050779	BP	GO:0050779	RNA destabilization	29/2702	94/18800	3.38766e-05	0.00114827	0.000884631	SAMD4A/ZFP36L2/HNRNPU/TARDBP/YTHDF1/CELF1/LIN28B/ROCK2/ROCK1/DCP2/CPEB3/UPF1/PATL1/TNRC6B/CNOT7/CNOT6/TNRC6A/TNFRSF1B/EXOSC2/ZFP36L1/PNPT1/METTL14/SYNCRIP/CNOT8/PDE12/PAN3/PUM1/BTG2/RC3H1	29
GO:0048193	BP	GO:0048193	Golgi vesicle transport	68/2702	294/18800	3.55532e-05	0.00119721	0.000922336	GOLGA7/TMED5/BICD2/RAB14/GOLPH3/SAR1B/PPP6C/SEC22C/TMED10/TMED2/NAPG/RAB10/ANKFY1/STX6/MYO5A/AP1G1/GOLT1A/LMAN2/RAB1B/GOPC/GGA3/EXOC5/TEX261/RAB6A/GCC2/ERGIC2/COG5/RAB8B/RAB13/EPS15/NRBP1/KLHL20/VAMP3/KIF13A/RAB1A/RAB34/MACF1/DNAJC28/AP3S2/SPIRE1/PGAP1/ARL1/YIPF5/ERGIC1/OPTN/KIF16B/ARF4/GAS1/CREB3L2/IER3IP1/YIPF4/KDELR1/PREPL/TMED4/SGSM2/STX5/KIF1C/RAB6B/CUL3/VPS52/TBC1D14/CCDC93/ARFGAP2/BBS1/CNS…	68
GO:0007163	BP	GO:0007163	establishment or maintenance of cell polarity	54/2702	219/18800	3.57086e-05	0.00119721	0.000922336	UBXN2B/AMOTL2/ACTB/GOLPH3/ITGB1/WEE1/CRKL/SH3BP1/RHOBTB3/RHOB/RAP1B/LIN7C/ROCK2/RAB10/KIAA1614/RAC1/FSCN1/ARF6/ROCK1/IGF1R/SPRY2/NDEL1/AMOT/MAP4/DLG5/WDR1/WNT7B/ARFGEF1/SLC9A1/RHOC/GSK3B/MAP7/CLIC4/PAX6/STK11/ARF4/MAP1B/PARD6B/SPRY1/DST/MARK2/RHOA/AMOTL1/MYH9/ACTR3/BCAS3/LRRC7/ARHGAP35/BRSK2/HSP90AA1/RHOH/GATA3/HTT/INSC	54
GO:0007160	BP	GO:0007160	cell-matrix adhesion	57/2702	235/18800	3.64237e-05	0.00121458	0.000935722	PTPRJ/PTEN/BCL2L11/SMAD3/THBS1/ITGB1/MKLN1/FREM1/ADAM9/LIMCH1/ROCK2/VEGFA/EFNA5/ITGA1/RAC1/PXN/SERPINE1/CDK6/ROCK1/RCC2/POLDIP2/PIK3R1/DLC1/HPSE/TIMM10B/RASA1/SLC9A1/ITGA2/MACF1/NF1/ITGA3/GSK3B/HOXD3/FGG/BCL2/FMN1/SEMA3E/LIMS1/PIK3CB/NRP1/CSF1/ITGA5/RHOA/MINK1/ONECUT2/AJAP1/NF2/BCAS3/DAG1/MMP14/ONECUT1/SORBS1/SRC/PEAK1/TSC1/PTPRA/CD63	57
GO:0003181	BP	GO:0003181	atrioventricular valve morphogenesis	12/2702	24/18800	3.78898e-05	0.00125668	0.000968152	SOX4/MDM4/BMP2/TGFB2/TGFBR2/SMAD4/BMPR2/HEYL/ACVR1/MDM2/EFNA1/DCHS1	12
GO:0051960	BP	GO:0051960	regulation of nervous system development	94/2702	440/18800	3.87377e-05	0.00127793	0.000984524	PLAG1/NLGN1/PTEN/EZH2/HOOK3/WASF3/TNFRSF21/SEMA6D/TP53/FBXO31/GORASP1/SLC25A12/BMP2/FOXG1/LDLR/VEGFA/EFNA5/PPP3CA/MYRF/SOX11/CLSTN2/REST/HMGB2/CXCL12/POU4F2/NDEL1/YWHAH/WNT3A/DICER1/SEMA6A/CDK5R1/HIF1A/RAB11A/MAN2A1/TRPC5/NUMB/BMPR2/SEMA4C/DLG5/RAPGEF2/DBN1/NPTN/SKIL/CAPRIN2/TNFRSF1B/RAB21/PLXNC1/KIT/MACF1/NF1/ROBO1/ULK1/SLITRK4/ID4/TMEM98/SHANK3/XRCC2/SPEN/EEF2K/SEMA3E/THBS2/HEYL/RYK/PAX6/STK11/…	94
GO:0003158	BP	GO:0003158	endothelium development	37/2702	133/18800	3.97132e-05	0.00129569	0.000998209	NR2F2/ZEB1/RAP2C/MET/HOXA13/RHOB/RAP1B/ROCK2/VEGFA/ACVR2B/BTG1/SMAD4/ROCK1/PDE4D/TJP1/HPSE/RAP1A/BMPR2/ARHGEF26/RAPGEF2/FOXP1/S1PR2/FOXJ2/GSTM3/CLIC4/NRP1/ACVR1/STARD13/KDM6B/RHOA/FASN/ATOH8/GJA5/HEG1/ZDHHC21/RAPGEF1/SOX17	37
GO:1903844	BP	GO:1903844	regulation of cellular response to transforming growth factor beta stimulus	37/2702	133/18800	3.97132e-05	0.00129569	0.000998209	RNF111/ZEB1/ZBTB7A/ZEB2/SMAD3/THBS1/TP53/ENG/BMP2/ADAM17/ZNF451/SOX11/SMAD4/SMAD2/SPRY2/SDCBP/TGFBR3/MTMR4/PEG10/PMEPA1/BAMBI/SKIL/TRIM33/PPARA/ITGA3/NREP/STK11/WNT1/SPRY1/CDKN1C/IL4/SKI/ONECUT2/DAND5/ONECUT1/ZNF703/CREBBP	37
GO:0016236	BP	GO:0016236	macroautophagy	70/2702	306/18800	4.0071e-05	0.00129569	0.000998209	UBXN2B/STX12/TP53/PLEKHM1/LARP1/YOD1/VPS4A/POLDIP2/RAB1B/PAFAH1B2/GNAI3/CDK5R1/HIF1A/SESN3/SMCR8/ARFIP2/WDR45B/VPS4B/VPS37A/ATG16L1/PIK3CA/ATP6V1B2/WAC/RAB1A/KLHL3/WDFY3/VPS37B/ATG14/TP53INP1/CALM1/SMG1/BECN1/PIP4K2C/ULK1/SYNPO2/CAPNS1/UBQLN4/RAB3GAP1/TECPR1/OPTN/PIP4K2A/NOD2/VDAC1/VPS26A/SQSTM1/ARL8B/VMP1/IL4/SPTLC2/EI24/ATP6V1C1/SH3GLB1/PHB2/VTA1/VPS36/ATG9B/TP53INP2/ATP6V1C2/QSOX1/SRC/HTRA2/SN…	70
GO:0019058	BP	GO:0019058	viral life cycle	72/2702	317/18800	4.01163e-05	0.00129569	0.000998209	DDX6/KPNA2/CCNK/HMGA2/ITGB1/TMPRSS4/IDE/TPCN2/PPIA/TRIM28/LDLR/KPNA6/LARP1/ROCK2/CD28/NFIA/VPS4A/N4BP1/RAB1B/FURIN/EFNB2/DEK/SRPK1/EPS15/VPS4B/VPS37A/ATG16L1/CNOT7/RAB1A/TNIP1/ITGA2/PPARA/VPS37B/DDX3X/SIVA1/HSPA8/PCBP2/CTBP2/TRIM59/ZC3HAV1/USP6NL/BCL2/APOBEC3A/MAVS/SLC1A5/VPS18/SLC52A2/INSR/TFRC/EGFR/PDE12/ARL8B/NRP1/ITGA5/SCARB2/NUCKS1/VTA1/DAG1/TRIM8/MID2/TPCN1/ADAR/LRRC15/MORC2/CIITA/EIF2AK2/V…	72
GO:0043488	BP	GO:0043488	regulation of mRNA stability	42/2702	158/18800	4.05169e-05	0.00130182	0.00100293	SAMD4A/ZFP36L2/HNRNPU/TARDBP/NPM1/YTHDF1/HNRNPC/CELF1/LARP1/ROCK2/ROCK1/DCP2/AXIN2/CPEB3/LARP4B/FXR2/UPF1/HNRNPA0/MAPK14/PATL1/TNRC6B/CNOT7/CNOT6/TNRC6A/EXOSC2/ZFP36L1/PNPT1/METTL14/PRKCD/SYNCRIP/CACNG7/CNOT8/FXR1/PDE12/PAN3/ELAVL4/PUM2/PUM1/BTG2/RC3H1/SERBP1/FUS	42
GO:0003179	BP	GO:0003179	heart valve morphogenesis	20/2702	55/18800	4.17235e-05	0.00133063	0.00102512	SOX4/MDM4/ELN/BMP2/ROCK2/SOX9/TGFB2/TGFBR2/SMAD4/ROCK1/MEF2C/BMPR2/ROBO1/HEYL/ACVR1/MDM2/EFNA1/GJA5/DCHS1/GATA3	20
GO:0007517	BP	GO:0007517	muscle organ development	75/2702	334/18800	4.20006e-05	0.00133063	0.00102512	IGSF8/NR2F2/NLN/TTN/AKIRIN1/SIX4/SMAD3/SOX6/FOXO4/ENG/ELN/BMP2/CREB1/IGF1/PPP3CA/KLF5/TGFB2/SOX11/RPS6KB1/DDX17/SMAD4/MEF2C/DDX5/GPCPD1/MEF2D/WNT3A/TGFBR3/FOXN2/FOXK1/ARID5B/ZBTB18/BASP1/MAPK14/MYLK/TCF23/WT1/HOMER1/PRKAA1/CCNT2/MEF2A/CD164/CFL2/NF1/ACTC1/MSC/BCL2/TRIM72/HEYL/SERP1/PLEC/FXR1/ACVR1/MTPN/FOS/RHOA/SKI/SIX1/SGCD/UNC45A/ALX4/PAX3/DAG1/POU6F1/CNTNAP1/BTG2/MED1/CENPF/HEG1/ZNF609/CACNA1H…	75
GO:0071214	BP	GO:0071214	cellular response to abiotic stimulus	73/2702	323/18800	4.22763e-05	0.00133063	0.00102512	XRCC6/PTEN/PTGS2/HMGA2/NPM1/TP53/INTS7/CDKN1A/ENG/RHOB/CRY2/SOX9/CD40/IGF1R/GRB2/YY1/REST/CNN2/IRF1/FAS/N4BP1/PIEZO1/CAB39/PIK3R1/MAP3K2/NMT1/MAPK14/MYLK/KCNJ2/CLOCK/PIK3CA/SLC9A1/INO80/WNK3/ITGA2/DDX3X/MAP3K1/TP53INP1/SLC24A2/RAD51/ZFP36L1/TNFSF14/PTAFR/PRKCD/STK11/TAF1/PLEC/RAB11FIP5/PARP1/ERRFI1/MTPN/TANK/MDM2/BCL10/NET1/USP28/MYC/RHNO1/NUCKS1/CDC25A/DAG1/RAD9A/OXSR1/USP47/ATM/INSRR/BDKRB2/IMP…	73
GO:0104004	BP	GO:0104004	cellular response to environmental stimulus	73/2702	323/18800	4.22763e-05	0.00133063	0.00102512	XRCC6/PTEN/PTGS2/HMGA2/NPM1/TP53/INTS7/CDKN1A/ENG/RHOB/CRY2/SOX9/CD40/IGF1R/GRB2/YY1/REST/CNN2/IRF1/FAS/N4BP1/PIEZO1/CAB39/PIK3R1/MAP3K2/NMT1/MAPK14/MYLK/KCNJ2/CLOCK/PIK3CA/SLC9A1/INO80/WNK3/ITGA2/DDX3X/MAP3K1/TP53INP1/SLC24A2/RAD51/ZFP36L1/TNFSF14/PTAFR/PRKCD/STK11/TAF1/PLEC/RAB11FIP5/PARP1/ERRFI1/MTPN/TANK/MDM2/BCL10/NET1/USP28/MYC/RHNO1/NUCKS1/CDC25A/DAG1/RAD9A/OXSR1/USP47/ATM/INSRR/BDKRB2/IMP…	73
GO:0010611	BP	GO:0010611	regulation of cardiac muscle hypertrophy	23/2702	68/18800	4.34576e-05	0.00136086	0.00104842	SMAD3/ROCK2/IGF1/JARID2/PPP3CA/SMAD4/ROCK1/YY1/TWF1/NR4A3/TRPC3/MEF2A/TNFRSF1B/SLC9A1/PPARA/BECN1/RGS4/CAMK2D/PARP1/ERRFI1/MTPN/GSK3A/PARP2	23
GO:0007409	BP	GO:0007409	axonogenesis	92/2702	430/18800	4.39599e-05	0.00136964	0.00105518	ENAH/NFASC/PTEN/APP/ACTB/ITGB1/SEMA6D/YTHDF1/GLI2/FOXG1/FBXO45/PPP3CB/B4GALT5/RAB10/VEGFA/CREB1/EFNA5/RAC1/CDH2/SMAD4/IGF1R/CXCL12/POU4F2/NDEL1/WNT3A/KIF5A/EFNB2/SEMA6A/CDK5R1/BCL11B/RAB11A/EMB/TRPC5/NUMB/NFIB/RPS6KA5/BMPR2/SLC9A6/SEMA4C/DBN1/NPTN/SKIL/RAB21/PLXNC1/MACF1/ROBO1/ULK1/SLITRK4/LMX1A/GSK3B/BCL2/SEMA3E/STMN1/DPYSL2/RYK/PAX6/STK11/MAP1B/NPTX1/NRP1/ALCAM/PARD6B/MARK2/PAK1/EFNA1/DAG1/CNTN…	92
GO:1904375	BP	GO:1904375	regulation of protein localization to cell periphery	35/2702	124/18800	4.57041e-05	0.00141683	0.00109153	LZTFL1/ACTB/ITGB1/ZDHHC7/PPP1R9B/EPB41/ARF6/VPS4A/WNT3A/GOPC/PIK3R1/IQSEC2/GNAI1/NUMB/RAP1A/WNK3/ITGA3/PTPN9/ZDHHC8/ADAM10/EGFR/SQSTM1/PRNP/APPL1/AR/DAG1/ZDHHC2/MMP14/SORBS1/ZDHHC5/LRRC15/STAC/PRKCH/CNST/TMEM59	35
GO:0001889	BP	GO:0001889	liver development	37/2702	134/18800	4.73646e-05	0.00145369	0.00111993	EZH2/FBXW7/MET/CADM1/SMAD3/ATP7A/CCND1/JARID2/SOX9/ARF6/TNFAIP3/WNT3A/TGFBR3/ARID5B/MAN2A1/E2F8/SEC63/PIK3CA/ITGA2/NF1/SOD2/PNPT1/GATA6/WNT1/CEBPG/ALDH1A2/MYC/HNF4A/ONECUT2/UPF2/ONECUT1/MED1/CUL3/UPB1/RPS6KA1/IGF2R/NKX2-8	37
GO:0043467	BP	GO:0043467	regulation of generation of precursor metabolites and energy	37/2702	134/18800	4.73646e-05	0.00145369	0.00111993	APP/IRS1/ZBTB7A/ZBTB20/DDIT4/ATP7A/TP53/IDE/SLC25A12/ARL2/IGF1/NDUFA4/OGT/DYRK2/HIF1A/PRKAA1/PIK3CA/PPARA/HDAC4/GSK3B/IL10RB/PNPT1/INSR/SNCA/IRS2/PPIF/PDE12/COX17/RHOA/IL4/MYC/CBFA2T3/PHB2/GSK3A/PPARGC1A/SORBS1/SHMT2	37
GO:0014706	BP	GO:0014706	striated muscle tissue development	59/2702	248/18800	4.88114e-05	0.00149068	0.00114843	TTN/PTEN/TBX18/HNRNPU/SMAD3/ITGB1/FGF2/SIK1/SOX6/ENG/BMP2/FRS2/HOPX/VEGFA/CREB1/IGF1/JARID2/TGFB2/SMAD5/TGFBR2/SMAD4/ERBB4/VGLL4/YY1/MEF2C/WNT3A/TGFBR3/EFNB2/MYLK3/MAPK14/MSX2/WT1/RARB/MEF2A/SLC9A1/PPARA/ACTC1/RGS4/MSC/GATA6/GJC1/PLEC/ACVR1/KDM6B/MTPN/ALDH1A2/SGCD/GSK3A/GJA5/MED1/HCN4/CENPF/ALPK3/HEG1/TSC1/XIRP2/PDGFRA/RBP4/PARP2	59
GO:0010631	BP	GO:0010631	epithelial cell migration	79/2702	358/18800	5.01475e-05	0.00152394	0.00117405	NFE2L2/NR2F2/ETS1/PTEN/PTGS2/FBXW7/ZEB2/RREB1/MET/THBS1/ITGB1/FGF2/PFN1/SH3BP1/RHOB/PLCG2/ADAM9/PDCD10/ROCK2/VEGFA/RAC1/SOX9/ARF6/PXN/ADAM17/ANGPT2/TGFB2/CD40/TGFBR2/KLF4/ROCK1/SP1/MAP3K3/MEF2C/AMOT/ENPP2/EFNB2/HIF1A/RAB11A/CYP1B1/CARD10/RAB13/BMPR2/PFN2/PTPRG/PIK3CA/FOXP1/PIK3R3/ITGA2/KIT/NUS1/MCC/MACF1/MECP2/NF1/ROBO1/ITGA3/ARSB/FGFR1/HMGB1/VSTM4/PIK3CD/PIK3CB/AKT3/PDGFB/NRP1/PPARD/STARD13/RHOA…	79
GO:0003281	BP	GO:0003281	ventricular septum development	24/2702	73/18800	5.05154e-05	0.0015276	0.00117687	SOX4/HOXA13/MDM4/PRDM1/FRS2/TGFB2/TGFBR2/SOX11/SMAD4/SUFU/TGFBR3/SALL1/LUZP1/BMPR2/ROBO1/HEYL/ACVR1/MDM2/DCTN5/DAND5/GJA5/HEG1/XIRP2/GATA3	24
GO:0007416	BP	GO:0007416	synapse assembly	46/2702	180/18800	5.18546e-05	0.00156045	0.00120218	NLGN1/PTEN/APP/SIX4/CRKL/FBXO45/SETD5/NEGR1/EFNA5/ARF6/CDH2/ERBB4/CLSTN2/MEF2C/NLGN4X/FZD5/SDCBP/WNT3A/EFNB2/SDK2/DLG5/NPTN/MECP2/SLITRK4/SHANK3/EEF2K/THBS2/SNCA/RYK/MAP1B/NPTX1/NLGN2/SIX1/SEMA4D/GABRB3/MDGA1/SPTBN2/BSN/LRP4/DBNL/SLITRK3/DNM3/GABRB2/OXTR/SDK1/PCDHB5	46
GO:0046324	BP	GO:0046324	regulation of glucose import	21/2702	60/18800	5.2122e-05	0.00156088	0.00120251	RTN2/NFE2L2/IRS1/IGF1/RPS6KB1/POU4F2/PIK3R1/OCLN/ARPP19/MAPK14/CREBL2/GRB10/MEF2A/INSR/IRS2/APPL1/MYC/GSK3A/SORBS1/PEA15/OSBPL8	21
GO:0071786	BP	GO:0071786	endoplasmic reticulum tubular network organization	10/2702	18/18800	5.34064e-05	0.00159161	0.00122619	ARL6IP1/RAB10/TMEM170A/RAB18/REEP3/ATL3/RAB3GAP1/REEP1/TMEM33/RAB3GAP2	10
GO:0006403	BP	GO:0006403	RNA localization	49/2702	196/18800	5.52285e-05	0.00162928	0.0012552	PABPN1/HNRNPAB/ZC3H11A/HNRNPU/BICD2/HNRNPA2B1/FYTTD1/NPM1/ZNF385A/ATXN2/DDX39B/SRSF7/LRPPRC/TGFBR2/YY1/POM121C/DCP2/G3BP2/YTHDC1/NUP50/PEG10/UPF1/AGFG1/MYO1C/QKI/NUP54/ARC/TNKS/SMG1/IGF2BP3/ZNHIT3/NUP205/PHAX/ZFP36L1/EXOSC10/PNPT1/DDX19B/SRSF1/CCT6A/EIF5A2/CCT4/PARP11/IGF2BP2/UPF2/TSC1/ATM/NUP98/SUPT6H/NUP93	49
GO:0035023	BP	GO:0035023	regulation of Rho protein signal transduction	27/2702	87/18800	5.55686e-05	0.00162928	0.0012552	MET/ITGB1/RAC1/LPAR1/ABL2/DLC1/RAF1/ABCA1/ROBO1/SYNPO2L/ITGA3/ARHGEF18/APOC3/ARHGDIA/STMN1/NRP1/STARD13/F2RL3/ARHGAP42/NET1/EPS8L1/ARHGAP35/CUL3/HEG1/MCF2L/RASGRF2/GPR35	27
GO:0017015	BP	GO:0017015	regulation of transforming growth factor beta receptor signaling pathway	36/2702	130/18800	5.57266e-05	0.00162928	0.0012552	RNF111/ZEB1/ZBTB7A/ZEB2/SMAD3/THBS1/TP53/ENG/BMP2/ADAM17/ZNF451/SOX11/SMAD4/SMAD2/SPRY2/SDCBP/TGFBR3/MTMR4/PEG10/PMEPA1/BAMBI/SKIL/TRIM33/PPARA/ITGA3/NREP/STK11/WNT1/SPRY1/CDKN1C/SKI/ONECUT2/DAND5/ONECUT1/ZNF703/CREBBP	36
GO:0035303	BP	GO:0035303	regulation of dephosphorylation	36/2702	130/18800	5.57266e-05	0.00162928	0.0012552	SMAD3/MTMR9/PPIA/PPP1R9B/BMP2/PPARGC1B/ROCK2/ITGA1/CRY2/PPP1R11/SWAP70/TGFB2/ROCK1/MEF2C/MTMR4/DLC1/PPP1R15B/ARPP19/PPP6R1/ITGA2/CALM1/YWHAE/GSK3B/YWHAB/ENSA/CALM3/PRKCD/HSP90B1/PPP1R14D/SEMA4D/SRC/MASTL/TSC1/HTT/PPP1R15A/MFHAS1	36
GO:0044839	BP	GO:0044839	cell cycle G2/M phase transition	41/2702	155/18800	5.61733e-05	0.00163328	0.00125829	CDK2/CTC1/APP/TAOK1/HMGA2/WEE1/CDC14B/NPM1/TP53/INIP/CDKN1A/FOXO4/CCND1/CDC7/PPM1D/RCC2/TOPBP1/VPS4A/RAB11A/ARPP19/VPS4B/CALM1/MECP2/CCNA2/CDK4/ENSA/MELK/CCNG1/CALM3/RAD21/CDC25B/FBXL3/CDC25A/FBXL17/USP47/DYRK3/CENPF/MASTL/ATM/BRSK2/TICRR	41
GO:0016331	BP	GO:0016331	morphogenesis of embryonic epithelium	40/2702	150/18800	5.65545e-05	0.00163328	0.00125829	TBX18/SIX4/SOX4/FZD6/TFAP2A/PFN1/VANGL2/ADM/TMED2/MIB1/SOX9/TGFB2/SOX11/SUFU/LUZP1/DLC1/HIF1A/MTHFD1L/KDM2B/GRSF1/SEMA4C/PRKACB/WNT7B/PHACTR4/TRAF6/BCL10/PRICKLE1/SKI/ALDH1A2/AR/SIX1/ST14/ARHGAP35/DVL3/TEAD2/TSC1/SPINT1/STIL/GATA3/ALDH1A3	40
GO:0000086	BP	GO:0000086	G2/M transition of mitotic cell cycle	38/2702	140/18800	5.66577e-05	0.00163328	0.00125829	CDK2/CTC1/APP/TAOK1/HMGA2/WEE1/CDC14B/INIP/CDKN1A/FOXO4/CCND1/CDC7/PPM1D/RCC2/TOPBP1/VPS4A/RAB11A/ARPP19/VPS4B/CALM1/MECP2/CCNA2/CDK4/ENSA/MELK/CCNG1/CALM3/RAD21/CDC25B/FBXL3/CDC25A/FBXL17/USP47/CENPF/MASTL/ATM/BRSK2/TICRR	38
GO:0010827	BP	GO:0010827	regulation of glucose transmembrane transport	25/2702	78/18800	5.72579e-05	0.0016429	0.0012657	RTN2/NFE2L2/IRS1/IGF1/YES1/RPS6KB1/POU4F2/PIK3R1/NR4A3/OCLN/ARPP19/MAPK14/CREBL2/GRB10/MEF2A/C3/INSR/IRS2/FFAR4/APPL1/MYC/GSK3A/SORBS1/PEA15/OSBPL8	25
GO:1903131	BP	GO:1903131	mononuclear cell differentiation	92/2702	433/18800	5.76631e-05	0.00164687	0.00126876	XRCC6/PTPRJ/ZFP36L2/EZH2/ZEB1/ZBTB7A/RORA/CLEC4E/ITGB1/ATP7A/SOX4/TP53/GLI2/PLCG2/TCF3/LMBR1L/PRDM1/PPP3CB/SOX12/VEGFA/ITGB8/IRF2BP2/CTNNBIP1/ADAM17/CBFB/TGFBR2/CDK6/CD28/YY1/IRF1/FZD5/TPD52/MYB/NKAP/BCL11B/AIRE/CAMK4/LFNG/SOCS1/PKNOX1/FOXP1/BCL3/KIT/IKZF1/HDAC4/ZBTB7B/TMEM98/FANCD2/ZFP36L1/BCL2/IL6R/HMGB1/CCR6/PIK3CD/STK11/WNT1/TNFSF13B/SOS2/MAFB/KLF6/CSF1/CEBPG/ZBTB46/TRAF6/B2M/RHOA/IL4/ACIN1/K…	92
GO:0003279	BP	GO:0003279	cardiac septum development	31/2702	106/18800	5.83559e-05	0.00165452	0.00127465	SOX4/HOXA13/MDM4/TP53/ENG/PRDM1/FRS2/TGFB2/TGFBR2/SOX11/SMAD4/SUFU/TGFBR3/SALL1/LUZP1/MSX2/SNX17/BMPR2/ROBO1/GATA6/HEYL/NRP1/ACVR1/MDM2/DCTN5/DAND5/TAB1/GJA5/HEG1/XIRP2/GATA3	31
GO:0030308	BP	GO:0030308	negative regulation of cell growth	47/2702	186/18800	5.84673e-05	0.00165452	0.00127465	PTPRJ/DCBLD2/SMAD3/SEMA6D/TP53/SPAG9/CDKN1A/PPP1R9B/NPR1/TGFB2/BTG1/SMAD4/VGLL4/YY1/WNT3A/SEMA6A/CRLF3/CDK5R1/WT1/BMPR2/SEMA4C/SMARCA2/CAPRIN2/DCUN1D3/PPARA/DDX3X/ULK1/RGS4/BCL2/SEMA3E/RYK/SERTAD3/STK11/CDKN1B/NRP1/PPARD/SERTAD2/EI24/HNF4A/GSK3A/SEMA4G/CCAR2/SEMA4D/SEMA3G/KIAA0319/HSPA1B/SOX17	47
GO:1902905	BP	GO:1902905	positive regulation of supramolecular fiber organization	45/2702	176/18800	6.14072e-05	0.00172814	0.00133137	APP/MET/WASF3/SMAD3/PFN1/ARL2/LIMCH1/ROCK2/NCKAP1/RAC1/SWAP70/ARF6/PXN/GRB2/LPAR1/CLIP1/SLAIN2/CDK5R1/MYLK3/OCLN/WASF2/PFN2/WDR1/CFL2/MECP2/RHOC/SYNPO2L/SYNPO2/FMN1/MAP1B/CDKN1B/NRP1/WASL/PAK1/RHOA/NF2/CDC42EP1/ARHGEF15/NIN/TSC1/LIMK1/CLU/HSPA1B/CDC42EP4/CYFIP1	45
GO:1902745	BP	GO:1902745	positive regulation of lamellipodium organization	15/2702	36/18800	6.16293e-05	0.00172814	0.00133137	AKIRIN1/RREB1/ATP7A/NCKAP1/RAC1/FSCN1/ENPP2/PIK3R1/OCLN/WASF2/PIK3CA/WNT1/ACTR3/SRC/CYFIP1	15
GO:0003170	BP	GO:0003170	heart valve development	22/2702	65/18800	6.25483e-05	0.00174598	0.00134511	SOX4/MDM4/ELN/BMP2/PRDM1/ROCK2/SOX9/TGFB2/TGFBR2/SMAD4/ROCK1/MEF2C/BMPR2/TNFRSF1B/ROBO1/HEYL/ACVR1/MDM2/EFNA1/GJA5/DCHS1/GATA3	22
GO:0048738	BP	GO:0048738	cardiac muscle tissue development	56/2702	234/18800	6.30547e-05	0.00175218	0.00134989	TTN/PTEN/TBX18/HNRNPU/ITGB1/FGF2/SIK1/SOX6/ENG/BMP2/FRS2/HOPX/VEGFA/CREB1/IGF1/JARID2/TGFB2/SMAD5/TGFBR2/SMAD4/ERBB4/VGLL4/YY1/MEF2C/WNT3A/TGFBR3/EFNB2/MYLK3/MAPK14/MSX2/WT1/RARB/MEF2A/SLC9A1/PPARA/ACTC1/RGS4/MSC/GATA6/GJC1/PLEC/ACVR1/KDM6B/ALDH1A2/SGCD/GSK3A/GJA5/MED1/HCN4/ALPK3/HEG1/TSC1/XIRP2/PDGFRA/RBP4/PARP2	56
GO:0090130	BP	GO:0090130	tissue migration	80/2702	366/18800	6.35048e-05	0.00175678	0.00135343	NFE2L2/NR2F2/ETS1/PTEN/PTGS2/FBXW7/ZEB2/RREB1/MET/THBS1/ITGB1/FGF2/PFN1/SH3BP1/RHOB/PLCG2/ADAM9/PDCD10/ROCK2/VEGFA/RAC1/SOX9/ARF6/PXN/ADAM17/ANGPT2/TGFB2/CD40/TGFBR2/KLF4/ROCK1/SP1/MAP3K3/MEF2C/AMOT/ENPP2/EFNB2/HIF1A/RAB11A/CYP1B1/CARD10/RAB13/BMPR2/PFN2/PTPRG/PIK3CA/FOXP1/PIK3R3/ITGA2/KIT/NUS1/MCC/MACF1/MECP2/NF1/ACTC1/ROBO1/ITGA3/ARSB/FGFR1/HMGB1/VSTM4/PIK3CD/PIK3CB/AKT3/PDGFB/NRP1/PPARD/STARD1…	80
GO:0035329	BP	GO:0035329	hippo signaling	16/2702	40/18800	6.39773e-05	0.00175805	0.00135441	AMOTL2/WWC2/SOX11/VGLL4/AMOT/MOB1A/TEAD1/MAPK14/MOB1B/DLG5/AMOTL1/NF2/LIMD1/DCHS1/TEAD2/WWC3	16
GO:0010828	BP	GO:0010828	positive regulation of glucose transmembrane transport	17/2702	44/18800	6.41209e-05	0.00175805	0.00135441	NFE2L2/IRS1/IGF1/POU4F2/PIK3R1/NR4A3/OCLN/ARPP19/MAPK14/CREBL2/MEF2A/C3/INSR/IRS2/APPL1/SORBS1/OSBPL8	17
GO:0034219	BP	GO:0034219	carbohydrate transmembrane transport	36/2702	131/18800	6.63545e-05	0.00180205	0.00138831	RTN2/NFE2L2/IRS1/ZDHHC7/IGF1/YES1/RPS6KB1/POU4F2/SLC2A3/PIK3R1/NR4A3/SLC2A14/OCLN/ARPP19/MAPK14/CREBL2/GRB10/MEF2A/SLC27A1/C3/INSR/IRS2/SLC5A3/PPARD/FFAR4/APPL1/MYC/GSK3A/SLC23A2/SORBS1/PEA15/SLC5A1/TSC1/SLC5A10/OSBPL8/ABCB11	36
GO:0036294	BP	GO:0036294	cellular response to decreased oxygen levels	40/2702	151/18800	6.64078e-05	0.00180205	0.00138831	NFE2L2/PTEN/PTGS2/RORA/TMBIM6/ATP7A/MDM4/TP53/ROCK2/VEGFA/CPEB4/HIF1A/PMAIP1/PGK1/IRAK1/PRKAA1/SLC9A1/CCNA2/EGLN3/ZFP36L1/BCL2/EEF2K/GATA6/NPEPPS/PIK3CB/PPARD/HP1BP3/HIF1AN/MDM2/DNMT3A/MYC/MIEF1/PHB2/KCNK3/PTGIS/SRC/CYBB/TSC1/EPAS1/SLC29A1	40
GO:0040029	BP	GO:0040029	epigenetic regulation of gene expression	38/2702	141/18800	6.69602e-05	0.00180205	0.00138831	CDK2/EZH2/ARID1A/ATF7IP/HNRNPU/HMGA2/TRIM28/RIF1/PCGF5/TET1/JARID2/PPM1D/YTHDC1/BAZ2A/UPF1/LRIF1/PIK3CA/RLIM/BEND3/HDAC4/SUZ12/MECP2/HELLS/KLF2/EXOSC10/CREBZF/SMARCD1/DNMT1/CDKN1C/CTCF/DNMT3A/BMI1/UBR2/PRMT7/MORC2/MTA1/ARID4A/PADI2	38
GO:0046546	BP	GO:0046546	development of primary male sexual characteristics	38/2702	141/18800	6.69602e-05	0.00180205	0.00138831	HOXA10/FNDC3A/SPATA2/BCL2L11/SIX4/CRKL/RHOBTB3/CCND1/LHFPL2/UBB/KITLG/SOX9/TGFB2/SMAD4/HMGB2/RNF38/PLEKHA1/NASP/ARID5B/CYP1B1/WT1/RAB13/ESR1/KIT/BCL2/GATA6/INSR/PDGFA/AR/AGO4/SGPL1/SF1/MMP14/MAMLD1/ZFP42/PDGFRA/ARID4A/GATA3	38
GO:0050767	BP	GO:0050767	regulation of neurogenesis	79/2702	361/18800	6.74782e-05	0.00180205	0.00138831	PLAG1/PTEN/EZH2/HOOK3/SEMA6D/TP53/FBXO31/GORASP1/BMP2/FOXG1/LDLR/VEGFA/EFNA5/PPP3CA/SOX11/REST/HMGB2/CXCL12/POU4F2/NDEL1/YWHAH/WNT3A/DICER1/SEMA6A/CDK5R1/HIF1A/RAB11A/MAN2A1/TRPC5/NUMB/BMPR2/SEMA4C/RAPGEF2/DBN1/NPTN/SKIL/CAPRIN2/TNFRSF1B/RAB21/PLXNC1/KIT/MACF1/NF1/ROBO1/ULK1/ID4/TMEM98/SHANK3/XRCC2/SPEN/EEF2K/SEMA3E/HEYL/RYK/PAX6/STK11/HAP1/MAP1B/NRP1/ANKRD27/B2M/SKI/MYC/NF2/DAG1/SEMA4G/SEMA4D/NI…	79
GO:0090132	BP	GO:0090132	epithelium migration	79/2702	361/18800	6.74782e-05	0.00180205	0.00138831	NFE2L2/NR2F2/ETS1/PTEN/PTGS2/FBXW7/ZEB2/RREB1/MET/THBS1/ITGB1/FGF2/PFN1/SH3BP1/RHOB/PLCG2/ADAM9/PDCD10/ROCK2/VEGFA/RAC1/SOX9/ARF6/PXN/ADAM17/ANGPT2/TGFB2/CD40/TGFBR2/KLF4/ROCK1/SP1/MAP3K3/MEF2C/AMOT/ENPP2/EFNB2/HIF1A/RAB11A/CYP1B1/CARD10/RAB13/BMPR2/PFN2/PTPRG/PIK3CA/FOXP1/PIK3R3/ITGA2/KIT/NUS1/MCC/MACF1/MECP2/NF1/ROBO1/ITGA3/ARSB/FGFR1/HMGB1/VSTM4/PIK3CD/PIK3CB/AKT3/PDGFB/NRP1/PPARD/STARD13/RHOA…	79
GO:1905475	BP	GO:1905475	regulation of protein localization to membrane	44/2702	172/18800	7.27266e-05	0.00192871	0.00148589	LZTFL1/ACTB/ITGB1/CRKL/ZDHHC7/PPP1R9B/ARF6/CDH2/VPS4A/WNT3A/GOPC/PIK3R1/IQSEC2/CDK5R1/NMT1/MYO1C/NUMB/RAP1A/WNK3/ITGA3/PTPN9/ZDHHC8/ADAM10/EGFR/SLC5A3/SQSTM1/PRNP/SLC7A11/BBC3/APPL1/AR/NLGN2/MIEF1/DAG1/ZDHHC2/MMP14/SORBS1/LRP4/ZDHHC5/LRRC15/STAC/PRKCH/CNST/TMEM59	44
GO:0016050	BP	GO:0016050	vesicle organization	69/2702	306/18800	7.28463e-05	0.00192871	0.00148589	ZEB2/STX12/RAB14/HOOK3/GOLPH3/SAR1B/VAV3/PPP6C/ZNF385A/PLEKHM1/TMED10/TBPL1/TMED2/CD2AP/CREB1/ANKFY1/STX6/AP1G1/SDCBP/VPS4A/GNAI3/RAB11A/BLOC1S6/RAB8B/RAB13/EPS15/VPS4B/VPS37A/VAMP3/KIF13A/ABCA1/RAB1A/RAB34/USP8/VPS37B/RAB5B/VPS8/BCL2/TMCC1/YIPF5/RAB27A/VPS18/PI4K2B/PIP4K2A/SNCA/SQSTM1/ARL8B/WASL/ANKRD27/F2RL3/YIPF4/SCARB2/CLCN3/STX11/VTA1/VPS36/SYT11/LAMTOR1/ZDHHC2/DNM1/SYT9/STX5/OSBP/CUL3/TGFBR…	69
GO:0034250	BP	GO:0034250	positive regulation of cellular amide metabolic process	43/2702	167/18800	7.42671e-05	0.00195792	0.00150839	SAMD4A/NFE2L2/HNRNPU/THBS1/SOX4/NPM1/YTHDF1/LARP1/ROCK2/PKM/RPS6KB1/CD28/SP1/CPEB3/LARP4B/FXR2/UHMK1/MRPS27/DNAJC3/CYP1B1/GUF1/BCL3/ITGA2/DDX3X/CNBP/PTAFR/METTL14/NOD2/PRKCD/SYNCRIP/SERP1/FXR1/EIF5A2/RHOA/RPS4X/NSUN5/EFNA1/GSK3A/CHRNA7/SLC2A13/IMPACT/PPP1R15A/CLU	43
GO:0070507	BP	GO:0070507	regulation of microtubule cytoskeleton organization	40/2702	152/18800	7.77959e-05	0.00204222	0.00157334	TAOK1/HNRNPU/BICD2/MET/MID1IP1/ARL2/EFNA5/RAC1/GBA2/ROCK1/WNT3A/CLIP1/SLAIN2/CDK5R1/GNAI1/OCLN/VPS4B/PRKAA1/ATXN7/CAMSAP1/MECP2/CEP97/GSK3B/CYLD/STMN1/SNCA/MAP1B/CDKN1B/MARK2/RNF4/PAK1/RHOA/FSD1/FKBP4/NIN/TPPP/TTBK2/MAP1A/APC2/HSPA1B	40
GO:0060284	BP	GO:0060284	regulation of cell development	103/2702	500/18800	7.84473e-05	0.0020468	0.00157687	PLAG1/TRIB1/PTEN/EZH2/FBXW7/RREB1/HOOK3/CRKL/SEMA6D/TP53/FBXO31/GORASP1/SPRY4/BMP2/FOXG1/LDLR/ROCK2/VEGFA/EFNA5/RAC1/IGF1/PPP3CA/NEDD9/SOX11/SMAD4/ROCK1/RCC2/REST/HMGB2/CXCL12/POU4F2/AXIN2/NDEL1/YWHAH/WNT3A/DICER1/SEMA6A/CDK5R1/HIF1A/RAB11A/MAN2A1/TRPC5/NUMB/BMPR2/CLOCK/SEMA4C/RAPGEF2/DBN1/NPTN/SKIL/CAPRIN2/TNFRSF1B/RAB21/PLXNC1/KIT/S1PR2/MACF1/NF1/ACTN4/ROBO1/ULK1/ID4/RFX3/TMEM98/GSK3B/SHANK3/XR…	103
GO:0010212	BP	GO:0010212	response to ionizing radiation	38/2702	142/18800	7.89338e-05	0.0020468	0.00157687	XRCC6/HMGA2/TP53/INTS7/INIP/CDKN1A/CCND1/RHOB/GRB2/TOPBP1/MAPK14/CLOCK/PRKAA1/INO80/DCUN1D3/SOD2/FANCD2/XRCC2/AEN/RAD51/BCL2/STK11/PARP1/TANK/MDM2/NET1/USP28/DNMT3A/MYC/RHNO1/NUCKS1/RAD9A/ATM/MTA1/GATA3/XRRA1/TLK2/TICRR	38
GO:0000079	BP	GO:0000079	regulation of cyclin-dependent protein serine/threonine kinase activity	29/2702	98/18800	7.89656e-05	0.0020468	0.00157687	TFAP4/NR2F2/PTEN/CCNK/HERC5/ACTB/CDKN1A/CCND1/ADAM17/TNFAIP3/CCNE1/CDK5R1/CCNL1/CCNT2/CCND2/CCNA2/SFN/CDKN3/CCNG1/EGFR/IPO7/PDGFB/CDKN1B/CDKN1C/CCNG2/CCNT1/CDC25A/CKS1B/SRC	29
GO:0048024	BP	GO:0048024	regulation of mRNA splicing, via spliceosome	30/2702	103/18800	8.28227e-05	0.0021378	0.00164697	MBNL1/ZBTB7A/HNRNPU/U2AF2/HNRNPA2B1/SON/CELF1/RNPS1/SRSF7/MBNL2/SMU1/DDX17/REST/DDX5/YTHDC1/FXR2/RBFOX2/SRPK1/RBM23/QKI/MBNL3/HSPA8/CELF2/FXR1/SRSF2/SRRM4/CELF3/SF1/NOVA1/NUP98	30
GO:0016197	BP	GO:0016197	endosomal transport	55/2702	231/18800	8.44383e-05	0.00217042	0.0016721	ITSN2/RAB14/SPAG9/RHOBTB3/RAB10/ANKFY1/STX6/ARF6/ZFYVE9/VPS4A/GGA3/RAB6A/GCC2/RAB11A/BLOC1S6/NSG2/ANKRD50/RAB13/SNX17/EPS15/VPS4B/VAMP3/ABCA1/ARHGAP1/LEPROT/ARL1/EHD1/TMCC1/ERC1/RAB9A/VPS26A/SQSTM1/RAB11FIP4/ARL8B/ANKRD27/RGP1/CMTM6/PREPL/TMEM50A/VTA1/VPS36/SGSM2/LAMTOR1/ZDHHC2/STX5/RAB6B/MICALL1/TMEM87A/VPS52/TBC1D14/CCDC93/SRL/EHD2/ITSN1/CLEC16A	55
GO:0048841	BP	GO:0048841	regulation of axon extension involved in axon guidance	14/2702	33/18800	8.53712e-05	0.00218407	0.00168262	SEMA6D/VEGFA/CXCL12/WNT3A/SEMA6A/BMPR2/SEMA4C/SEMA3E/RYK/NRP1/SEMA4G/SEMA4D/PLXNA4/SEMA3G	14
GO:0106027	BP	GO:0106027	neuron projection organization	27/2702	89/18800	8.60187e-05	0.00218407	0.00168262	NLGN1/PTEN/APP/ABCD2/IGF1R/CDK5R1/ATP1A3/HOMER1/ARC/DBN1/CAPRIN2/ITGA3/GSK3B/SHANK3/DIP2A/EEF2K/INSR/PRNP/WASL/EFNA1/LZTS3/DBNL/LRP8/CHRNA7/DNM3/MAP1A/ARF1	27
GO:0061387	BP	GO:0061387	regulation of extent of cell growth	31/2702	108/18800	8.60318e-05	0.00218407	0.00168262	SEMA6D/VEGFA/EFNA5/CXCL12/POU4F2/NDEL1/WNT3A/SEMA6A/CDK5R1/RAB11A/TRPC5/BMPR2/SEMA4C/DBN1/RAB21/MACF1/ULK1/GSK3B/SEMA3E/DPYSL2/RYK/MAP1B/NRP1/SEMA4G/SEMA4D/PLXNA4/DBNL/SEMA3G/KIAA0319/LIMK1/CYFIP1	31
GO:0051170	BP	GO:0051170	import into nucleus	42/2702	163/18800	8.79492e-05	0.00220003	0.00169492	TXNIP/TNPO1/KPNA2/PTGS2/NOLC1/SMAD3/TARDBP/TP53/CSE1L/CDKN1A/TRIM28/KPNA6/CRY2/PPP3CA/E2F3/SUFU/POM121C/KPNA1/PIK3R1/NUP50/KPNA5/MAPK14/NUP54/TNPO2/BCL3/NF1/RGPD4/HEATR3/MAVS/PRKCD/NXT2/IPO7/SQSTM1/KPNA4/APPL1/PRICKLE1/BACH2/PHB2/FAM53C/MED1/NUP98/NUP93	42
GO:0099173	BP	GO:0099173	postsynapse organization	42/2702	163/18800	8.79492e-05	0.00220003	0.00169492	NLGN1/PTEN/ACTB/CRKL/ABHD17C/ARF6/CDH2/IGF1R/NLGN4X/CDK5R1/NOS1AP/WASF2/HOMER1/ARC/DBN1/CAPRIN2/HSPA8/ITGA3/SHANK3/DIP2A/EEF2K/ADAM10/INSR/ARF4/PRNP/NPTX1/NRP1/WASL/SLC7A11/NLGN2/EFNA1/CNTNAP1/LZTS3/ZDHHC2/SPTBN2/LRP4/DBNL/LRP8/CHRNA7/SLITRK3/DNM3/ARF1	42
GO:0002573	BP	GO:0002573	myeloid leukocyte differentiation	51/2702	210/18800	8.8087e-05	0.00220003	0.00169492	TRIB1/APP/FBXW7/GAB2/TOB2/PPARGC1B/VEGFA/CREB1/ITGB8/KITLG/CTNNBIP1/TGFBR2/CDK6/POU4F2/TMEM64/CUL4A/PIK3R1/NKAP/TNFRSF11A/CAMK4/MAPK14/RASSF2/FOXP1/GPR137B/KIT/NF1/LBR/ZFP36L1/TFRC/PIK3CD/PARP1/MAFB/CSF1/SH3PXD2A/ZBTB46/TRAF6/FOS/IL4/KLF10/ACIN1/MITF/MYC/GLO1/FASN/CBFA2T3/MYH9/IL23R/SRC/MED1/EIF2AK1/GATA3	51
GO:0017038	BP	GO:0017038	protein import	51/2702	210/18800	8.8087e-05	0.00220003	0.00169492	TXNIP/TNPO1/KPNA2/PTGS2/NOLC1/SMAD3/TARDBP/TP53/CSE1L/CDKN1A/TRIM28/KPNA6/CRY2/PPP3CA/E2F3/SUFU/POM121C/KPNA1/PIK3R1/NUP50/KPNA5/MAPK14/RAB8B/NUP54/TNPO2/BCL3/NF1/HSPA8/RGPD4/PEX2/PEX26/HEATR3/MAVS/PEX5L/PRKCD/NXT2/IPO7/TIMM50/SQSTM1/GRPEL2/KPNA4/APPL1/PRICKLE1/PHB2/FAM53C/MED1/ROMO1/HSP90AA1/NUP98/NUP93/CLU	51
GO:0051648	BP	GO:0051648	vesicle localization	47/2702	189/18800	8.90046e-05	0.00221065	0.0017031	NLGN1/PTEN/SAR1B/PPP6C/TMED10/TMED2/MYO5A/MYO6/MAP4K2/CDH2/SDCBP/NDEL1/VPS4A/KIF5A/RAB11A/BLOC1S6/MYO1C/VPS4B/KIF13A/RAB1A/KIF3A/ACTN4/MREG/AP3S2/RAB27A/TPGS1/C17orf75/MYO1F/SNCA/STK11/HAP1/WASL/MYO1H/NLGN2/TOR1A/SYT11/DNM1/SYN1/KIF1C/CUL3/BRSK2/SMPD3/MYO7B/ARFGAP2/TRAK2/HTT/STARD3NL	47
GO:0046326	BP	GO:0046326	positive regulation of glucose import	15/2702	37/18800	8.99455e-05	0.00221065	0.0017031	NFE2L2/IRS1/IGF1/POU4F2/PIK3R1/OCLN/ARPP19/MAPK14/CREBL2/MEF2A/INSR/IRS2/APPL1/SORBS1/OSBPL8	15
GO:0048846	BP	GO:0048846	axon extension involved in axon guidance	15/2702	37/18800	8.99455e-05	0.00221065	0.0017031	SEMA6D/VEGFA/CXCL12/WNT3A/SEMA6A/BMPR2/SEMA4C/SEMA3E/RYK/NRP1/ALCAM/SEMA4G/SEMA4D/PLXNA4/SEMA3G	15
GO:1902284	BP	GO:1902284	neuron projection extension involved in neuron projection guidance	15/2702	37/18800	8.99455e-05	0.00221065	0.0017031	SEMA6D/VEGFA/CXCL12/WNT3A/SEMA6A/BMPR2/SEMA4C/SEMA3E/RYK/NRP1/ALCAM/SEMA4G/SEMA4D/PLXNA4/SEMA3G	15
GO:0051147	BP	GO:0051147	regulation of muscle cell differentiation	40/2702	153/18800	9.09277e-05	0.00222592	0.00171486	NLN/EZH2/ZEB1/SIK1/SOX6/PDCD4/FOXO4/ENG/BMP2/SETD3/FRS2/HOPX/EREG/IGF1/SMAD4/YY1/MEF2C/PIEZO1/WNT3A/EFNB2/MYLK3/MAPK14/TCF23/BMPR2/PPARA/KIT/HDAC4/MECP2/RGS4/SOD2/BCL2/TRIM72/PDGFB/DNMT1/MDM2/GSK3A/MMP14/ATP11A/SUPT6H/PARP2	40
GO:0035264	BP	GO:0035264	multicellular organism growth	38/2702	143/18800	9.28146e-05	0.00226313	0.00174353	PLAG1/CTC1/APP/TP53/FXN/TMED2/CREB1/IGF1/PLEKHA1/RBBP6/ARID5B/TBL1XR1/RARB/PIK3CA/HOXA5/XRCC2/KLF2/ZFP36L1/BCL2/CDK4/CLIC4/PLEC/SOCS2/CSF1/CDKN1C/AR/ETNK2/SGPL1/WDTC1/SPTBN2/ATRN/HTRA2/HEG1/ATM/ADRB1/SMPD3/STIL/MBD5	38
GO:0061564	BP	GO:0061564	axon development	99/2702	479/18800	9.40404e-05	0.002284	0.0017596	ENAH/NFASC/PTEN/APP/NCAM2/TNFRSF21/ACTB/ITGB1/SEMA6D/YTHDF1/GLI2/FOXG1/FBXO45/PPP3CB/B4GALT5/RAB10/VEGFA/CREB1/EFNA5/RAC1/CDH2/KLF4/SMAD4/IGF1R/CXCL12/POU4F2/NDEL1/WNT3A/KIF5A/EFNB2/SEMA6A/CDK5R1/BCL11B/RAB11A/EMB/TRPC5/NUMB/NFIB/RPS6KA5/BMPR2/SLC9A6/SEMA4C/DBN1/NPTN/SKIL/RAB21/PLXNC1/MACF1/ROBO1/ULK1/SLITRK4/LMX1A/GSK3B/BCL2/LRIG2/SEMA3E/STMN1/DPYSL2/NREP/RYK/PAX6/STK11/MAP1B/KREMEN1/NPTX1/NRP1/…	99
GO:0060749	BP	GO:0060749	mammary gland alveolus development	10/2702	19/18800	9.82144e-05	0.00236674	0.00182335	CCND1/VEGFA/ERBB4/HIF1A/TNFRSF11A/ESR1/HOXA5/SOCS2/AR/PHB2	10
GO:0061377	BP	GO:0061377	mammary gland lobule development	10/2702	19/18800	9.82144e-05	0.00236674	0.00182335	CCND1/VEGFA/ERBB4/HIF1A/TNFRSF11A/ESR1/HOXA5/SOCS2/AR/PHB2	10
GO:0048639	BP	GO:0048639	positive regulation of developmental growth	43/2702	169/18800	9.9715e-05	0.00239355	0.001844	ITSN2/FGF2/HOPX/VEGFA/CREB1/EFNA5/IGF1/TGFBR2/RPS6KB1/ERBB4/CXCL12/POU4F2/MEF2C/NDEL1/WNT3A/TGFBR3/RAB11A/BASP1/TRPC5/MAPK14/WT1/BMPR2/DBN1/MACF1/BCL2/GATA6/INSR/CACNG7/SERP1/MAP1B/NRP1/CSF1/PPARD/SEMA4D/SLC23A2/SYT2/DBNL/RASAL1/LIMK1/CPNE5/RIMS2/PARP2/CYFIP1	43
GO:0046661	BP	GO:0046661	male sex differentiation	42/2702	164/18800	0.000102043	0.00243993	0.00187973	HOXA10/FNDC3A/SPATA2/BCL2L11/SIX4/CRKL/HOXA13/RHOBTB3/CCND1/LHFPL2/UBB/KITLG/SOX9/TGFB2/SMAD5/SMAD4/HMGB2/RNF38/PLEKHA1/NASP/ARID5B/CYP1B1/WT1/RAB13/ESR1/KIT/BCL2/GATA6/INSR/PDGFA/AR/DHCR24/AGO4/SGPL1/FKBP4/SF1/MMP14/MAMLD1/ZFP42/PDGFRA/ARID4A/GATA3	42
GO:0090263	BP	GO:0090263	positive regulation of canonical Wnt signaling pathway	31/2702	109/18800	0.000103886	0.00247147	0.00190403	ZEB2/SMAD3/SOX4/FGF2/ATP6AP2/WNT3A/CSNK1G3/PPM1B/XIAP/TBL1XR1/WNK1/BAMBI/GSKIP/CAPRIN2/USP8/TNKS/DDX3X/GID8/UBE2B/CTDNEP1/CSNK1G1/EGFR/DKK2/CSNK1E/LYPD6/CCAR2/RSPO3/AMER1/USP47/SRC/NRARP	31
GO:0006606	BP	GO:0006606	protein import into nucleus	41/2702	159/18800	0.000104163	0.00247147	0.00190403	TXNIP/TNPO1/KPNA2/PTGS2/NOLC1/SMAD3/TARDBP/TP53/CSE1L/CDKN1A/TRIM28/KPNA6/CRY2/PPP3CA/E2F3/SUFU/POM121C/KPNA1/PIK3R1/NUP50/KPNA5/MAPK14/NUP54/TNPO2/BCL3/NF1/RGPD4/HEATR3/MAVS/PRKCD/NXT2/IPO7/SQSTM1/KPNA4/APPL1/PRICKLE1/PHB2/FAM53C/MED1/NUP98/NUP93	41
GO:0043484	BP	GO:0043484	regulation of RNA splicing	40/2702	154/18800	0.000106036	0.0025018	0.0019274	MBNL1/HNRNPF/ZBTB7A/HNRNPU/TMBIM6/U2AF2/HNRNPA2B1/SON/CELF1/RNPS1/SRSF7/MBNL2/PTBP2/SMU1/DDX17/REST/DDX5/YTHDC1/PIK3R1/FXR2/RBFOX2/SRPK1/RBM23/QKI/CCNL1/GRSF1/MBNL3/HSPA8/CELF2/SRSF1/FXR1/SRSF2/PTBP3/SRRM4/CELF3/SF1/NOVA1/AFF2/NUP98/FUS	40
GO:0061157	BP	GO:0061157	mRNA destabilization	27/2702	90/18800	0.000106252	0.0025018	0.0019274	SAMD4A/ZFP36L2/HNRNPU/TARDBP/YTHDF1/CELF1/ROCK2/ROCK1/DCP2/CPEB3/UPF1/PATL1/TNRC6B/CNOT7/CNOT6/TNRC6A/EXOSC2/ZFP36L1/PNPT1/METTL14/SYNCRIP/CNOT8/PDE12/PAN3/PUM1/BTG2/RC3H1	27
GO:1903313	BP	GO:1903313	positive regulation of mRNA metabolic process	34/2702	124/18800	0.00010949	0.0025641	0.0019754	SAMD4A/ZFP36L2/HNRNPU/TARDBP/YTHDF1/CELF1/ROCK2/ROCK1/DCP2/CPEB3/CDC73/UPF1/PATL1/TNRC6B/CNOT7/CNOT6/TNRC6A/HSPA8/EXOSC2/ZC3HAV1/ZFP36L1/PNPT1/METTL14/SYNCRIP/CNOT8/PDE12/PAN3/PUM1/BTG2/CELF3/RC3H1/TTC5/GTPBP1/NUP98	34
GO:0050684	BP	GO:0050684	regulation of mRNA processing	37/2702	139/18800	0.00010973	0.0025641	0.0019754	MBNL1/ZBTB7A/HNRNPU/U2AF2/HNRNPA2B1/SON/CELF1/RNPS1/SRSF7/MBNL2/SMU1/DDX17/REST/DDX5/CPEB3/YTHDC1/FXR2/CDC73/RBFOX2/SRPK1/RBM23/QKI/MBNL3/HSPA8/ZFP36L1/CELF2/FXR1/SRSF2/CCNT1/SRRM4/CELF3/SF1/NOVA1/NELFE/RNF40/NUP98/SUPT6H	37
GO:0006661	BP	GO:0006661	phosphatidylinositol biosynthetic process	36/2702	134/18800	0.000110157	0.00256437	0.00197561	PIGQ/PTEN/FGF2/IP6K1/PLCG2/SOCS7/MTMR4/PIK3R1/SOCS1/SOCS3/PIK3CA/PIK3R3/MTMR6/EFR3A/SLC27A1/OCRL/ATG14/SMG1/BECN1/PIP4K2C/PIGA/FAM126B/PGAP1/PI4K2B/PIP4K2A/PIGH/PIK3CD/SOCS2/PIK3CB/PDGFB/PDGFA/CDIPT/PIGK/ATM/PITPNM2/PIK3C3	36
GO:0090066	BP	GO:0090066	regulation of anatomical structure size	100/2702	487/18800	0.000112384	0.00260638	0.00200797	PTEN/PTGS2/ATP7A/SEMA6D/VAV3/PFN1/SH3BP1/ELN/ADM/NPR1/ROCK2/CAPZA2/VEGFA/CREB1/EFNA5/ITGA1/NCKAP1/RAC1/GBA2/SLC12A7/SWAP70/ADD3/ARF6/TMOD3/ROCK1/GRB2/CXCL12/POU4F2/TWF1/NDEL1/WNT3A/SEMA6A/CDK5R1/RAB11A/TRPC5/BMPR2/SEMA4C/PFN2/WDR1/DBN1/PIK3CA/RASA1/WNT7B/ARFGEF1/RAB21/WNK3/CFL2/MACF1/ULK1/SOD2/GSK3B/SHANK3/KLF2/FGG/FMN1/SEMA3E/VSTM4/PRKCD/DPYSL2/RYK/CAPZA1/ASXL1/AKT3/MAP1B/NRP1/PPARD/VAV2/MTPN/HP…	100
GO:0032984	BP	GO:0032984	protein-containing complex disassembly	56/2702	239/18800	0.000115768	0.00267481	0.00206069	ARID1A/TAOK1/DDIT4/MID1IP1/SH3BP1/PPP1R9B/CAPZA2/SWAP70/ADD3/TMOD3/SET/IGF1R/TWF1/VPS4A/SMARCE1/UPF1/GSPT1/SMCR8/VPS4B/WDR1/ATXN7/CAMSAP1/PIK3CA/NAPB/CFL2/ATG14/CALM1/BECN1/HSPA8/GSK3B/UBQLN4/TECPR1/OGFOD1/INSR/STMN1/SMARCD1/CAPZA1/MAP1B/HMGA1/MTPN/EIF5A2/VMP1/MYC/MTRF1L/VTA1/SPTBN2/DYRK3/MICAL3/TTBK2/KIF19/MAP1A/APC2/CLEC16A/KIF2A/PIK3C3/ZFAND1	56
GO:0031053	BP	GO:0031053	primary miRNA processing	8/2702	13/18800	0.000117787	0.00270316	0.00208253	HNRNPA2B1/SMAD3/LIN28B/SMAD2/DDX3X/PUS10/DROSHA/DGCR8	8
GO:0043254	BP	GO:0043254	regulation of protein-containing complex assembly	85/2702	401/18800	0.000117872	0.00270316	0.00208253	BCL2L11/ATF7IP/MET/TP53/SAR1B/PFN1/ELN/ARL2/PLCG2/RAP1B/CAPZA2/VEGFA/NCKAP1/RAC1/GBA2/FSCN1/ADD3/CTNNBIP1/SOX9/ARF6/TMOD3/GRB2/TWF1/PIEZO1/CLIP1/SLAIN2/CDK5R1/OCLN/PMEPA1/ESR1/RAF1/PFN2/CAMSAP1/DBN1/RASA1/ABCA1/ARFGEF1/NAPB/DDX3X/MECP2/RHOC/HSPA8/ULK1/GSK3B/NCLN/CARD8/FMN1/HMGB1/PRKCD/STMN1/SNCA/TFRC/CAPZA1/NR1H2/PARP1/MAP1B/CDKN1B/MTPN/ANKRD27/RNF4/PAK1/RHOA/SH3GLB1/ARHGAP18/RIOK3/SSH3/CDC42EP1/…	85
GO:0031952	BP	GO:0031952	regulation of protein autophosphorylation	16/2702	42/18800	0.000127525	0.00291372	0.00224474	RAP2C/ENG/VEGFA/PDGFD/MOB1B/RASSF2/DDX3X/CALM1/EEF2K/CALM3/PDGFB/ERRFI1/PDGFA/SRC/RAD50/IMPACT	16
GO:0008584	BP	GO:0008584	male gonad development	37/2702	140/18800	0.000128794	0.00292497	0.00225341	HOXA10/FNDC3A/SPATA2/BCL2L11/SIX4/CRKL/RHOBTB3/CCND1/UBB/KITLG/SOX9/TGFB2/SMAD4/HMGB2/RNF38/PLEKHA1/NASP/ARID5B/CYP1B1/WT1/RAB13/ESR1/KIT/BCL2/GATA6/INSR/PDGFA/AR/AGO4/SGPL1/SF1/MMP14/MAMLD1/ZFP42/PDGFRA/ARID4A/GATA3	37
GO:0031056	BP	GO:0031056	regulation of histone modification	44/2702	176/18800	0.000128966	0.00292497	0.00225341	TP53/RPS6KA4/RIF1/JDP2/SETD5/VEGFA/TET1/JARID2/ZNF451/SMAD4/SET/PHF19/MYB/OGT/OTUB1/NSD1/RPS6KA5/MTF2/MECP2/ZBTB7B/BCOR/MLLT6/SETD7/UBE2B/KDM5A/TADA2B/SNCA/CAMK2D/DNMT1/KANSL1/NCAPG2/CTCF/UBE2N/DR1/SKI/NFYA/PPARGC1A/NELFE/ATM/RNF40/PYGO2/SUPT6H/GATA3/THAP7	44
GO:0050890	BP	GO:0050890	cognition	68/2702	306/18800	0.000130064	0.00293381	0.00226022	FOSL1/ATXN1/PTEN/APP/PTGS2/ATXN1L/ITGB1/YTHDF1/ZNF385A/PPP1R9B/PPP3CB/LDLR/SETD5/CREB1/NPTX2/ARL6IP5/RPS6KB1/MAPK1/MEF2C/NLGN4X/CPEB3/HIF1A/SGK1/BLOC1S6/CAMK4/ARC/NPTN/KIT/MECP2/NF1/SLC24A2/LMX1A/CAMK2N1/ITGA3/SOBP/SHANK3/CIC/INSR/EIF4EBP2/EGFR/ARF4/GATM/KRAS/PRNP/ITGA5/GM2A/SLC7A11/FOS/B2M/ELAVL4/NSUN5/BTG2/SYT11/THRA/KCNK10/GRIN1/CHRNA7/TSC1/JPH4/MAP1A/SLC6A1/AFF2/BTBD9/OXTR/CRTC1/HTT/GRIN2A/CY…	68
GO:0060996	BP	GO:0060996	dendritic spine development	27/2702	91/18800	0.000130638	0.00293381	0.00226022	NLGN1/PTEN/C21orf91/ARF6/PAK4/MEF2C/CPEB3/CDK5R1/SRGAP2/DLG5/ARC/DBN1/CAPRIN2/LLPH/SHANK3/DIP2A/EEF2K/ARF4/WASL/NLGN2/EFNA1/LZTS3/CAMK2A/DBNL/LRP8/DNM3/SDK1	27
GO:0050772	BP	GO:0050772	positive regulation of axonogenesis	24/2702	77/18800	0.000130783	0.00293381	0.00226022	VEGFA/EFNA5/CXCL12/POU4F2/NDEL1/WNT3A/RAB11A/TRPC5/BMPR2/DBN1/SKIL/PLXNC1/MACF1/ROBO1/STK11/MAP1B/NRP1/SEMA4D/NIN/PLXNA4/DBNL/PLXNA2/LIMK1/CYFIP1	24
GO:0030100	BP	GO:0030100	regulation of endocytosis	50/2702	208/18800	0.000134744	0.00301173	0.00232025	NLGN1/AAK1/MKLN1/RAB5C/ATXN2/PLCG2/PPP3CB/CD2AP/MIB1/VEGFA/ANKFY1/RAC1/PPP3CA/ARF6/SERPINE1/ROCK1/SDCBP/ABL2/WNT3A/EFNB2/STON2/RABGEF1/NUMB/SNX17/ARC/RAB21/ITGA2/RAB5B/APOC3/EEF2K/C3/CALM3/INSR/SNCA/NR1H2/PIK3CB/WASL/B2M/IL4/APPL1/TOR1A/MCTP1/SYT11/APOA5/SRC/ARF1/BTBD9/RAB4A/CD63/CLU	50
GO:0006887	BP	GO:0006887	exocytosis	77/2702	357/18800	0.000135625	0.00302047	0.00232699	NLGN1/RAB3IP/GAB2/TPCN2/TMED10/RAP1B/LIN7C/PPP3CB/RAB10/STXBP5L/CFTR/AP1G1/REST/SDCBP/VPS4A/RIMS3/EXOC5/NR4A3/RAB11A/BLOC1S6/RABGEF1/RAB8B/RAB13/RAP1A/PFN2/VPS4B/VAMP3/RAPGEF4/RAB2B/ARFGEF1/RAB21/KIT/NAPB/CTBP2/GSK3B/RAB3GAP1/FGG/RAB27A/PTAFR/VPS18/RAB9A/TRIM72/CALM3/FBXL20/SNCA/PIK3CD/DNAJC5/RAB11FIP5/HAP1/ARL8B/RAB12/RPH3AL/RAB3D/TNFAIP2/PAK1/IL4/PREPL/STX11/MYH9/RAB3B/CD84/SYT11/SYN1/SYT9/SNPH…	77
GO:0071453	BP	GO:0071453	cellular response to oxygen levels	42/2702	166/18800	0.000136528	0.00302964	0.00233405	NFE2L2/PTEN/PTGS2/RORA/TMBIM6/ATP7A/MDM4/TP53/ROCK2/VEGFA/CPEB4/POU4F2/FAS/HIF1A/PMAIP1/PGK1/IRAK1/PRKAA1/SLC9A1/CCNA2/EGLN3/ZFP36L1/BCL2/EEF2K/GATA6/NPEPPS/PIK3CB/PPARD/HP1BP3/HIF1AN/MDM2/DNMT3A/MYC/MIEF1/PHB2/KCNK3/PTGIS/SRC/CYBB/TSC1/EPAS1/SLC29A1	42
GO:1904029	BP	GO:1904029	regulation of cyclin-dependent protein kinase activity	29/2702	101/18800	0.000142506	0.00314779	0.00242507	TFAP4/NR2F2/PTEN/CCNK/HERC5/ACTB/CDKN1A/CCND1/ADAM17/TNFAIP3/CCNE1/CDK5R1/CCNL1/CCNT2/CCND2/CCNA2/SFN/CDKN3/CCNG1/EGFR/IPO7/PDGFB/CDKN1B/CDKN1C/CCNG2/CCNT1/CDC25A/CKS1B/SRC	29
GO:0048008	BP	GO:0048008	platelet-derived growth factor receptor signaling pathway	19/2702	55/18800	0.000142872	0.00314779	0.00242507	TXNIP/PTPRJ/VEGFA/PTPN12/PDGFD/PLEKHA1/NR4A3/ARID5B/LRIG2/SNCA/PDGFB/NRP1/PDGFA/TIPARP/SGPL1/SRC/CSPG4/SMPD3/PDGFRA	19
GO:0120034	BP	GO:0120034	positive regulation of plasma membrane bounded cell projection assembly	30/2702	106/18800	0.000146728	0.00322123	0.00248165	NLGN1/AKIRIN1/ATP7A/PFN1/PLEKHM1/NCKAP1/RAC1/FSCN1/NDEL1/FAM98A/PIK3R1/OCLN/WASF2/PIK3CA/KIT/GSK3B/HAP1/WNT1/NRP1/WASL/ACTR3/CDC42EP1/BCAS3/EPS8L1/DPYSL3/ARHGAP35/DNM3/HTT/CDC42EP4/CYFIP1	30
GO:0001933	BP	GO:0001933	negative regulation of protein phosphorylation	74/2702	341/18800	0.00014859	0.00324166	0.00249739	PTPRJ/TFAP4/NR2F2/TRIB1/PTEN/DDIT4/CRKL/TARDBP/NPM1/SPAG9/CDKN1A/PDCD4/PPIA/SPRY4/ENG/BMP2/MLLT1/TMED2/DUSP6/TNFAIP3/SPRY2/SH3BP5/PDE4D/PPP1R15B/SH2B3/OCLN/SMCR8/DNAJC3/RABGEF1/PMEPA1/SOCS1/GSKIP/SOCS3/HIPK3/RASSF2/STK38/ATG14/CALM1/NF1/CAMK2N1/PRKAR2A/UBE2B/SFN/CNKSR3/CALM3/PRKCD/SNCA/PAX6/IPO7/PLEC/PIK3CB/CDKN1B/PRNP/ERRFI1/PAQR3/CTDSPL/SPRY1/NCAPG2/CDKN1C/YWHAG/NF2/CEP85/SEMA4D/PTPRT/DNAJC10/T…	74
GO:0030217	BP	GO:0030217	T cell differentiation	60/2702	263/18800	0.00014871	0.00324166	0.00249739	ZFP36L2/ZEB1/RORA/CLEC4E/ATP7A/SOX4/TP53/GLI2/LMBR1L/PRDM1/PPP3CB/SOX12/ADAM17/CBFB/TGFBR2/CDK6/CD28/IRF1/FZD5/MYB/NKAP/BCL11B/AIRE/CAMK4/LFNG/SOCS1/PKNOX1/FOXP1/BCL3/KIT/ZBTB7B/TMEM98/FANCD2/ZFP36L1/BCL2/IL6R/HMGB1/CCR6/PIK3CD/STK11/WNT1/SOS2/MAFB/B2M/RHOA/IL4/KDELR1/DROSHA/RORC/IL23R/RC3H1/TCF7/IL18R1/TSC1/NRARP/JAK3/RHOH/GATA3/CARD11/PRDX2	60
GO:0043406	BP	GO:0043406	positive regulation of MAP kinase activity	32/2702	116/18800	0.000152045	0.00328638	0.00253184	EZH2/MAP3K4/THBS1/FGF2/ADAM9/PDCD10/VEGFA/KITLG/CD40/MAP4K2/MAP3K11/PDGFD/MAP2K6/FZD5/TNFRSF11A/IRAK1/KIT/ROBO1/FGFR1/NOD2/INSR/MAP3K5/EGFR/PDGFB/EPGN/TRAF6/PDGFA/PAK1/TAB1/SRC/DVL3/FLT1	32
GO:0072175	BP	GO:0072175	epithelial tube formation	36/2702	136/18800	0.000152378	0.00328638	0.00253184	SIX4/SOX4/FZD6/FGF2/PFN1/VANGL2/ADM/TMED2/MIB1/SOX9/TGFB2/PODXL/SOX11/SUFU/LUZP1/DLC1/HIF1A/MTHFD1L/KDM2B/SEMA4C/PRKACB/PHACTR4/PIK3CD/TRAF6/BCL10/PRICKLE1/SKI/SIX1/ST14/ARHGAP35/DVL3/TEAD2/TSC1/SPINT1/STIL/GATA3	36
GO:0000956	BP	GO:0000956	nuclear-transcribed mRNA catabolic process	33/2702	121/18800	0.000153292	0.00328638	0.00253184	LSM4/SAMD4A/MRTO4/ZFP36L2/HNRNPAB/HNRNPU/RNPS1/AGO1/DCP2/DDX5/CPEB3/UPF1/GSPT1/MTPAP/PATL1/TNRC6B/CNOT7/CNOT6/TNRC6A/SMG1/EXOSC2/ZFP36L1/EXOSC10/SYNCRIP/CNOT8/PDE12/PAN3/BTG2/UPF2/RC3H1/SECISBP2/ATM/EXOSC6	33
GO:0055007	BP	GO:0055007	cardiac muscle cell differentiation	33/2702	121/18800	0.000153292	0.00328638	0.00253184	TTN/TBX18/HNRNPU/ITGB1/SIK1/SOX6/BMP2/FRS2/VEGFA/IGF1/SMAD4/YY1/MEF2C/WNT3A/EFNB2/MYLK3/WT1/RARB/MEF2A/SLC9A1/PPARA/ACTC1/RGS4/GATA6/PLEC/ACVR1/KDM6B/SGCD/GSK3A/ALPK3/TSC1/PDGFRA/PARP2	33
GO:0031589	BP	GO:0031589	cell-substrate adhesion	78/2702	364/18800	0.000153425	0.00328638	0.00253184	PTPRJ/PTEN/BCL2L11/RREB1/SMAD3/THBS1/ITGB1/MKLN1/FREM1/CRKL/SPRY4/ARL2/ADAM9/LIMCH1/ROCK2/VEGFA/EFNA5/ITGA1/RAC1/NEDD9/PXN/ANGPT2/SERPINE1/CDK6/ROCK1/CCDC80/RCC2/POLDIP2/PIK3R1/SRGAP2/DLC1/HPSE/TIMM10B/VAMP3/RASA1/RAB1A/SLC9A1/ITGA2/MACF1/NF1/ACTN4/ITGA3/GSK3B/HOXD3/ATXN3/FGG/BCL2/FMN1/VWC2/SEMA3E/HSD17B12/LIMS1/PIK3CB/PDGFB/WNT1/NRP1/CSF1/ITGA5/PPARD/RHOA/MINK1/ONECUT2/AJAP1/EFNA1/NF2/BCAS3/DAG1…	78
GO:0051932	BP	GO:0051932	synaptic transmission, GABAergic	18/2702	51/18800	0.000155482	0.00331891	0.00255691	NLGN1/PTEN/EZH2/GABRA4/NF1/HAP1/KRAS/USP46/CLCN3/NLGN2/GABRE/SLITRK3/STXBP1/GABRB2/PLCL1/SLC6A1/OXTR/ZDHHC3	18
GO:0031345	BP	GO:0031345	negative regulation of cell projection organization	46/2702	188/18800	0.000158081	0.00336095	0.00258929	NLGN1/RAB3IP/PTEN/SEMA6D/GORASP1/PPP3CA/ARF6/SPRY2/LPAR1/YWHAH/WNT3A/MAP4/EFNB2/SEMA6A/CDK5R1/TRPC5/SEMA4C/PFN2/PTPRG/RAPGEF2/EVI5L/CEP97/ULK1/ITGA3/PTPN9/LRIG2/SEMA3E/PRKCD/RYK/KREMEN1/PRNP/NRP1/MYLIP/PAQR3/B2M/RHOA/EFNA1/FKBP4/SEMA4G/DPYSL3/SEMA4D/LRP4/SEMA3G/KIAA0319/TSC1/DNM3	46
GO:0070997	BP	GO:0070997	neuron death	76/2702	353/18800	0.000158541	0.00336095	0.00258929	APP/BCL2L11/FBXW7/SIX4/DDIT4/TNFRSF21/TFAP2A/TP53/CRLF1/HDGF/UBB/ITGA1/TGFB2/ARL6IP5/MAP3K11/SET/ROCK1/CPEB4/REST/MEF2C/FAS/SNCG/WNT3A/EN2/EFNB2/NR4A3/TRIM2/CDK5R1/XIAP/HIF1A/TRPC5/KDM2B/PIK3CA/RASA1/TNFRSF1B/SLC9A1/PPARA/MECP2/NF1/EGLN3/SOD2/GSK3B/XRCC2/BCL2/MAP3K5/THRB/SNCA/DNAJC5/RRAS2/PARP1/WNT1/KRAS/PRNP/NRP1/CSF1/SLC7A11/FOS/BTBD10/RHOA/SIX1/MAX/DHCR24/BTG2/PPARGC1A/SLC23A2/UNC5B/HTRA2/CHRN…	76
GO:0046488	BP	GO:0046488	phosphatidylinositol metabolic process	41/2702	162/18800	0.000161829	0.00341891	0.00263395	PIGQ/PTEN/MTMR9/FGF2/IP6K1/PLCG2/SOCS7/MTMR4/PIK3R1/SOCS1/SOCS3/PIK3CA/LCLAT1/PIK3R3/MTMR6/EFR3A/SLC27A1/OCRL/MTMR12/ATG14/SMG1/BECN1/PIP4K2C/PIGA/FAM126B/PGAP1/MTMR10/PI4K2B/PIP4K2A/PIGH/PIK3CD/SOCS2/PIK3CB/PDGFB/PDGFA/PLCB3/CDIPT/PIGK/ATM/PITPNM2/PIK3C3	41
GO:0030098	BP	GO:0030098	lymphocyte differentiation	81/2702	382/18800	0.000166438	0.00350281	0.00269858	XRCC6/PTPRJ/ZFP36L2/EZH2/ZEB1/ZBTB7A/RORA/CLEC4E/ITGB1/ATP7A/SOX4/TP53/GLI2/PLCG2/TCF3/LMBR1L/PRDM1/PPP3CB/SOX12/IRF2BP2/ADAM17/CBFB/TGFBR2/CDK6/CD28/YY1/IRF1/FZD5/TPD52/MYB/NKAP/BCL11B/AIRE/CAMK4/LFNG/SOCS1/PKNOX1/FOXP1/BCL3/KIT/IKZF1/HDAC4/ZBTB7B/TMEM98/FANCD2/ZFP36L1/BCL2/IL6R/HMGB1/CCR6/PIK3CD/STK11/WNT1/TNFSF13B/SOS2/MAFB/KLF6/CEBPG/B2M/RHOA/IL4/KDELR1/DROSHA/ST3GAL1/CD79A/RORC/IL23R/MMP14/R…	81
GO:0048066	BP	GO:0048066	developmental pigmentation	17/2702	47/18800	0.000166936	0.00350281	0.00269858	BCL2L11/ZEB2/ATP6AP2/KITLG/AP1G1/MEF2C/BLOC1S6/KIT/USP13/MREG/SOD2/BCL2/RAB27A/ANKRD27/MITF/SPNS2/CD63	17
GO:0000381	BP	GO:0000381	regulation of alternative mRNA splicing, via spliceosome	20/2702	60/18800	0.000168743	0.00352873	0.00271855	MBNL1/ZBTB7A/HNRNPU/CELF1/RNPS1/MBNL2/SMU1/DDX17/REST/DDX5/YTHDC1/FXR2/RBFOX2/MBNL3/CELF2/FXR1/SRSF2/SRRM4/CELF3/NOVA1	20
GO:0007389	BP	GO:0007389	pattern specification process	95/2702	463/18800	0.000169397	0.00353044	0.00271987	NR2F2/RNF111/PBX3/HOXA10/ZEB1/TBX18/HIPK1/SMAD3/FGF2/CRKL/TP53/VANGL2/ENG/GLI2/BMP2/FOXG1/TMED2/FRS2/MIB1/ATP6AP2/NEUROD1/SOX1/ACVR2B/CTNNBIP1/SMAD5/TGFBR2/SMAD4/HOXA9/ERBB4/SMAD2/SUFU/YY1/MEF2C/FZD5/AXIN2/WNT3A/HIF1A/BASP1/DMRT2/MSX2/WT1/LFNG/KDM2B/GRSF1/BMPR2/PRKACB/ARC/WNT7B/HOXA5/MTF2/ROBO1/BCOR/GDF11/RFX3/HOXD3/XRCC2/PGAP1/GPR161/C3/HEYL/PAX6/WNT1/MAFB/HOXC8/NRP1/ACVR1/SPRY1/CHSY1/SKI/BMI1/A…	95
GO:0001890	BP	GO:0001890	placenta development	38/2702	147/18800	0.000173166	0.00359684	0.00277102	FOSL1/NR2F2/MAP3K4/PTGS2/DNAJB6/TRIM28/ADM/PRDM1/TMED2/ITGB8/MAPK1/GRB2/FZD5/ASH1L/STOX2/HIF1A/MAPK14/TCF23/SOCS3/E2F8/BMPR2/WNT7B/ZFP36L1/EGFR/PDGFB/CDKN1B/PPARD/CDKN1C/ETNK2/ST14/RSPO3/PLCD3/MED1/EPAS1/SPINT1/HS6ST1/GCM1/RTCB	38
GO:0030038	BP	GO:0030038	contractile actin filament bundle assembly	30/2702	107/18800	0.000176237	0.00363615	0.00280131	MET/SMAD3/PFN1/ELN/LIMCH1/ROCK2/RAC1/PXN/ROCK1/LPAR1/PIK3R1/TJP1/DLC1/WASF2/PFN2/SLC9A1/RHOC/SYNPO2L/ARHGEF18/STMN1/NRP1/PAK1/RHOA/NF2/ARHGEF15/SORBS1/SRC/CUL3/TSC1/LIMK1	30
GO:0043149	BP	GO:0043149	stress fiber assembly	30/2702	107/18800	0.000176237	0.00363615	0.00280131	MET/SMAD3/PFN1/ELN/LIMCH1/ROCK2/RAC1/PXN/ROCK1/LPAR1/PIK3R1/TJP1/DLC1/WASF2/PFN2/SLC9A1/RHOC/SYNPO2L/ARHGEF18/STMN1/NRP1/PAK1/RHOA/NF2/ARHGEF15/SORBS1/SRC/CUL3/TSC1/LIMK1	30
GO:0045446	BP	GO:0045446	endothelial cell differentiation	32/2702	117/18800	0.000180846	0.0037188	0.00286499	NR2F2/ZEB1/RAP2C/MET/HOXA13/RAP1B/ROCK2/VEGFA/ACVR2B/BTG1/SMAD4/ROCK1/PDE4D/TJP1/HPSE/RAP1A/BMPR2/ARHGEF26/RAPGEF2/S1PR2/FOXJ2/GSTM3/CLIC4/NRP1/ACVR1/KDM6B/FASN/ATOH8/HEG1/ZDHHC21/RAPGEF1/SOX17	32
GO:0007613	BP	GO:0007613	memory	33/2702	122/18800	0.000181554	0.00372094	0.00286664	ATXN1/PTGS2/ATXN1L/YTHDF1/PPP3CB/LDLR/CREB1/RPS6KB1/CPEB3/SGK1/BLOC1S6/CAMK4/ARC/MECP2/SLC24A2/LMX1A/CAMK2N1/ITGA3/SHANK3/CIC/INSR/EIF4EBP2/PRNP/ITGA5/SYT11/KCNK10/CHRNA7/MAP1A/SLC6A1/BTBD9/OXTR/CRTC1/GRIN2A	33
GO:0048754	BP	GO:0048754	branching morphogenesis of an epithelial tube	39/2702	153/18800	0.00019672	0.00401842	0.00309581	SIX4/MET/FGF2/ENG/GLI2/BMP2/VEGFA/CTNNBIP1/SOX9/TGFBR2/SMAD4/SPRY2/SALL1/MSX2/WT1/ESR1/DLG5/HOXA5/BCL2/SEMA3E/CLIC4/WNT1/KRAS/NRP1/ACVR1/CSF1/SPRY1/PAK1/MYC/AR/SIX1/PHB2/DAG1/MMP14/SRC/MED1/DCHS1/NRARP/GBX2	39
GO:0010634	BP	GO:0010634	positive regulation of epithelial cell migration	43/2702	174/18800	0.000201311	0.00409865	0.00315762	NFE2L2/ETS1/PTGS2/RREB1/MET/THBS1/FGF2/PFN1/RHOB/PLCG2/ADAM9/ROCK2/VEGFA/RAC1/SOX9/ARF6/ADAM17/TGFB2/CD40/TGFBR2/SP1/MAP3K3/ENPP2/HIF1A/RAB11A/BMPR2/FOXP1/ITGA2/NUS1/ITGA3/FGFR1/HMGB1/PIK3CD/PIK3CB/AKT3/PDGFB/NRP1/ATOH8/BCAS3/EMC10/SRC/CCBE1/GATA3	43
GO:0071456	BP	GO:0071456	cellular response to hypoxia	37/2702	143/18800	0.000205192	0.0041639	0.00320789	NFE2L2/PTEN/PTGS2/RORA/TMBIM6/ATP7A/MDM4/TP53/ROCK2/VEGFA/HIF1A/PMAIP1/PGK1/IRAK1/PRKAA1/SLC9A1/CCNA2/EGLN3/ZFP36L1/BCL2/GATA6/NPEPPS/PIK3CB/PPARD/HP1BP3/HIF1AN/MDM2/DNMT3A/MYC/MIEF1/PHB2/KCNK3/PTGIS/SRC/CYBB/EPAS1/SLC29A1	37
GO:0010921	BP	GO:0010921	regulation of phosphatase activity	25/2702	84/18800	0.00021643	0.00437755	0.00337249	SMAD3/MTMR9/PPP1R9B/BMP2/PPARGC1B/ROCK2/ITGA1/CRY2/PPP1R11/TGFB2/ROCK1/MEF2C/PPP1R15B/PPP6R1/ITGA2/CALM1/GSK3B/CALM3/HSP90B1/PPP1R14D/SEMA4D/MASTL/TSC1/HTT/PPP1R15A	25
GO:0051052	BP	GO:0051052	regulation of DNA metabolic process	96/2702	472/18800	0.000217715	0.00438916	0.00338144	CDK2/CTC1/KLHL15/KPNA2/SMARCA5/MAP3K4/INO80D/HNRNPU/HNRNPA2B1/HMGA2/ACTB/FGF2/NPM1/TP53/UBE2V2/HNRNPC/CDKN1A/GINS3/GLI2/TRIM28/RIF1/DBF4/CDC7/EREG/CD40/KLF4/TNFSF13/CD28/IGF1R/MAPK1/YY1/DCP2/TRRAP/AXIN2/CUL4A/RBBP6/KPNA1/OTUB1/DEK/PTGES3/UPF1/POLQ/CYP1B1/WT1/RBBP8/E2F8/BMPR2/PIK3CA/INO80/TNKS/USP37/SMG1/MECP2/CCNA2/MSH6/SPIRE1/UBQLN4/MAPKAPK5/UBE2B/RAD51/EXOSC10/HMGB1/PRKCD/TFRC/EGFR/PARP1/SMARCA…	96
GO:0007346	BP	GO:0007346	regulation of mitotic cell cycle	97/2702	478/18800	0.000220241	0.00442563	0.00340953	CDK2/CTC1/TFAP4/ZNF207/ZFP36L2/PTEN/APP/EZH2/TAOK1/HNRNPU/HMGA2/WEE1/HOXA13/CDC14B/TP53/SIK1/FBXO31/INIP/CDKN1A/FOXO4/CCND1/PPP1R9B/FOXG1/CDC7/EREG/IGF1/ADAM17/BTG1/TMOD3/RPS6KB1/KLF4/CD28/RCC2/TOPBP1/SDCBP/VPS4A/CUL4A/POLDIP2/KLHL18/CRLF3/CDC73/PHIP/RAB11A/VPS4B/CCND2/WAC/HECW2/INO80/DCUN1D3/NACC2/DDX3X/MECP2/YWHAE/CCDC8/FANCD2/EIF4E/ZNF268/ZFP36L1/BCL2/ZNF655/CDK4/CCNG1/RAD21/INSR/CYLD/PSME3/EG…	97
GO:0035305	BP	GO:0035305	negative regulation of dephosphorylation	17/2702	48/18800	0.000224169	0.00447541	0.00344788	PPP1R9B/ROCK2/CRY2/PPP1R11/SWAP70/TGFB2/ROCK1/ARPP19/YWHAE/GSK3B/YWHAB/ENSA/PPP1R14D/SEMA4D/MASTL/PPP1R15A/MFHAS1	17
GO:0048146	BP	GO:0048146	positive regulation of fibroblast proliferation	17/2702	48/18800	0.000224169	0.00447541	0.00344788	CTC1/CDKN1A/EREG/IGF1/CDK6/PDGFD/ESR1/CCNA2/FOSL2/CDK4/EGFR/PDGFB/WNT1/PDGFA/BMI1/MYC/PDGFRA	17
GO:1903578	BP	GO:1903578	regulation of ATP metabolic process	26/2702	89/18800	0.000227495	0.00452716	0.00348775	APP/ZBTB7A/ZBTB20/DDIT4/ATP7A/TP53/SLC25A12/ARL2/IGF1/OGT/HIF1A/PRKAA1/PPARA/BEND3/HDAC4/INSR/SNCA/PPIF/PARP1/PDE12/RHOA/IL4/MYC/CBFA2T3/PPARGC1A/SHMT2	26
GO:0009314	BP	GO:0009314	response to radiation	90/2702	438/18800	0.000235587	0.00467311	0.00360019	XRCC6/APP/MAP3K4/PTGS2/UBE2A/HMGA2/ITGB1/NPM1/TP53/SIK1/INTS7/INIP/CDKN1A/SMC1A/CCND1/RHOB/CABP4/MAPK10/CRY2/ANGPT2/PPM1D/GRB2/YY1/CXCL12/TOPBP1/N4BP1/PIK3R1/NMT1/HIF1A/TRPC3/TNFRSF11A/SCARA3/MAPK14/CLOCK/PRKAA1/BCL3/NPTN/INO80/DCUN1D3/KIT/TP53INP1/MECP2/NF1/MSH6/SLC24A2/SOD2/RBM4B/FANCD2/XRCC2/UBE2B/AEN/RAD51/BCL2/PRKCD/EGFR/STK11/TAF1/PARP1/KRAS/SLC7A11/TANK/MDM2/FOS/NET1/FBXL3/USP28/DNMT3A/MYC…	90
GO:1901987	BP	GO:1901987	regulation of cell cycle phase transition	86/2702	415/18800	0.000239651	0.00470496	0.00362472	CDK2/CTC1/TFAP4/ZNF207/ZFP36L2/PTEN/APP/EZH2/TAOK1/FBXW7/HMGA2/WEE1/CDC14B/NPM1/TP53/FBXO31/INTS7/INIP/CDKN1A/FOXO4/DDX39B/CCND1/PPP1R9B/PLCG2/DBF4/CDC7/ADAM17/TMOD3/KLF4/RCC2/TOPBP1/VPS4A/CUL4A/KLHL18/CRLF3/CDC73/RAB11A/HINFP/MAPK14/CLOCK/FAM83D/VPS4B/CCND2/WAC/HECW2/INO80/DCUN1D3/NACC2/DDX3X/MECP2/FANCD2/ZFP36L1/BCL2/ZNF655/CDK4/CCNG1/RAD21/PSME3/EGFR/TAF1/CDKN1B/ACVR1/CDC25B/RBL2/CTDSPL/MDM2/C…	86
GO:0031054	BP	GO:0031054	pre-miRNA processing	8/2702	14/18800	0.00024014	0.00470496	0.00362472	LIN28B/AGO1/DICER1/AGO3/PRKRA/DROSHA/AGO4/ADAR	8
GO:0043558	BP	GO:0043558	regulation of translational initiation in response to stress	8/2702	14/18800	0.00024014	0.00470496	0.00362472	NPM1/TMED2/PPP1R15B/DNAJC3/EIF2AK1/EIF2AK2/IMPACT/PPP1R15A	8
GO:0048286	BP	GO:0048286	lung alveolus development	16/2702	44/18800	0.000240243	0.00470496	0.00362472	ATXN1L/ATP7A/HOPX/CREB1/PTGES3/MAN2A1/BMPR2/HOXA5/GATA6/ASXL1/ERRFI1/SLC7A11/PDGFA/IGFBP5/HS6ST1/SMPD3	16
GO:0014897	BP	GO:0014897	striated muscle hypertrophy	28/2702	99/18800	0.000243329	0.00474306	0.00365408	TTN/EZH2/SMAD3/ROCK2/IGF1/JARID2/PPP3CA/SMAD4/ROCK1/YY1/TWF1/NR4A3/TRPC3/MEF2A/TNFRSF1B/SLC9A1/PPARA/HDAC4/BECN1/RGS4/GATA6/CAMK2D/PARP1/ERRFI1/MTPN/IGFBP5/GSK3A/PARP2	28
GO:0010592	BP	GO:0010592	positive regulation of lamellipodium assembly	12/2702	28/18800	0.000243727	0.00474306	0.00365408	AKIRIN1/ATP7A/NCKAP1/RAC1/FSCN1/PIK3R1/OCLN/WASF2/PIK3CA/WNT1/ACTR3/CYFIP1	12
GO:0010632	BP	GO:0010632	regulation of epithelial cell migration	64/2702	290/18800	0.000247298	0.00478635	0.00368743	NFE2L2/NR2F2/ETS1/PTEN/PTGS2/FBXW7/RREB1/MET/THBS1/FGF2/PFN1/SH3BP1/RHOB/PLCG2/ADAM9/PDCD10/ROCK2/VEGFA/RAC1/SOX9/ARF6/ADAM17/ANGPT2/TGFB2/CD40/TGFBR2/KLF4/SP1/MAP3K3/MEF2C/ENPP2/HIF1A/RAB11A/CARD10/BMPR2/PFN2/PTPRG/FOXP1/ITGA2/NUS1/MCC/MACF1/MECP2/NF1/ITGA3/ARSB/FGFR1/HMGB1/PIK3CD/PIK3CB/AKT3/PDGFB/NRP1/STARD13/RHOA/IL4/ATOH8/EFNA1/BCAS3/EMC10/SRC/CCBE1/GATA3/EPPK1	64
GO:0001841	BP	GO:0001841	neural tube formation	29/2702	104/18800	0.000248331	0.00478635	0.00368743	SOX4/FZD6/PFN1/VANGL2/ADM/TMED2/MIB1/TGFB2/SOX11/SUFU/LUZP1/DLC1/HIF1A/MTHFD1L/KDM2B/SEMA4C/PRKACB/PHACTR4/TRAF6/BCL10/PRICKLE1/SKI/ST14/ARHGAP35/DVL3/TEAD2/TSC1/SPINT1/STIL	29
GO:0014812	BP	GO:0014812	muscle cell migration	29/2702	104/18800	0.000248331	0.00478635	0.00368743	NFE2L2/AKIRIN1/TRIB1/SIX4/ATP7A/SEMA6D/FOXO4/IGF1/SERPINE1/RPS6KB1/ROCK1/PDGFD/MEF2C/NR4A3/CYP1B1/GRB10/ITGA2/S1PR2/BCL2/PDGFB/NRP1/PPARD/PDGFA/RHOA/NET1/MYC/IGFBP5/SIX1/SRC	29
GO:0034764	BP	GO:0034764	positive regulation of transmembrane transport	50/2702	213/18800	0.000249055	0.00478635	0.00368743	NFE2L2/IRS1/ITGB1/ARL6IP1/GLRX/PLCG2/IGF1/CFTR/NDUFA4/POU4F2/PIK3R1/NR4A3/AZIN1/OCLN/NOS1AP/ARPP19/MAPK14/WNK1/KCNJ2/CREBL2/ARC/MEF2A/SLC9A1/WNK3/CALM1/ACTN4/IFNGR2/SHANK3/CTSS/PTAFR/CNKSR3/C3/CALM3/INSR/SNCA/IRS2/SLC6A9/HAP1/COX17/LRRC55/F2RL3/VMP1/APPL1/SORBS1/CACNA2D1/STAC/ALG10B/DMD/OSBPL8/HTT	50
GO:0001838	BP	GO:0001838	embryonic epithelial tube formation	33/2702	124/18800	0.00025243	0.00482606	0.00371802	SIX4/SOX4/FZD6/PFN1/VANGL2/ADM/TMED2/MIB1/SOX9/TGFB2/SOX11/SUFU/LUZP1/DLC1/HIF1A/MTHFD1L/KDM2B/SEMA4C/PRKACB/PHACTR4/TRAF6/BCL10/PRICKLE1/SKI/SIX1/ST14/ARHGAP35/DVL3/TEAD2/TSC1/SPINT1/STIL/GATA3	33
GO:0030866	BP	GO:0030866	cortical actin cytoskeleton organization	15/2702	40/18800	0.000252685	0.00482606	0.00371802	EPB41/ROCK2/NCKAP1/RTKN/ARF6/ROCK1/VPS4A/TLN1/RACGAP1/RAB13/AKAP11/PLEC/STRIP1/EHD2/FMNL3	15
GO:0010613	BP	GO:0010613	positive regulation of cardiac muscle hypertrophy	14/2702	36/18800	0.000259295	0.00492182	0.0037918	ROCK2/IGF1/PPP3CA/ROCK1/TWF1/NR4A3/TRPC3/MEF2A/SLC9A1/BECN1/CAMK2D/PARP1/MTPN/PARP2	14
GO:0050931	BP	GO:0050931	pigment cell differentiation	14/2702	36/18800	0.000259295	0.00492182	0.0037918	ZEB2/KITLG/AP1G1/MEF2C/BLOC1S6/KIT/USP13/MREG/SOD2/BCL2/RAB27A/ANKRD27/MITF/CD63	14
GO:0030032	BP	GO:0030032	lamellipodium assembly	22/2702	71/18800	0.00026963	0.00508697	0.00391903	AKIRIN1/SPATA13/WASF3/GOLPH3/ITGB1/ATP7A/VAV3/NCKAP1/RAC1/FSCN1/TWF1/PIK3R1/SRGAP2/OCLN/ARFIP2/WASF2/PIK3CA/KIT/WNT1/VAV2/ACTR3/CYFIP1	22
GO:0051054	BP	GO:0051054	positive regulation of DNA metabolic process	59/2702	263/18800	0.000269645	0.00508697	0.00391903	CDK2/CTC1/SMARCA5/MAP3K4/HNRNPA2B1/ACTB/FGF2/UBE2V2/GINS3/GLI2/TRIM28/RIF1/DBF4/CDC7/EREG/CD40/KLF4/TNFSF13/CD28/IGF1R/MAPK1/TRRAP/PTGES3/CYP1B1/WT1/RBBP8/E2F8/INO80/TNKS/MECP2/SPIRE1/MAPKAPK5/UBE2B/RAD51/HMGB1/PRKCD/TFRC/EGFR/PARP1/PDGFB/CCT6A/OTUD4/CEBPG/HMBOX1/POGZ/UBE2N/IL4/MYC/CCT4/GINS4/MMS19/PPARGC1A/SRC/RAD50/WIZ/ATM/HSP90AA1/FUS/EXOSC6	59
GO:0072132	BP	GO:0072132	mesenchyme morphogenesis	18/2702	53/18800	0.00027063	0.00508999	0.00392135	SMAD3/MDM4/ENG/BMP2/SOX9/TGFB2/TGFBR2/SMAD4/SMAD2/WNT3A/MSX2/ACTC1/ROBO1/HEYL/ACVR1/MDM2/MYC/DCHS1	18
GO:0033962	BP	GO:0033962	P-body assembly	10/2702	21/18800	0.000284743	0.00533914	0.0041133	LSM4/DDX6/LSM14A/ATXN2/PATL1/CNOT7/CNOT6/PAN3/RC3H1/LIMD1	10
GO:0043502	BP	GO:0043502	regulation of muscle adaptation	27/2702	95/18800	0.000285685	0.00534059	0.00411442	SMAD3/ROCK2/IGF1/JARID2/PPP3CA/RPS6KB1/SMAD4/ROCK1/YY1/TWF1/NR4A3/TRPC3/MEF2A/TNFRSF1B/SLC9A1/PPARA/HDAC4/BECN1/RGS4/CAMK2D/PARP1/ERRFI1/MTPN/IGFBP5/GSK3A/DAG1/PARP2	27
GO:0048167	BP	GO:0048167	regulation of synaptic plasticity	47/2702	198/18800	0.00028687	0.00534653	0.004119	PTEN/APP/PTGS2/YTHDF1/MPP2/PPP3CB/MAPK1/MEF2C/CPEB3/YWHAH/RIMS3/RAPGEF2/ARC/DBN1/NPTN/KIT/MECP2/NF1/SLC24A2/GSK3B/SHANK3/RAB3GAP1/ERC1/SNCA/EIF4EBP2/SQSTM1/MAP1B/KRAS/PRNP/IGSF11/YWHAG/NCDN/MCTP1/CAMK2A/ZDHHC2/SHISA9/GRIN1/CRHR2/CHRNA7/STXBP1/JPH4/MAP1A/ARF1/RASGRF2/RIMS2/CRTC1/GRIN2A	47
GO:0048015	BP	GO:0048015	phosphatidylinositol-mediated signaling	43/2702	177/18800	0.000300085	0.00557597	0.00429576	PTEN/IRS1/GAB2/FGF2/IGF1/SOX9/TGFB2/RPS6KB1/ERBB4/CD28/PDGFD/IGF1R/PLEKHA1/PIK3R1/OGT/PIK3CA/CEP55/KIT/NF1/BECN1/ZFP36L1/PTAFR/FGFR1/INSR/EGFR/PIK3CD/PIK3CB/PDGFB/PPARD/PDGFA/PEAR1/SEMA4D/PLCD3/PLCB3/SRC/UNC5B/PLCL1/FLT1/PDGFRA/MAZ/PITPNM2/PIK3C3/GATA3	43
GO:0017157	BP	GO:0017157	regulation of exocytosis	48/2702	204/18800	0.0003091	0.00572624	0.00441153	NLGN1/GAB2/TPCN2/RAP1B/RAB10/STXBP5L/CFTR/AP1G1/REST/SDCBP/VPS4A/RIMS3/RABGEF1/RAB8B/RAB13/RAP1A/PFN2/VPS4B/RAPGEF4/RAB2B/RAB21/GSK3B/RAB3GAP1/FGG/RAB27A/PTAFR/VPS18/RAB9A/CALM3/FBXL20/SNCA/HAP1/RAB12/RPH3AL/RAB3D/IL4/PREPL/RAB3B/CD84/SYT11/SYN1/SYT9/SYT2/STXBP1/RIMS4/CACNA1H/SMPD3/RIMS2	48
GO:0031099	BP	GO:0031099	regeneration	45/2702	188/18800	0.000313734	0.00579468	0.00446425	AKIRIN1/PTEN/EZH2/NINJ1/CDKN1A/CCND1/ADM/HOPX/PTPN12/IGF1/ATIC/PPP3CA/KLF5/ANGPT2/TGFBR2/KLF4/ERBB4/IGF1R/CXCL12/NDEL1/TGFBR3/KPNA1/NR4A3/CCNA2/ULK1/BCL2/LRIG2/PNPT1/NREP/MAP1B/KREMEN1/WNT1/CDKN1B/PPARD/MTPN/ELAVL4/MYC/DAG1/UPF2/APOA5/MED1/MAPK8IP3/KIAA0319/EPPK1/IGF2R	45
GO:0048538	BP	GO:0048538	thymus development	16/2702	45/18800	0.000323499	0.0059465	0.00458122	CTC1/BCL2L11/SIX4/CRKL/JARID2/MAPK1/BCL11B/AIRE/RAF1/BCL2/ASXL1/MAFB/SIX1/ATM/GATA3/PRDX2	16
GO:0060538	BP	GO:0060538	skeletal muscle organ development	41/2702	167/18800	0.000323881	0.0059465	0.00458122	IGSF8/NR2F2/NLN/AKIRIN1/SIX4/ELN/PPP3CA/KLF5/SOX11/RPS6KB1/DDX17/MEF2C/DDX5/GPCPD1/MEF2D/WNT3A/FOXN2/ZBTB18/BASP1/MAPK14/WT1/HOMER1/PRKAA1/CCNT2/CFL2/NF1/MSC/BCL2/HEYL/PLEC/FXR1/ACVR1/FOS/RHOA/SKI/SIX1/DAG1/CNTNAP1/BTG2/DMD/COL19A1	41
GO:0006109	BP	GO:0006109	regulation of carbohydrate metabolic process	44/2702	183/18800	0.000327557	0.00597948	0.00460662	NLN/APP/IRS1/ZBTB7A/RORA/ZBTB20/DDIT4/TP53/SIK1/SLC25A12/ARL2/IGF1/PDK4/BCKDK/OGT/DYRK2/FOXK1/HIF1A/PMAIP1/ARPP19/PRKAA1/PPARA/HDAC4/GSK3B/FOXK2/PTAFR/INSR/SNCA/IRS2/STK11/PDGFB/MIDN/SCARB2/MYC/CBFA2T3/GSK3A/RORC/PPARGC1A/ADCYAP1R1/SORBS1/SRC/SMPD3/NCOA2/FAM3C	44
GO:0051223	BP	GO:0051223	regulation of protein transport	99/2702	495/18800	0.000327616	0.00597948	0.00460662	RANGAP1/TTN/ACSL4/PTGS2/IRS1/FBXW7/GOLPH3/NOLC1/SMAD3/SOX4/TARDBP/SAR1B/PPIA/TRIM28/TMED10/ADAM9/PDCD10/PPP3CB/CD2AP/NDFIP2/NEUROD1/EFNA5/TMEM30B/STXBP5L/SLC16A1/IGF1/YOD1/PPP3CA/ARF6/CFTR/TGFB2/SUFU/REST/PTPN14/FZD5/NDEL1/GOPC/PIK3R1/TM7SF3/UHMK1/CDK5R1/DNAJC27/GCC2/NMT1/HIF1A/MYO1C/MAPK14/CLOCK/NUP54/PRKAA1/ARIH2/UBE2D3/NF1/LEPROT/HSPA8/RFX3/YWHAE/GSK3B/FGG/SFN/MAVS/ENSA/NPEPPS/PRKCD/IRS2/NR1H2…	99
GO:0035304	BP	GO:0035304	regulation of protein dephosphorylation	26/2702	91/18800	0.000335195	0.00608023	0.00468424	PPIA/PPP1R9B/ROCK2/ITGA1/CRY2/PPP1R11/SWAP70/ROCK1/DLC1/PPP1R15B/ARPP19/PPP6R1/CALM1/YWHAE/GSK3B/YWHAB/ENSA/CALM3/PRKCD/HSP90B1/PPP1R14D/MASTL/TSC1/HTT/PPP1R15A/MFHAS1	26
GO:0051236	BP	GO:0051236	establishment of RNA localization	40/2702	162/18800	0.000335665	0.00608023	0.00468424	PABPN1/ZC3H11A/BICD2/HNRNPA2B1/FYTTD1/NPM1/ATXN2/DDX39B/SRSF7/LRPPRC/TGFBR2/POM121C/G3BP2/YTHDC1/NUP50/PEG10/UPF1/AGFG1/MYO1C/QKI/NUP54/ARC/TNKS/SMG1/IGF2BP3/NUP205/PHAX/ZFP36L1/PNPT1/DDX19B/SRSF1/EIF5A2/PARP11/IGF2BP2/UPF2/TSC1/ATM/NUP98/SUPT6H/NUP93	40
GO:0097191	BP	GO:0097191	extrinsic apoptotic signaling pathway	51/2702	221/18800	0.000336093	0.00608023	0.00468424	PTEN/BCL2L11/HIPK1/SMAD3/THBS1/PPP2R1B/KITLG/IGF1/TGFB2/SERPINE1/RPS6KB1/HMGB2/TNFAIP3/FAS/PIK3R1/ZMYND11/PHIP/PMAIP1/RAF1/TNFRSF12A/SKIL/TNFRSF1B/DDX3X/NF1/SIVA1/GSK3B/TRAF1/FGG/BCL2/IL6R/FGFR1/CYLD/PSME3/NRP1/PDIA3/ACVR1/TIMP3/IL4/BCL10/AR/GSK3A/SRC/PEA15/UNC5B/HTRA2/MKNK2/ZDHHC3/HTT/PRDX2/HSPA1B/PARP2	51
GO:0003300	BP	GO:0003300	cardiac muscle hypertrophy	27/2702	96/18800	0.000343805	0.00618348	0.00476379	TTN/EZH2/SMAD3/ROCK2/IGF1/JARID2/PPP3CA/SMAD4/ROCK1/YY1/TWF1/NR4A3/TRPC3/MEF2A/TNFRSF1B/SLC9A1/PPARA/HDAC4/BECN1/RGS4/GATA6/CAMK2D/PARP1/ERRFI1/MTPN/GSK3A/PARP2	27
GO:0030316	BP	GO:0030316	osteoclast differentiation	27/2702	96/18800	0.000343805	0.00618348	0.00476379	FBXW7/GAB2/TOB2/PPARGC1B/CREB1/POU4F2/TMEM64/PIK3R1/TNFRSF11A/CAMK4/MAPK14/RASSF2/FOXP1/GPR137B/NF1/TFRC/MAFB/CSF1/SH3PXD2A/TRAF6/FOS/IL4/KLF10/MITF/GLO1/IL23R/SRC	27
GO:0051028	BP	GO:0051028	mRNA transport	33/2702	126/18800	0.000346999	0.00621687	0.00478951	PABPN1/ZC3H11A/BICD2/HNRNPA2B1/FYTTD1/DDX39B/SRSF7/LRPPRC/POM121C/G3BP2/YTHDC1/NUP50/PEG10/UPF1/AGFG1/MYO1C/QKI/NUP54/ARC/TNKS/SMG1/IGF2BP3/NUP205/ZFP36L1/DDX19B/SRSF1/EIF5A2/PARP11/IGF2BP2/UPF2/NUP98/SUPT6H/NUP93	33
GO:0008630	BP	GO:0008630	intrinsic apoptotic signaling pathway in response to DNA damage	28/2702	101/18800	0.000349693	0.00621687	0.00478951	BCL2L11/HIPK1/DDIT4/TP53/CDKN1A/ZNF385A/CXCL12/PIK3R1/DYRK2/PHLDA3/HIC1/BCL3/SKIL/TNFRSF1B/NACC2/MSH6/SOD2/AEN/BCL2/PIAS4/SFN/USP28/CCAR2/RAD9A/USP47/HTRA2/ATM/CLU	28
GO:0014896	BP	GO:0014896	muscle hypertrophy	28/2702	101/18800	0.000349693	0.00621687	0.00478951	TTN/EZH2/SMAD3/ROCK2/IGF1/JARID2/PPP3CA/SMAD4/ROCK1/YY1/TWF1/NR4A3/TRPC3/MEF2A/TNFRSF1B/SLC9A1/PPARA/HDAC4/BECN1/RGS4/GATA6/CAMK2D/PARP1/ERRFI1/MTPN/IGFBP5/GSK3A/PARP2	28
GO:0110020	BP	GO:0110020	regulation of actomyosin structure organization	28/2702	101/18800	0.000349693	0.00621687	0.00478951	MET/SMAD3/PFN1/LIMCH1/ROCK2/RAC1/PXN/SMAD4/ROCK1/LPAR1/PIK3R1/TJP1/DLC1/MYLK3/WASF2/PFN2/SLC9A1/RHOC/SYNPO2L/ARHGEF18/STMN1/NRP1/PAK1/RHOA/NF2/ARHGEF15/TSC1/LIMK1	28
GO:0032231	BP	GO:0032231	regulation of actin filament bundle assembly	29/2702	106/18800	0.000353106	0.00624736	0.004813	MET/SMAD3/PFN1/LIMCH1/ROCK2/RAC1/SWAP70/PXN/ROCK1/LPAR1/PIK3R1/TJP1/DLC1/WASF2/PFN2/SLC9A1/RHOC/SYNPO2L/SYNPO2/SHANK3/ARHGEF18/STMN1/NRP1/PAK1/RHOA/NF2/ARHGEF15/TSC1/LIMK1	29
GO:0048640	BP	GO:0048640	negative regulation of developmental growth	30/2702	111/18800	0.000354297	0.00624736	0.004813	PTEN/SEMA6D/SPAG9/CDKN1A/WWC2/FXN/JARID2/TGFBR2/VGLL4/YY1/WNT3A/SEMA6A/CDK5R1/SEMA4C/PPARA/ULK1/RGS4/SEMA3E/RYK/SOCS2/CDKN1B/NRP1/GSK3A/SEMA4G/SEMA4D/SEMA3G/KIAA0319/ADRB1/WWC3/RBP4	30
GO:0048568	BP	GO:0048568	embryonic organ development	91/2702	449/18800	0.000354446	0.00624736	0.004813	NR2F2/PBX3/ZEB1/TBX18/SIX4/DNAJB6/HIPK1/SMAD3/FZD6/TFAP2A/TP53/VANGL2/ENG/GLI2/EPN1/TRIM28/ADM/FOXG1/PRDM1/TMED2/FRS2/MIB1/VEGFA/NEUROD1/KITLG/SOX9/TGFB2/TGFBR2/MYO6/SOX11/HOXA9/SMAD2/MAPK1/GRB2/SUFU/SPRY2/MEF2C/FZD5/WNT3A/RBBP6/EN2/SALL1/HIF1A/SH2B3/TEAD1/MTHFD1L/RARB/KDM2B/SOCS3/E2F8/WNT7B/HOXA5/KIT/SOBP/PHACTR4/HOXD3/ZFP36L1/PRKRA/PAX6/EGFR/PDGFB/WNT1/MAFB/ACVR1/CDKN1C/PDGFA/ALDH1A2/SIX1/ALX4/…	91
GO:0014742	BP	GO:0014742	positive regulation of muscle hypertrophy	14/2702	37/18800	0.000362378	0.00635087	0.00489275	ROCK2/IGF1/PPP3CA/ROCK1/TWF1/NR4A3/TRPC3/MEF2A/SLC9A1/BECN1/CAMK2D/PARP1/MTPN/PARP2	14
GO:0048009	BP	GO:0048009	insulin-like growth factor receptor signaling pathway	14/2702	37/18800	0.000362378	0.00635087	0.00489275	IRS1/BMP2/IGF1/IGF1R/PIK3R1/PHIP/ZFAND2B/GIGYF1/GRB10/TRIM72/WNT1/AR/IGFBP5/IGF2R	14
GO:0031116	BP	GO:0031116	positive regulation of microtubule polymerization	13/2702	33/18800	0.000369124	0.00643656	0.00495876	MET/ARL2/RAC1/CLIP1/SLAIN2/CDK5R1/OCLN/MECP2/MAP1B/CDKN1B/PAK1/NIN/HSPA1B	13
GO:0034614	BP	GO:0034614	cellular response to reactive oxygen species	37/2702	147/18800	0.000369354	0.00643656	0.00495876	NFE2L2/EZH2/MET/ATP7A/RHOB/FXN/PPARGC1B/PDCD10/PXN/PDGFD/MAPK1/TNFAIP3/CHUK/PAWR/PLEKHA1/NR4A3/CYP1B1/PRKAA1/BECN1/SOD2/KLF2/CCS/PRKCD/MAP3K5/PPIF/EGFR/KDM6B/ZNF277/FOS/NET1/IL18BP/SRC/ROMO1/SMPD3/PDGFRA/IMPACT/PRDX2	37
GO:0051495	BP	GO:0051495	positive regulation of cytoskeleton organization	46/2702	195/18800	0.000383591	0.00666584	0.0051354	MET/WASF3/SMAD3/PFN1/ARL2/LIMCH1/ROCK2/NCKAP1/RAC1/SWAP70/ARF6/PXN/GRB2/LPAR1/CLIP1/SLAIN2/CDK5R1/MYLK3/OCLN/WASF2/PFN2/VPS4B/WDR1/CFL2/MECP2/RHOC/SYNPO2L/SYNPO2/FMN1/MAP1B/CDKN1B/NRP1/WASL/PAK1/RHOA/NF2/CDC42EP1/BCAS3/ARHGEF15/NIN/TSC1/STIL/LIMK1/HSPA1B/CDC42EP4/CYFIP1	46
GO:0046626	BP	GO:0046626	regulation of insulin receptor signaling pathway	21/2702	68/18800	0.00038746	0.00669536	0.00515814	IRS1/RPS6KB1/PIK3R1/OGT/SESN3/SOCS1/SOCS3/PRKAA1/GRB10/ZBTB7B/PIP4K2C/CDK4/TRIM72/PIP4K2A/PRKCD/NUCKS1/GSK3A/SORBS1/SRC/OSBPL8/SIK2	21
GO:0046854	BP	GO:0046854	phosphatidylinositol phosphate biosynthetic process	21/2702	68/18800	0.00038746	0.00669536	0.00515814	IP6K1/SOCS7/PIK3R1/SOCS1/SOCS3/PIK3CA/PIK3R3/EFR3A/OCRL/ATG14/SMG1/BECN1/PIP4K2C/FAM126B/PI4K2B/PIP4K2A/PIK3CD/SOCS2/PIK3CB/ATM/PIK3C3	21
GO:0001892	BP	GO:0001892	embryonic placenta development	25/2702	87/18800	0.000392987	0.0067719	0.00521711	NR2F2/DNAJB6/TRIM28/ADM/PRDM1/TMED2/MAPK1/GRB2/FZD5/HIF1A/SOCS3/E2F8/WNT7B/ZFP36L1/EGFR/PDGFB/CDKN1C/ST14/RSPO3/PLCD3/MED1/EPAS1/SPINT1/HS6ST1/GCM1	25
GO:0016241	BP	GO:0016241	regulation of macroautophagy	39/2702	158/18800	0.000398176	0.0068232	0.00525663	TP53/LARP1/POLDIP2/PAFAH1B2/GNAI3/CDK5R1/HIF1A/SESN3/SMCR8/PIK3CA/ATP6V1B2/WAC/ATG14/SMG1/BECN1/PIP4K2C/ULK1/CAPNS1/UBQLN4/RAB3GAP1/TECPR1/OPTN/PIP4K2A/NOD2/VDAC1/VPS26A/IL4/SPTLC2/ATP6V1C1/SH3GLB1/ATP6V1C2/QSOX1/SNX30/TSC1/CLEC16A/RAB3GAP2/PIK3C3/HTT/ATP6V1E1	39
GO:0051017	BP	GO:0051017	actin filament bundle assembly	39/2702	158/18800	0.000398176	0.0068232	0.00525663	MET/SMAD3/PFN1/ELN/LIMCH1/ROCK2/RAC1/FSCN1/SWAP70/NEDD9/PXN/ROCK1/LPAR1/PAWR/PIK3R1/TJP1/DLC1/WASF2/PFN2/SLC9A1/RHOC/SYNPO2L/SYNPO2/SPIRE1/SHANK3/ARHGEF18/STMN1/NRP1/HSP90B1/PAK1/RHOA/NF2/DPYSL3/ARHGEF15/SORBS1/SRC/CUL3/TSC1/LIMK1	39
GO:0006979	BP	GO:0006979	response to oxidative stress	88/2702	433/18800	0.000400211	0.00683905	0.00526885	FOSL1/TXNIP/NFE2L2/APP/EZH2/PTGS2/FBXW7/MET/ATP7A/TP53/PPIA/RHOB/FXN/UCP3/PPARGC1B/ADAM9/PDCD10/PXN/BTG1/ARL6IP5/ABCC1/PDGFD/SP1/MAPK1/REST/TNFAIP3/CHUK/PAWR/PLEKHA1/MTF1/NR4A3/PPP1R15B/HIF1A/SCARA3/SESN3/CYP1B1/GSKIP/PRKAA1/TP53INP1/BECN1/SOD2/FANCD2/KLF2/BCL2/PNPT1/PSMB5/APTX/MELK/CCS/PRKRA/FUT8/PRKCD/MAP3K5/PPP2CB/SNCA/PPIF/EGFR/PARP1/WNT1/PRNP/KDM6B/SLC7A11/ZNF277/FOS/NET1/TOR1A/GGT7/RBPMS/IL…	88
GO:0051492	BP	GO:0051492	regulation of stress fiber assembly	26/2702	92/18800	0.000404252	0.00688904	0.00530735	MET/SMAD3/PFN1/LIMCH1/ROCK2/RAC1/PXN/ROCK1/LPAR1/PIK3R1/TJP1/DLC1/WASF2/PFN2/SLC9A1/RHOC/SYNPO2L/ARHGEF18/STMN1/NRP1/PAK1/RHOA/NF2/ARHGEF15/TSC1/LIMK1	26
GO:0009612	BP	GO:0009612	response to mechanical stimulus	47/2702	201/18800	0.000411927	0.0070005	0.00539322	FOSL1/TXNIP/TTN/PTGS2/THBS1/ENG/SCN1A/SOX9/ANGPT2/CD40/TGFBR2/CDH2/RPS6KB1/IGF1R/CXCL12/CNN2/IRF1/FAS/PIEZO1/MAP3K2/MAPK14/KCNJ2/RAF1/PIK3CA/SLC9A1/ITGA2/KIT/MAP3K1/SHANK3/TNFSF14/PLEC/MAP1B/MTPN/FOS/RHOA/BCL10/DAG1/BTG2/CLCN6/JUND/MMP14/SRC/STRBP/KIAA0319/SOST/DMD/HTT	47
GO:0034599	BP	GO:0034599	cellular response to oxidative stress	62/2702	284/18800	0.000415036	0.00703396	0.005419	NFE2L2/EZH2/FBXW7/MET/ATP7A/TP53/PPIA/RHOB/FXN/PPARGC1B/PDCD10/PXN/ARL6IP5/ABCC1/PDGFD/MAPK1/REST/TNFAIP3/CHUK/PAWR/PLEKHA1/NR4A3/HIF1A/CYP1B1/GSKIP/PRKAA1/TP53INP1/BECN1/SOD2/FANCD2/KLF2/BCL2/PNPT1/MELK/CCS/PRKRA/FUT8/PRKCD/MAP3K5/SNCA/PPIF/EGFR/PARP1/WNT1/KDM6B/SLC7A11/ZNF277/FOS/NET1/IL18BP/PPARGC1A/SRC/HTRA2/ROMO1/TSC1/EPAS1/SMPD3/PDGFRA/KEAP1/IMPACT/PRDX2/HSPA1B	62
GO:0016239	BP	GO:0016239	positive regulation of macroautophagy	22/2702	73/18800	0.000416761	0.00704383	0.00542661	LARP1/PAFAH1B2/GNAI3/HIF1A/SESN3/SMCR8/WAC/BECN1/PIP4K2C/ULK1/RAB3GAP1/OPTN/PIP4K2A/NOD2/VDAC1/IL4/SPTLC2/SH3GLB1/SNX30/TSC1/RAB3GAP2/HTT	22
GO:1901214	BP	GO:1901214	regulation of neuron death	67/2702	313/18800	0.000444292	0.00746085	0.00574788	BCL2L11/FBXW7/SIX4/DDIT4/TFAP2A/TP53/CRLF1/HDGF/UBB/ITGA1/TGFB2/MAP3K11/SET/ROCK1/CPEB4/REST/MEF2C/SNCG/WNT3A/EN2/EFNB2/NR4A3/TRIM2/CDK5R1/HIF1A/KDM2B/PIK3CA/RASA1/TNFRSF1B/PPARA/MECP2/NF1/EGLN3/SOD2/GSK3B/XRCC2/BCL2/MAP3K5/SNCA/DNAJC5/RRAS2/PARP1/WNT1/KRAS/PRNP/NRP1/CSF1/SLC7A11/FOS/BTBD10/RHOA/SIX1/DHCR24/BTG2/PPARGC1A/SLC23A2/UNC5B/HTRA2/CHRNA7/STXBP1/TSC1/ATM/GABRB2/GATA3/GRM4/CLU/PARP2	67
GO:0001885	BP	GO:0001885	endothelial cell development	20/2702	64/18800	0.000445063	0.00746085	0.00574788	RAP2C/MET/HOXA13/RAP1B/ROCK2/VEGFA/ROCK1/PDE4D/TJP1/HPSE/RAP1A/ARHGEF26/RAPGEF2/S1PR2/GSTM3/CLIC4/FASN/HEG1/ZDHHC21/RAPGEF1	20
GO:0048857	BP	GO:0048857	neural nucleus development	20/2702	64/18800	0.000445063	0.00746085	0.00574788	ACTB/FGF2/YWHAH/CDK5R1/YWHAQ/BASP1/NFIB/CALM1/YWHAE/COX6B1/BCL2/ZNF430/GNB4/CALM3/ZNF148/RHOA/CCDC14/PADI2/HOXB2/ALDH1A3	20
GO:0033599	BP	GO:0033599	regulation of mammary gland epithelial cell proliferation	8/2702	15/18800	0.000449754	0.00747588	0.00575946	RREB1/CCND1/HOXA5/ROBO1/PHB2/ZNF703/PYGO2/GATA3	8
GO:0031113	BP	GO:0031113	regulation of microtubule polymerization	18/2702	55/18800	0.000453708	0.00747588	0.00575946	MET/ARL2/RAC1/GBA2/CLIP1/SLAIN2/CDK5R1/OCLN/CAMSAP1/MECP2/STMN1/SNCA/MAP1B/CDKN1B/PAK1/FKBP4/NIN/HSPA1B	18
GO:0043470	BP	GO:0043470	regulation of carbohydrate catabolic process	18/2702	55/18800	0.000453708	0.00747588	0.00575946	APP/ZBTB7A/ZBTB20/DDIT4/TP53/SLC25A12/ARL2/IGF1/OGT/HIF1A/PRKAA1/PPARA/HDAC4/INSR/SCARB2/MYC/CBFA2T3/GSK3A	18
GO:0060998	BP	GO:0060998	regulation of dendritic spine development	18/2702	55/18800	0.000453708	0.00747588	0.00575946	NLGN1/PTEN/C21orf91/ARF6/MEF2C/CPEB3/DLG5/DBN1/CAPRIN2/LLPH/SHANK3/EEF2K/NLGN2/EFNA1/DBNL/LRP8/DNM3/SDK1	18
GO:0023019	BP	GO:0023019	signal transduction involved in regulation of gene expression	10/2702	22/18800	0.000455038	0.00747588	0.00575946	SMAD3/NEUROD1/SMAD2/MSX2/PAX6/PARP1/HNF4A/DAND5/PDGFRA/SOX17	10
GO:0035024	BP	GO:0035024	negative regulation of Rho protein signal transduction	10/2702	22/18800	0.000455038	0.00747588	0.00575946	MET/ITGB1/ABL2/DLC1/ITGA3/STMN1/ARHGAP42/ARHGAP35/CUL3/HEG1	10
GO:0050657	BP	GO:0050657	nucleic acid transport	39/2702	159/18800	0.000455654	0.00747588	0.00575946	PABPN1/ZC3H11A/BICD2/HNRNPA2B1/FYTTD1/NPM1/ATXN2/DDX39B/SRSF7/LRPPRC/TGFBR2/POM121C/G3BP2/YTHDC1/NUP50/PEG10/UPF1/AGFG1/MYO1C/QKI/NUP54/ARC/TNKS/SMG1/IGF2BP3/NUP205/PHAX/ZFP36L1/PNPT1/DDX19B/SRSF1/EIF5A2/PARP11/IGF2BP2/UPF2/TSC1/NUP98/SUPT6H/NUP93	39
GO:0050658	BP	GO:0050658	RNA transport	39/2702	159/18800	0.000455654	0.00747588	0.00575946	PABPN1/ZC3H11A/BICD2/HNRNPA2B1/FYTTD1/NPM1/ATXN2/DDX39B/SRSF7/LRPPRC/TGFBR2/POM121C/G3BP2/YTHDC1/NUP50/PEG10/UPF1/AGFG1/MYO1C/QKI/NUP54/ARC/TNKS/SMG1/IGF2BP3/NUP205/PHAX/ZFP36L1/PNPT1/DDX19B/SRSF1/EIF5A2/PARP11/IGF2BP2/UPF2/TSC1/NUP98/SUPT6H/NUP93	39
GO:0035265	BP	GO:0035265	organ growth	42/2702	175/18800	0.000459959	0.00752649	0.00579845	PLAG1/PTEN/BCL2L11/FGF2/WWC2/FXN/IGF1/JARID2/ACVR2B/DUSP6/SOX9/TGFB2/TGFBR2/ERBB4/SMAD2/VGLL4/YY1/SPRY2/MEF2C/NLGN4X/TGFBR3/BASP1/MAPK14/MSX2/WT1/RARB/ESR1/PPARA/PSAP/RGS4/BCL2/GATA6/SERP1/IER3IP1/AR/GSK3A/BNC2/HEG1/SMPD3/WWC3/RBP4/PARP2	42
GO:0014911	BP	GO:0014911	positive regulation of smooth muscle cell migration	15/2702	42/18800	0.000467316	0.00762664	0.00587561	ATP7A/SEMA6D/FOXO4/IGF1/RPS6KB1/PDGFD/NR4A3/CYP1B1/ITGA2/BCL2/PDGFB/NRP1/MYC/IGFBP5/SRC	15
GO:0042542	BP	GO:0042542	response to hydrogen peroxide	33/2702	128/18800	0.000471794	0.00767941	0.00591626	FOSL1/TXNIP/NFE2L2/EZH2/MET/RHOB/FXN/ADAM9/PDCD10/PDGFD/TNFAIP3/PAWR/PLEKHA1/NR4A3/PPP1R15B/CYP1B1/PRKAA1/BECN1/SOD2/KLF2/BCL2/APTX/PRKCD/MAP3K5/PPP2CB/PPIF/KDM6B/ZNF277/NET1/IL18BP/SRC/SMPD3/IMPACT	33
GO:0043550	BP	GO:0043550	regulation of lipid kinase activity	21/2702	69/18800	0.000482507	0.00783312	0.00603468	IRS1/FGF2/VAV3/SOCS7/PIK3R1/SOCS1/SOCS3/PIK3R3/NRBF2/KIT/ATG14/PIP4K2C/PIP4K2A/NOD2/SOCS2/PDGFB/VAV2/RBL2/SRC/FLT1/PDGFRA	21
GO:0060491	BP	GO:0060491	regulation of cell projection assembly	46/2702	197/18800	0.000487202	0.00788858	0.0060774	NLGN1/RAB3IP/AKIRIN1/ATP7A/PFN1/PLEKHM1/NCKAP1/RAC1/FSCN1/KLF5/ARF6/PODXL/RCC2/TWF1/NDEL1/MAP4/FAM98A/PIK3R1/FXR2/OCLN/WASF2/PFN2/PIK3CA/EVI5L/KIT/CEP97/GSK3B/PRKCD/CYLD/FXR1/HAP1/WNT1/NRP1/WASL/ACTR3/CDC42EP1/BCAS3/EPS8L1/DPYSL3/SRC/ARHGAP35/DNM3/HTT/MYO10/CDC42EP4/CYFIP1	46
GO:0050773	BP	GO:0050773	regulation of dendrite development	27/2702	98/18800	0.000492087	0.00793469	0.00611293	EZH2/CRKL/FBXO31/GORASP1/PPP3CA/CAMK1D/ARF6/YWHAH/TRPC5/RAPGEF2/DBN1/CAPRIN2/RAB21/HECW2/TMEM106B/GSK3B/EEF2K/STK11/ANKRD27/RHOA/ELAVL4/SEMA4D/DBNL/LRP8/KIAA0319/CRTC1/CYFIP1	27
GO:0001649	BP	GO:0001649	osteoblast differentiation	54/2702	241/18800	0.00049306	0.00793469	0.00611293	HNRNPU/SMAD3/FGF2/HNRNPC/GLI2/BMP2/SUCO/IGF1/ACVR2B/CTNNBIP1/SOX9/SMAD5/CBFB/SOX11/CDK6/SMAD4/MAP2K6/SUFU/REST/MEF2C/TMEM64/DDX5/AXIN2/VCAN/MEF2D/WNT3A/RSL1D1/MAPK14/MSX2/BAMBI/BMPR2/RASSF2/BMP3/WNT7B/NF1/ID4/GSK3B/LRP3/IL6R/SYNCRIP/RRAS2/ACVR1/FFAR4/ASF1A/SKI/IGFBP5/FASN/TP53INP2/JUND/SEMA4D/LIMD1/ADAR/ZHX3/SCUBE3	54
GO:1903076	BP	GO:1903076	regulation of protein localization to plasma membrane	28/2702	103/18800	0.000495181	0.00793469	0.00611293	ACTB/ITGB1/ZDHHC7/PPP1R9B/ARF6/VPS4A/WNT3A/GOPC/PIK3R1/NUMB/WNK3/ITGA3/PTPN9/ZDHHC8/EGFR/SQSTM1/PRNP/APPL1/AR/ZDHHC2/MMP14/SORBS1/ZDHHC5/LRRC15/STAC/PRKCH/CNST/TMEM59	28
GO:1902749	BP	GO:1902749	regulation of cell cycle G2/M phase transition	29/2702	108/18800	0.000495194	0.00793469	0.00611293	CDK2/CTC1/APP/TAOK1/HMGA2/CDC14B/NPM1/TP53/INIP/CDKN1A/FOXO4/CCND1/CDC7/RCC2/TOPBP1/VPS4A/RAB11A/VPS4B/MECP2/CDK4/CCNG1/RAD21/CDC25B/CDC25A/USP47/DYRK3/CENPF/ATM/TICRR	29
GO:0048017	BP	GO:0048017	inositol lipid-mediated signaling	43/2702	181/18800	0.000498554	0.00796783	0.00613846	PTEN/IRS1/GAB2/FGF2/IGF1/SOX9/TGFB2/RPS6KB1/ERBB4/CD28/PDGFD/IGF1R/PLEKHA1/PIK3R1/OGT/PIK3CA/CEP55/KIT/NF1/BECN1/ZFP36L1/PTAFR/FGFR1/INSR/EGFR/PIK3CD/PIK3CB/PDGFB/PPARD/PDGFA/PEAR1/SEMA4D/PLCD3/PLCB3/SRC/UNC5B/PLCL1/FLT1/PDGFRA/MAZ/PITPNM2/PIK3C3/GATA3	43
GO:0042176	BP	GO:0042176	regulation of protein catabolic process	81/2702	395/18800	0.000501601	0.00799581	0.00616002	CDK2/NFE2L2/TRIB1/PTEN/TMTC3/FBXW7/SMAD3/MDM4/IDE/ADAM9/LDLR/SUMO2/UBB/AGTPBP1/SOX9/SMAD4/ROCK1/VGLL4/SUFU/TNFAIP3/USP5/SDCBP/N4BP1/DESI1/GGA3/ARIH1/FURIN/OGT/UBE2K/AZIN1/CSNK2A1/RNF217/FAM83D/WAC/TNFRSF1B/HECW2/USP8/USP13/ANKIB1/ARIH2/RYBP/GSK3B/UBQLN4/SH3RF2/ATXN3/LRIG2/FBXL20/SNCA/PSME3/EGFR/TAF1/WNT1/CDKN1B/MYLIP/MDM2/TIPARP/TIMP3/LPCAT1/PRICKLE1/RGP1/CBFA2T3/CSNK1E/EFNA1/GSK3A/ZDHHC2/CCAR2/A…	81
GO:0031954	BP	GO:0031954	positive regulation of protein autophosphorylation	11/2702	26/18800	0.000505752	0.00802053	0.00617906	RAP2C/VEGFA/PDGFD/RASSF2/DDX3X/CALM1/CALM3/PDGFB/PDGFA/SRC/RAD50	11
GO:0033598	BP	GO:0033598	mammary gland epithelial cell proliferation	11/2702	26/18800	0.000505752	0.00802053	0.00617906	RREB1/CCND1/MAPK1/ESR1/HOXA5/ROBO1/PHB2/MED1/ZNF703/PYGO2/GATA3	11
GO:0043543	BP	GO:0043543	protein acylation	57/2702	258/18800	0.000508393	0.00804173	0.0061954	NAA30/TAOK1/GOLGA7/ACTB/SOX4/ZDHHC7/RPS6KA4/NAA10/NCOA3/NAA50/MLLT1/SETD5/KAT6A/SMC5/ZNF451/SMAD4/SET/TRRAP/NAA15/OGT/PPM1B/NMT1/RPS6KA5/CLOCK/PRKAA1/ZDHHC18/ATXN7/TAF4/BEND3/DDX3X/MECP2/GSK3B/ZDHHC8/DIP2A/MSL1/TADA2B/SNCA/TAF1/PBXIP1/KANSL1/SUPT7L/CTCF/KAT6B/DR1/NFYA/ZDHHC2/MLLT3/PPARGC1A/ATXN7L3/ZDHHC5/ZDHHC21/PYGO2/ZDHHC3/TAF12/CREBBP/GATA3/THAP7	57
GO:0031128	BP	GO:0031128	developmental induction	13/2702	34/18800	0.000519611	0.00818996	0.00630959	HIPK1/FGF2/BMP2/FRS2/SOX9/FZD5/WNT3A/SALL1/ROBO1/WNT1/SPRY1/AR/SIX1	13
GO:0000302	BP	GO:0000302	response to reactive oxygen species	47/2702	203/18800	0.000520419	0.00818996	0.00630959	FOSL1/TXNIP/NFE2L2/EZH2/MET/ATP7A/RHOB/FXN/UCP3/PPARGC1B/ADAM9/PDCD10/PXN/PDGFD/MAPK1/TNFAIP3/CHUK/PAWR/PLEKHA1/NR4A3/PPP1R15B/HIF1A/SESN3/CYP1B1/PRKAA1/BECN1/SOD2/KLF2/BCL2/APTX/CCS/PRKCD/MAP3K5/PPP2CB/PPIF/EGFR/KDM6B/ZNF277/FOS/NET1/IL18BP/SRC/ROMO1/SMPD3/PDGFRA/IMPACT/PRDX2	47
GO:0045137	BP	GO:0045137	development of primary sexual characteristics	52/2702	231/18800	0.000552897	0.00866693	0.00667705	NR2F2/HOXA10/FNDC3A/SPATA2/BCL2L11/SIX4/CRKL/NRIP1/RHOBTB3/CCND1/LHFPL2/VEGFA/EREG/UBB/KITLG/SOX9/TGFB2/SMAD4/HMGB2/RNF38/PLEKHA1/SALL1/NASP/ARID5B/BASP1/CYP1B1/WT1/LFNG/RAB13/ESR1/TAF4/KIT/ACSBG1/BCL2/GATA6/INSR/PDGFA/TIPARP/MYC/AR/AGO4/SGPL1/SF1/MMP14/ADCYAP1R1/SRC/ATM/MAMLD1/ZFP42/PDGFRA/ARID4A/GATA3	52
GO:0050807	BP	GO:0050807	regulation of synapse organization	48/2702	209/18800	0.000553537	0.00866693	0.00667705	NLGN1/PTEN/APP/SIX4/SETD5/NEGR1/EFNA5/ABHD17C/ARF6/CDH2/CLSTN2/MEF2C/WNT3A/CDK5R1/MAPK14/HOMER1/DLG5/ARC/DBN1/CAPRIN2/HSPA8/SLITRK4/SHANK3/EEF2K/THBS2/SNCA/ARF4/YWHAZ/PRNP/NPTX1/SLC7A11/RHOA/NLGN2/SIX1/EFNA1/DAG1/LZTS3/SEMA4D/ARHGEF15/MDGA1/LRP4/DBNL/LRP8/SLITRK3/DNM3/OXTR/IL10RA/CYFIP1	48
GO:0030902	BP	GO:0030902	hindbrain development	37/2702	150/18800	0.000560644	0.00875598	0.00674565	EZH2/RORA/ITGB1/ATP7A/FGF2/CRKL/TP53/GLI2/NEUROD1/AGTPBP1/PTBP2/ATIC/IGF1R/NLGN4X/EN2/CDK5R1/RBFOX2/DLC1/KDM2B/NFIB/SEMA4C/MECP2/LMX1A/BCL2/HAP1/WNT1/MAFB/MTPN/PSMG1/ALDH1A2/SPTBN2/ATRN/PLXNA2/TTBK2/RERE/GBX2/HOXB2	37
GO:2000058	BP	GO:2000058	regulation of ubiquitin-dependent protein catabolic process	40/2702	166/18800	0.000569047	0.00886478	0.00682948	CDK2/NFE2L2/TRIB1/PTEN/FBXW7/SUMO2/AGTPBP1/SUFU/USP5/SDCBP/N4BP1/DESI1/ARIH1/OGT/UBE2K/CSNK2A1/RNF217/WAC/ANKIB1/ARIH2/RYBP/GSK3B/UBQLN4/SH3RF2/TAF1/WNT1/MDM2/PRICKLE1/CBFA2T3/CSNK1E/GSK3A/CCAR2/TRIB2/SH3RF3/ARAF/MAP1A/KEAP1/TLK2/CLU/HSPA1B	40
GO:0097581	BP	GO:0097581	lamellipodium organization	25/2702	89/18800	0.000571765	0.00888468	0.0068448	AKIRIN1/RREB1/SPATA13/WASF3/GOLPH3/ITGB1/ATP7A/VAV3/NCKAP1/RAC1/FSCN1/TWF1/ENPP2/PIK3R1/SRGAP2/OCLN/ARFIP2/WASF2/PIK3CA/KIT/WNT1/VAV2/ACTR3/SRC/CYFIP1	25
GO:1990830	BP	GO:1990830	cellular response to leukemia inhibitory factor	27/2702	99/18800	0.000585371	0.00907324	0.00699008	SMARCA5/HNRNPU/SPRY4/RIF1/SRSF7/PDCD10/CREB1/SOX1/JARID2/KLF5/KLF4/SPRY2/TLE4/ARID5B/SOCS3/MTF2/PFKP/CTBP2/PIGA/MSC/HELLS/TFRC/PAX6/MAT2A/PARP16/PADI2/SOX17	27
GO:0009048	BP	GO:0009048	dosage compensation by inactivation of X chromosome	9/2702	19/18800	0.000606844	0.00933571	0.00719228	HNRNPU/PCGF5/JARID2/YTHDC1/UPF1/LRIF1/RLIM/SUZ12/EXOSC10	9
GO:0061298	BP	GO:0061298	retina vasculature development in camera-type eye	9/2702	19/18800	0.000606844	0.00933571	0.00719228	ACVR2B/HIF1A/CYP1B1/BMPR2/VSTM4/CLIC4/NRP1/ARHGEF15/PDGFRA	9
GO:1902894	BP	GO:1902894	negative regulation of miRNA transcription	9/2702	19/18800	0.000606844	0.00933571	0.00719228	SOX9/YY1/REST/NFIB/PPARA/GATA6/PDGFB/PPARD/ZNF512B	9
GO:0043401	BP	GO:0043401	steroid hormone mediated signaling pathway	34/2702	135/18800	0.000617597	0.0094775	0.00730152	ARID1A/ZBTB7A/NR3C1/PPARGC1B/CRY2/DDX17/POU4F2/DDX5/YWHAH/NCOR2/NR4A3/RBFOX2/PTGES3/PMEPA1/ESR1/CLOCK/FOXP1/PPARA/ABHD2/VPS18/HEYL/PARP1/PPARD/STRN3/PAK1/RHOA/AR/PHB2/CALCOCO1/FKBP4/SRC/MED1/PADI2/RXRA	34
GO:0071526	BP	GO:0071526	semaphorin-plexin signaling pathway	15/2702	43/18800	0.000623271	0.00954085	0.00735032	MET/SEMA6D/SH3BP1/RAC1/SEMA6A/SEMA4C/PLXNC1/SEMA3E/ARHGDIA/NRP1/SEMA4G/SEMA4D/PLXNA4/SEMA3G/PLXNA2	15
GO:0140056	BP	GO:0140056	organelle localization by membrane tethering	22/2702	75/18800	0.000629581	0.00961358	0.00740635	RAB3IP/STX12/RAB10/STX6/CFTR/PDZD8/BLOC1S6/RAB8B/RAB13/VAMP3/ATG14/CALM1/CTBP2/VPS18/RAB12/RAB3D/VMP1/STX11/RAB3B/SNPH/STX5/STXBP1	22
GO:0032233	BP	GO:0032233	positive regulation of actin filament bundle assembly	19/2702	61/18800	0.0006412	0.00976682	0.00752441	SMAD3/PFN1/LIMCH1/ROCK2/RAC1/SWAP70/PXN/LPAR1/PFN2/RHOC/SYNPO2L/SYNPO2/NRP1/PAK1/RHOA/NF2/ARHGEF15/TSC1/LIMK1	19
GO:0001570	BP	GO:0001570	vasculogenesis	23/2702	80/18800	0.000654682	0.00992317	0.00764487	FBXW7/HOXA13/ENG/ADM/VEGFA/ITGB8/TGFBR2/AMOT/TGFBR3/WT1/QKI/RAP1A/RAPGEF2/RASA1/WNT7B/ZFP36L1/GJC1/HIF1AN/TIPARP/SGPL1/TEAD2/HEG1/SOX17	23
GO:0021954	BP	GO:0021954	central nervous system neuron development	23/2702	80/18800	0.000654682	0.00992317	0.00764487	PTEN/ATP7A/GLI2/FOXG1/FBXO45/B4GALT5/HPRT1/UBB/AGTPBP1/SOX1/GBA2/NDEL1/GABRB1/NFIB/RAPGEF2/NRP1/BTG2/NIN/PLXNA4/SZT2/ARHGAP35/HSP90AA1/GBX2	23
GO:0061572	BP	GO:0061572	actin filament bundle organization	39/2702	162/18800	0.000674814	0.0101936	0.00785324	MET/SMAD3/PFN1/ELN/LIMCH1/ROCK2/RAC1/FSCN1/SWAP70/NEDD9/PXN/ROCK1/LPAR1/PAWR/PIK3R1/TJP1/DLC1/WASF2/PFN2/SLC9A1/RHOC/SYNPO2L/SYNPO2/SPIRE1/SHANK3/ARHGEF18/STMN1/NRP1/HSP90B1/PAK1/RHOA/NF2/DPYSL3/ARHGEF15/SORBS1/SRC/CUL3/TSC1/LIMK1	39
GO:0045773	BP	GO:0045773	positive regulation of axon extension	14/2702	39/18800	0.000675831	0.0101936	0.00785324	VEGFA/CXCL12/POU4F2/NDEL1/RAB11A/TRPC5/BMPR2/DBN1/MACF1/MAP1B/NRP1/DBNL/LIMK1/CYFIP1	14
GO:0030901	BP	GO:0030901	midbrain development	25/2702	90/18800	0.000685232	0.0102637	0.00790718	ACTB/FZD6/FGF2/YWHAH/WNT3A/EN2/YWHAQ/BASP1/KDM2B/DLG5/CALM1/LMX1A/YWHAE/COX6B1/ZNF430/GNB4/CALM3/ZNF148/RYK/TAF1/WNT1/RHOA/CCDC14/CSNK1E/PADI2	25
GO:0070301	BP	GO:0070301	cellular response to hydrogen peroxide	25/2702	90/18800	0.000685232	0.0102637	0.00790718	NFE2L2/EZH2/MET/RHOB/FXN/PDCD10/PDGFD/TNFAIP3/PAWR/PLEKHA1/NR4A3/CYP1B1/PRKAA1/BECN1/KLF2/PRKCD/MAP3K5/PPIF/KDM6B/ZNF277/NET1/IL18BP/SRC/SMPD3/IMPACT	25
GO:0050769	BP	GO:0050769	positive regulation of neurogenesis	50/2702	222/18800	0.000689588	0.0102637	0.00790718	PLAG1/FBXO31/BMP2/FOXG1/VEGFA/EFNA5/SOX11/CXCL12/POU4F2/NDEL1/WNT3A/DICER1/HIF1A/RAB11A/MAN2A1/TRPC5/NUMB/BMPR2/DBN1/NPTN/SKIL/CAPRIN2/TNFRSF1B/RAB21/PLXNC1/KIT/MACF1/ROBO1/SHANK3/XRCC2/SPEN/EEF2K/PAX6/STK11/HAP1/MAP1B/NRP1/ANKRD27/MYC/DAG1/SEMA4D/NIN/PLXNA4/DBNL/LRP8/PLXNA2/SPINT1/PRKCH/LIMK1/CYFIP1	50
GO:0051090	BP	GO:0051090	regulation of DNA-binding transcription factor activity	90/2702	452/18800	0.000691529	0.0102637	0.00790718	FOSL1/TRIB1/PTEN/APP/EZH2/ZBTB7A/SMAD3/FZD6/NPM1/SIK1/MTDH/PPIA/RPS6KA4/BMP2/PLCG2/TCF3/MAPK10/PPARGC1B/VEGFA/NEUROD1/C3orf33/PPP3CA/CAMK1D/CTNNBIP1/CD40/KLF4/SUFU/TNFAIP3/POU4F2/CHUK/WNT3A/G3BP2/PURA/SGK1/ARID5B/TNFRSF11A/CYP1B1/MSX2/IRAK1/RPS6KA5/ESR1/CLOCK/BCL3/KIT/RLIM/HDAC4/FANCD2/ZNF431/CARD8/TRAF1/PIAS4/MAVS/ERC1/KDM5A/HEYL/NOD2/CYLD/CREBZF/PPP2CB/TFRC/TAF1/WNT1/PRNP/CEBPG/NWD1/MTPN/TRAF6/…	90
GO:0048661	BP	GO:0048661	positive regulation of smooth muscle cell proliferation	26/2702	95/18800	0.000691936	0.0102637	0.00790718	PTGS2/THBS1/FGF2/FRS2/EREG/IGF1/TGFBR2/RPS6KB1/PDGFD/IGF1R/MEF2D/GNAI3/NR4A3/IRAK1/PIK3CA/FOXP1/ITGA2/FOXJ2/IL6R/PTAFR/MAP3K5/PDGFB/DNMT1/MYC/IGFBP5/SMPD3	26
GO:0010812	BP	GO:0010812	negative regulation of cell-substrate adhesion	20/2702	66/18800	0.000692802	0.0102637	0.00790718	PTEN/THBS1/SPRY4/EFNA5/ANGPT2/SERPINE1/RCC2/PIK3R1/DLC1/RASA1/NF1/ACTN4/SEMA3E/WNT1/RHOA/AJAP1/NF2/BCAS3/MMP14/SRC	20
GO:0046847	BP	GO:0046847	filopodium assembly	20/2702	66/18800	0.000692802	0.0102637	0.00790718	NLGN1/RAB3IP/SPATA13/PPP1R9B/FSCN1/ARF6/PIK3R1/FXR2/SRGAP2/S1PR2/PRKCD/FXR1/NRP1/WASL/BCAS3/DPYSL3/SPAG6/DNM3/FGD6/MYO10	20
GO:1990823	BP	GO:1990823	response to leukemia inhibitory factor	27/2702	100/18800	0.000693783	0.0102637	0.00790718	SMARCA5/HNRNPU/SPRY4/RIF1/SRSF7/PDCD10/CREB1/SOX1/JARID2/KLF5/KLF4/SPRY2/TLE4/ARID5B/SOCS3/MTF2/PFKP/CTBP2/PIGA/MSC/HELLS/TFRC/PAX6/MAT2A/PARP16/PADI2/SOX17	27
GO:0034655	BP	GO:0034655	nucleobase-containing compound catabolic process	82/2702	405/18800	0.000696697	0.0102766	0.00791714	LSM4/SAMD4A/MRTO4/ZFP36L2/HNRNPAB/HNRNPU/TARDBP/NPM1/YTHDF1/HNRNPC/CELF1/RNPS1/LIN28B/LARP1/ROCK2/HPRT1/LRPPRC/ROCK1/AGO1/DCP2/DDX5/AXIN2/CPEB3/PDE4D/LARP4B/DICER1/FXR2/UPF1/HNRNPA0/GSPT1/MTPAP/MAPK14/GRSF1/PATL1/DUT/TNRC6B/CNOT7/CNOT6/TNRC6A/TNFRSF1B/AGO3/PDE4A/SMG1/EXOSC2/ZC3HAV1/PDE7A/PHAX/ZFP36L1/APOBEC3A/DIS3L/EXOSC10/PNPT1/METTL14/PRKCD/SYNCRIP/CACNG7/CNOT8/FXR1/PDE12/PAN3/ELAVL4/PUM2/PUM1/…	82
GO:2001233	BP	GO:2001233	regulation of apoptotic signaling pathway	76/2702	370/18800	0.000698193	0.0102766	0.00791714	NFE2L2/PTEN/PTGS2/BCL2L11/FBXW7/TMBIM6/THBS1/TP53/PPIA/ZNF385A/FXN/UBB/PPP2R1B/IGF1/DAPK2/SERPINE1/RPS6KB1/PLAGL2/IVNS1ABP/HMGB2/CXCL12/TNFAIP3/FAS/GNAI3/ZMYND11/PHIP/CSNK2A1/HIF1A/PMAIP1/MNT/RAF1/TNFRSF12A/SKIL/SERINC3/NACC2/DDX3X/NF1/BECN1/SOD2/GSK3B/HELLS/TRAF1/FGG/BCL2/PIAS4/FGFR1/PRKRA/PRKCD/CYLD/PPIF/PSME3/PIK3CB/PARP1/NRP1/PDIA3/ACVR1/MDM2/BBC3/TIMP3/IL4/BCL10/MYC/AR/CCAR2/RAD9A/USP47/SRC/…	76
GO:0051650	BP	GO:0051650	establishment of vesicle localization	41/2702	173/18800	0.000699654	0.0102766	0.00791714	NLGN1/SAR1B/PPP6C/TMED10/TMED2/MYO5A/MYO6/MAP4K2/SDCBP/NDEL1/VPS4A/KIF5A/RAB11A/BLOC1S6/MYO1C/VPS4B/KIF13A/RAB1A/KIF3A/ACTN4/MREG/AP3S2/RAB27A/C17orf75/MYO1F/SNCA/STK11/HAP1/WASL/MYO1H/TOR1A/SYT11/DNM1/KIF1C/CUL3/SMPD3/MYO7B/ARFGAP2/TRAK2/HTT/STARD3NL	41
GO:0031960	BP	GO:0031960	response to corticosteroid	38/2702	157/18800	0.000703656	0.0103108	0.00794351	FOSL1/TFAP4/ZFP36L2/PTGS2/BCL2L11/HNRNPU/NR3C1/DDIT4/ENG/CCND1/ADM/UCP3/PPARGC1B/ADAM9/RPS6KB1/IGF1R/REST/SGK1/CYP1B1/PIK3CA/WNT7B/USP8/ACSBG1/EIF4E/ZFP36L1/BCL2/PTAFR/CALM3/PARP1/PAPPA/ERRFI1/ACVR1/FOS/RHOA/SRC/CYBB/CPN1/PAM	38
GO:0090092	BP	GO:0090092	regulation of transmembrane receptor protein serine/threonine kinase signaling pathway	58/2702	267/18800	0.000710753	0.0103901	0.00800461	RNF111/ZEB1/ZBTB7A/ZEB2/SMAD3/THBS1/HOXA13/TP53/ENG/BMP2/ACVR2B/ADAM17/TGFB2/ZNF451/TGFBR2/SOX11/SMAD4/SMAD2/SPRY2/SDCBP/TGFBR3/MTMR4/XIAP/PEG10/MSX2/PMEPA1/BAMBI/BMPR2/BMP3/SKIL/TRIM33/PPARA/UBE2D3/GDF11/ITGA3/VWC2/GATA6/NREP/STK11/PARP1/WNT1/VWC2L/ACVR1/SPRY1/BMP8A/CDKN1C/SKI/ONECUT2/DAND5/RBPMS/ONECUT1/ZNF703/KIAA0319/SOST/INHBC/SCUBE3/CREBBP/NUP93	58
GO:1904031	BP	GO:1904031	positive regulation of cyclin-dependent protein kinase activity	13/2702	35/18800	0.000718858	0.0104838	0.00807675	CCNK/CDKN1A/CCND1/ADAM17/CDK5R1/CCNT2/CCND2/EGFR/PDGFB/CDKN1B/CCNT1/CKS1B/SRC	13
GO:0042060	BP	GO:0042060	wound healing	86/2702	429/18800	0.000723465	0.0105261	0.00810935	NFE2L2/PTEN/DCBLD2/RREB1/ACTB/SMAD3/THBS1/ITGB1/FZD6/FGF2/VAV3/CDKN1A/PPIA/PLCG2/PDCD10/VEGFA/EREG/IGF1/PPP3CA/ADAM17/TGFB2/SERPINE1/CD40/TGFBR2/SMAD4/SMAD2/TNFAIP3/CNN2/WNT3A/HPSE/TLN1/HIF1A/SH2B3/BLOC1S6/OCLN/MAPK14/MSX2/MYLK/RAF1/TNFRSF12A/PIK3CA/ADIPOR2/ARFGEF1/ITGA2/PPARA/MACF1/NF1/RHOC/GGCX/FGG/RAB27A/TRIM72/FUNDC2/PRKCD/MAP3K5/PLEC/PIK3CB/PDGFB/ARL8B/ITGA5/PPARD/VAV2/F2RL3/SLC7A11/DST/PDGF…	86
GO:0120032	BP	GO:0120032	regulation of plasma membrane bounded cell projection assembly	45/2702	195/18800	0.000726994	0.0105525	0.00812973	NLGN1/RAB3IP/AKIRIN1/ATP7A/PFN1/PLEKHM1/NCKAP1/RAC1/FSCN1/KLF5/ARF6/PODXL/RCC2/TWF1/NDEL1/MAP4/FAM98A/PIK3R1/FXR2/OCLN/WASF2/PFN2/PIK3CA/EVI5L/KIT/CEP97/GSK3B/PRKCD/CYLD/FXR1/HAP1/WNT1/NRP1/WASL/ACTR3/CDC42EP1/BCAS3/EPS8L1/DPYSL3/ARHGAP35/DNM3/HTT/MYO10/CDC42EP4/CYFIP1	45
GO:2000379	BP	GO:2000379	positive regulation of reactive oxygen species metabolic process	21/2702	71/18800	0.000734767	0.0105703	0.0081434	NFE2L2/THBS1/TP53/CDKN1A/PLCG2/TGFBR2/GRB2/GNAI3/CYP1B1/MAPK14/SOD2/RAB27A/PRKCD/SNCA/SLC5A3/PDGFB/CLCN3/GRIN1/CRP/ROMO1/MMP8	21
GO:0043388	BP	GO:0043388	positive regulation of DNA binding	18/2702	57/18800	0.000735071	0.0105703	0.0081434	TRIM28/NEUROD1/IGF1/KLF4/HMGB2/POU4F2/ITGA2/CALM1/HMGB1/CALM3/PAX6/PARP1/CEBPG/TRAF6/SKI/MYC/MMP8/GATA3	18
GO:0044380	BP	GO:0044380	protein localization to cytoskeleton	18/2702	57/18800	0.000735071	0.0105703	0.0081434	UBXN2B/HNRNPU/HOOK3/PPP1R9B/ABHD17C/FAM83D/CEP350/GSK3B/FAM83H/DIAPH1/CHAMP1/NUDCD3/CCDC14/MID2/TTBK2/CEP250/STIL/MAP1A	18
GO:2000142	BP	GO:2000142	regulation of DNA-templated transcription initiation	18/2702	57/18800	0.000735071	0.0105703	0.0081434	FOSL1/ATF7IP/TP53/CTNNBIP1/ZNF451/PPM1D/ESR1/TAF4/MED17/HMGB1/CDK4/TAF1/TAF8/TAF13/MITF/THRA/MED1/TAF12	18
GO:0030325	BP	GO:0030325	adrenal gland development	11/2702	27/18800	0.000743374	0.0106109	0.00817469	SMAD3/SMAD4/SMAD2/SALL1/ARID5B/CYP1B1/WT1/NF1/INSR/CDKN1C/PDGFRA	11
GO:0045737	BP	GO:0045737	positive regulation of cyclin-dependent protein serine/threonine kinase activity	12/2702	31/18800	0.000744775	0.0106109	0.00817469	CCNK/CCND1/ADAM17/CDK5R1/CCNT2/CCND2/EGFR/PDGFB/CDKN1B/CCNT1/CKS1B/SRC	12
GO:0150117	BP	GO:0150117	positive regulation of cell-substrate junction organization	12/2702	31/18800	0.000744775	0.0106109	0.00817469	PTPRJ/SMAD3/VEGFA/RAC1/ARF6/ROCK1/POLDIP2/PIK3R1/FMN1/LIMS1/NRP1/TSC1	12
GO:1902751	BP	GO:1902751	positive regulation of cell cycle G2/M phase transition	12/2702	31/18800	0.000744775	0.0106109	0.00817469	APP/NPM1/CCND1/CDC7/RCC2/RAB11A/VPS4B/MECP2/CDK4/CDC25B/CDC25A/DYRK3	12
GO:1901654	BP	GO:1901654	response to ketone	44/2702	190/18800	0.00076593	0.0108871	0.00838752	FOSL1/TXNIP/TFAP4/HOXA10/NR3C1/DDIT4/GOLPH3/THBS1/HOXA13/CCND1/PPP1R9B/LARP1/ROCK2/EFNA5/CFTR/TGFB2/RPS6KB1/IGF1R/GABRB1/TGFBR3/NASP/GNAI1/SGK1/CYP1B1/PRKAA1/PIK3CA/USP8/KLF2/EIF4E/PTAFR/ABHD2/CDK4/CALM3/PARP1/ERRFI1/FOS/MYC/AR/HOXB13/SRC/CYBB/NCOA2/OXTR/PTGFR	44
GO:0032271	BP	GO:0032271	regulation of protein polymerization	46/2702	201/18800	0.000771984	0.010948	0.00843438	MET/PFN1/ELN/ARL2/CAPZA2/NCKAP1/RAC1/GBA2/ADD3/ARF6/TMOD3/GRB2/TWF1/CLIP1/SLAIN2/CDK5R1/OCLN/PFN2/CAMSAP1/DBN1/RASA1/ARFGEF1/MECP2/FMN1/PRKCD/STMN1/SNCA/CAPZA1/MAP1B/CDKN1B/MTPN/PAK1/RHOA/ARHGAP18/SSH3/CDC42EP1/FKBP4/NIN/SPTBN2/DBNL/TPPP/HSP90AA1/SSH1/HSPA1B/CDC42EP4/CYFIP1	46
GO:0042770	BP	GO:0042770	signal transduction in response to DNA damage	41/2702	174/18800	0.000790531	0.0111597	0.00859749	CDK2/TFAP4/TAOK1/HMGA2/SOX4/MDM4/CDC14B/TP53/FBXO31/INTS7/CDKN1A/FOXO4/ZNF385A/DDX39B/CCND1/MYO6/PPM1D/GRB2/TOPBP1/DDX5/CUL4A/PMAIP1/HINFP/MAPK14/CLOCK/HIC1/BCL3/WAC/FANCD2/CCNG1/WNT1/CDKN1B/MDM2/USP28/RHNO1/CCAR2/RAD9A/DYRK3/MDC1/ATM/TICRR	41
GO:0070646	BP	GO:0070646	protein modification by small protein removal	41/2702	174/18800	0.000790531	0.0111597	0.00859749	SPATA2/YOD1/SENP1/TNFAIP3/USP5/TRRAP/DESI1/USP42/JOSD1/OTUB1/OTUD1/ATXN7/TNIP1/USP8/TAF4/USP37/OTUD7B/USP13/OTUD3/ATXN3/USP49/TADA2B/CYLD/ASXL1/OTUD4/USP38/USP4/TANK/SUPT7L/USP28/USP46/TOR1A/COPS7B/USP47/OTUD7A/ATXN7L3/SHMT2/USP18/TAF12/USP1/USP15	41
GO:0022411	BP	GO:0022411	cellular component disassembly	91/2702	460/18800	0.000803469	0.0113164	0.00871825	MMP15/ARID1A/TAOK1/FBXW7/DDIT4/TP53/MID1IP1/SH3BP1/PPP1R9B/CAPZA2/FSCN1/SWAP70/ADD3/ARF6/TMOD3/SET/IGF1R/FZD5/TWF1/NDEL1/VPS4A/FURIN/PIK3R1/SMARCE1/DICER1/UPF1/HIF1A/GSPT1/SMCR8/ARFIP2/WDR45B/VPS4B/WDR1/ATXN7/CAMSAP1/PIK3CA/NAPB/CFL2/ATG14/BLCAP/CALM1/BECN1/HSPA8/ULK1/GSK3B/UBQLN4/CTSS/TECPR1/OGFOD1/OPTN/C3/MCTS1/CTDNEP1/FUNDC2/ADAM10/INSR/STMN1/VDAC1/SMARCD1/CAPZA1/SQSTM1/MAP1B/HMGA1/PBXIP1/MTPN…	91
GO:0032434	BP	GO:0032434	regulation of proteasomal ubiquitin-dependent protein catabolic process	34/2702	137/18800	0.000818171	0.0114641	0.00883204	CDK2/NFE2L2/TRIB1/SUMO2/USP5/SDCBP/N4BP1/DESI1/ARIH1/OGT/UBE2K/RNF217/WAC/ANKIB1/ARIH2/RYBP/GSK3B/UBQLN4/SH3RF2/TAF1/MDM2/PRICKLE1/CBFA2T3/CSNK1E/GSK3A/CCAR2/TRIB2/SH3RF3/ARAF/MAP1A/KEAP1/TLK2/CLU/HSPA1B	34
GO:0014020	BP	GO:0014020	primary neural tube formation	26/2702	96/18800	0.000821242	0.0114641	0.00883204	FZD6/PFN1/VANGL2/ADM/TMED2/TGFB2/SUFU/LUZP1/DLC1/HIF1A/MTHFD1L/KDM2B/SEMA4C/PRKACB/PHACTR4/TRAF6/BCL10/PRICKLE1/SKI/ST14/ARHGAP35/DVL3/TEAD2/TSC1/SPINT1/STIL	26
GO:0002066	BP	GO:0002066	columnar/cuboidal epithelial cell development	15/2702	44/18800	0.000821389	0.0114641	0.00883204	PRDM1/KLF5/CDH2/CDK6/HIF1A/RARB/CLOCK/HOXA5/RFX3/GSK3B/PAX6/FASN/HNF4A/GSK3A/SRC	15
GO:0021762	BP	GO:0021762	substantia nigra development	15/2702	44/18800	0.000821389	0.0114641	0.00883204	ACTB/FGF2/YWHAH/YWHAQ/BASP1/CALM1/YWHAE/COX6B1/ZNF430/GNB4/CALM3/ZNF148/RHOA/CCDC14/PADI2	15
GO:0048511	BP	GO:0048511	rhythmic process	63/2702	297/18800	0.000825822	0.0115	0.00885965	NLGN1/PTEN/EZH2/RORA/FBXW7/HNRNPU/GFPT1/TARDBP/TP53/SIK1/NRIP1/MAPK10/ROCK2/EREG/CREB1/CRY2/TGFB2/SP1/IGF1R/MAP2K6/TOP1/DDX5/PLEKHA1/CUL4A/GABRB1/OGT/NCOR2/CDK5R1/CSNK2A1/BLOC1S6/TNFRSF11A/CYP1B1/HOMER1/ESR1/CLOCK/PRKAA1/PPARA/ID4/RBM4B/GSK3B/KDM5A/KLF10/FBXL3/HNF4A/CSNK1E/NFYA/FBXL17/SGPL1/RORC/CCAR2/JUND/PPARGC1A/SRRD/SRC/ADRB1/NCOA2/MTA1/PDGFRA/BTBD9/OXTR/CRTC1/CREBBP/PAM	63
GO:0021953	BP	GO:0021953	central nervous system neuron differentiation	40/2702	169/18800	0.000829008	0.0115184	0.00887381	PTEN/RORA/ATP7A/SOX4/GLI2/FOXG1/FBXO45/B4GALT5/HPRT1/C21orf91/UBB/AGTPBP1/SOX1/GBA2/SUFU/NDEL1/GABRB1/WNT3A/BCL11B/NFIB/RAPGEF2/ID4/LMX1A/SHANK3/PAX6/WNT1/NRP1/MTPN/B2M/ELAVL4/BTG2/ZSWIM6/NIN/MDGA1/PLXNA4/SZT2/ARHGAP35/EMX1/HSP90AA1/GBX2	40
GO:2001236	BP	GO:2001236	regulation of extrinsic apoptotic signaling pathway	37/2702	153/18800	0.000834903	0.0115742	0.00891682	PTEN/THBS1/PPP2R1B/IGF1/SERPINE1/RPS6KB1/HMGB2/TNFAIP3/ZMYND11/PHIP/PMAIP1/RAF1/TNFRSF12A/SKIL/DDX3X/NF1/GSK3B/TRAF1/FGG/BCL2/FGFR1/CYLD/PSME3/NRP1/PDIA3/ACVR1/TIMP3/IL4/BCL10/AR/SRC/PEA15/UNC5B/HTRA2/HTT/PRDX2/HSPA1B	37
GO:0050673	BP	GO:0050673	epithelial cell proliferation	88/2702	443/18800	0.000849987	0.0117569	0.00905757	NR2F2/PTEN/FBXW7/SIX4/RREB1/SMAD3/THBS1/ATP7A/FGF2/CCND1/BMP2/PDCD10/FRS2/VEGFA/EREG/IGF1/SOX9/ADAM17/TGFB2/SOX11/CDK6/NRAS/SP1/MAPK1/HMGB2/CXCL12/TNFAIP3/MEF2C/WNT3A/TGFBR3/EFNB2/PURA/NR4A3/CDC73/BCL11B/HIF1A/NOX5/NFIB/ESR1/BMPR2/HOXA5/KIT/MCC/NF1/ROBO1/PEX2/WDR13/ZFP36L1/SFN/FGFR1/SGPP2/HMGB1/VSTM4/NOD2/PAX6/EGFR/PIK3CD/STK11/PIK3CB/AKT3/PDGFB/CDKN1B/EPGN/ERRFI1/NRP1/PPARD/CDKN1C/B2M/BTBD10/ALD…	88
GO:1904377	BP	GO:1904377	positive regulation of protein localization to cell periphery	20/2702	67/18800	0.000856052	0.0118143	0.00910179	ITGB1/PPP1R9B/EPB41/ARF6/WNT3A/PIK3R1/GNAI1/WNK3/ITGA3/PTPN9/ZDHHC8/EGFR/SQSTM1/PRNP/ZDHHC2/SORBS1/ZDHHC5/STAC/PRKCH/CNST	20
GO:0001953	BP	GO:0001953	negative regulation of cell-matrix adhesion	14/2702	40/18800	0.000903678	0.0124332	0.00957859	PTEN/THBS1/SERPINE1/RCC2/PIK3R1/DLC1/RASA1/NF1/SEMA3E/AJAP1/NF2/BCAS3/MMP14/SRC	14
GO:1901990	BP	GO:1901990	regulation of mitotic cell cycle phase transition	67/2702	321/18800	0.000904928	0.0124332	0.00957859	CDK2/CTC1/TFAP4/ZNF207/ZFP36L2/PTEN/APP/EZH2/TAOK1/HMGA2/WEE1/CDC14B/TP53/FBXO31/INIP/CDKN1A/FOXO4/CCND1/PPP1R9B/CDC7/ADAM17/TMOD3/KLF4/RCC2/TOPBP1/VPS4A/CUL4A/KLHL18/CRLF3/CDC73/RAB11A/VPS4B/CCND2/WAC/HECW2/INO80/DCUN1D3/NACC2/DDX3X/MECP2/ZFP36L1/BCL2/ZNF655/CDK4/CCNG1/RAD21/PSME3/EGFR/CDKN1B/ACVR1/CDC25B/RBL2/CTDSPL/MDM2/CDKN1C/APPL1/CDC25A/TFDP1/PHB2/RRM2/KNTC1/USP47/CENPF/CUL3/ATM/STIL/TICRR	67
GO:0030705	BP	GO:0030705	cytoskeleton-dependent intracellular transport	45/2702	197/18800	0.00091168	0.0124981	0.00962862	APP/HNRNPU/BICD2/TTC26/HOOK3/UBB/AGTPBP1/LRPPRC/MYO5A/MYO6/NDEL1/SUN2/ARL8A/KIF5A/PURA/RAB6A/HIF1A/BLOC1S6/MYO1C/KIF13A/RAB1A/RAB21/KIF3A/ACTN4/HSPA8/MREG/AP3S2/HSBP1/MYO1F/KLC2/STK11/HAP1/MAP1B/ARL8B/WASL/DST/MYO1H/TUB/KIF1C/MAPK8IP3/MYO7B/MAP1A/TRAK2/HTT/MYO10	45
GO:0007548	BP	GO:0007548	sex differentiation	60/2702	281/18800	0.000913774	0.0124991	0.00962934	NR2F2/HOXA10/FNDC3A/SPATA2/BCL2L11/SIX4/CRKL/HOXA13/NRIP1/RHOBTB3/CCND1/LHFPL2/VEGFA/EREG/UBB/KITLG/SOX9/TGFB2/SMAD5/SMAD4/HMGB2/RNF38/PLEKHA1/SALL1/NASP/ARID5B/BASP1/DMRT2/CDKL2/CYP1B1/WT1/LFNG/RAB13/ESR1/TAF4/KIT/ACSBG1/BCL2/GATA6/INSR/PDGFA/TIPARP/MYC/AR/HNF4A/DHCR24/AGO4/SGPL1/FKBP4/SF1/MMP14/ADCYAP1R1/SRC/ATM/MAMLD1/ZFP42/PDGFRA/ARID4A/GATA3/RBP4	60
GO:0032411	BP	GO:0032411	positive regulation of transporter activity	30/2702	117/18800	0.000917361	0.0125203	0.00964575	GLRX/PLCG2/CFTR/NDUFA4/SGK1/NOS1AP/WNK1/ARC/SLC9A1/WNK3/CALM1/ACTN4/IFNGR2/SHANK3/CTSS/PTAFR/CNKSR3/CALM3/PRKCD/SLC6A9/HAP1/COX17/LRRC55/VMP1/CACNA2D1/STAC/ALG10B/RXRA/DMD/HTT	30
GO:0045913	BP	GO:0045913	positive regulation of carbohydrate metabolic process	22/2702	77/18800	0.000930898	0.0126771	0.00976648	APP/IRS1/ZBTB20/SLC25A12/IGF1/DYRK2/HIF1A/PMAIP1/ARPP19/PRKAA1/PPARA/PTAFR/INSR/SNCA/IRS2/STK11/PDGFB/MYC/PPARGC1A/ADCYAP1R1/SORBS1/SRC	22
GO:0006997	BP	GO:0006997	nucleus organization	34/2702	138/18800	0.000938387	0.0127229	0.00980177	UBXN2B/ETS1/NOLC1/TARDBP/TMEM43/UBE2I/TBPL1/HMGB2/TMEM170A/LMNB1/NDEL1/SUN2/VPS4A/BAZ2A/SRPK1/VPS4B/REEP3/NUP54/ATXN7/BEND3/NUP205/CTDNEP1/PLEC/TOR1B/TOR1A/PARP11/CELF3/SF1/DYRK3/SERBP1/AFF2/PYGO2/NUP98/NUP93	34
GO:0031644	BP	GO:0031644	regulation of nervous system process	34/2702	138/18800	0.000938387	0.0127229	0.00980177	NLGN1/PTEN/APP/WASF3/TNFRSF21/SLC25A12/ROCK2/NPTX2/MYRF/NLGN4X/DICER1/HOMER1/TNFRSF1B/SLC9A1/ITGA2/S1PR2/RGS4/TMEM98/SHANK3/PTAFR/NPTXR/NPTX1/IGSF11/NLGN2/DAG1/SHISA9/SRC/DLGAP2/ZFHX2/GRIN1/CHRNA7/TPPP/RIMS2/GPR35	34
GO:0051962	BP	GO:0051962	positive regulation of nervous system development	58/2702	270/18800	0.000945624	0.0127929	0.00985571	PLAG1/NLGN1/FBXO31/BMP2/FOXG1/VEGFA/EFNA5/SOX11/CLSTN2/CXCL12/POU4F2/NDEL1/WNT3A/DICER1/HIF1A/RAB11A/MAN2A1/TRPC5/NUMB/BMPR2/DLG5/DBN1/NPTN/SKIL/CAPRIN2/TNFRSF1B/RAB21/PLXNC1/KIT/MACF1/ROBO1/SLITRK4/SHANK3/XRCC2/SPEN/EEF2K/THBS2/PAX6/STK11/HAP1/MAP1B/NRP1/ANKRD27/MYC/NLGN2/DAG1/SEMA4D/NIN/PLXNA4/DBNL/LRP8/SLITRK3/PLXNA2/SPINT1/PRKCH/LIMK1/OXTR/CYFIP1	58
GO:0060260	BP	GO:0060260	regulation of transcription initiation by RNA polymerase II	16/2702	49/18800	0.000951031	0.0128379	0.00989038	ATF7IP/TP53/CTNNBIP1/ZNF451/PPM1D/ESR1/TAF4/MED17/HMGB1/CDK4/TAF1/TAF8/TAF13/THRA/MED1/TAF12	16
GO:1903421	BP	GO:1903421	regulation of synaptic vesicle recycling	9/2702	20/18800	0.000963324	0.0129273	0.00995926	NLGN1/PPP3CB/ROCK1/CALM3/SNCA/TOR1A/DNM3/BTBD9/CYFIP1	9
GO:0051222	BP	GO:0051222	positive regulation of protein transport	62/2702	293/18800	0.000963513	0.0129273	0.00995926	TTN/ACSL4/PTGS2/FBXW7/GOLPH3/SMAD3/SOX4/TARDBP/SAR1B/PPIA/TRIM28/TMED10/ADAM9/PDCD10/PPP3CB/CD2AP/TMEM30B/IGF1/ARF6/CFTR/TGFB2/FZD5/PIK3R1/TM7SF3/CDK5R1/NMT1/HIF1A/MYO1C/MAPK14/PRKAA1/ARIH2/UBE2D3/LEPROT/YWHAE/GSK3B/FGG/SFN/MAVS/NPEPPS/PRKCD/IRS2/NR1H2/SERP1/PRNP/PPARD/RPH3AL/IER3IP1/BBC3/SH3GLB1/NLGN2/MIEF1/BCAS3/GSK3A/ZDHHC2/SRC/OSBP/HTRA2/CNST/RHOU/ZFAND1/PSMD9/RBP4	62
GO:0071361	BP	GO:0071361	cellular response to ethanol	7/2702	13/18800	0.000970717	0.0129273	0.00995926	PRKAA1/TP53INP1/SOD2/DNMT3A/SLC23A2/CYBB/ITPR2	7
GO:0010389	BP	GO:0010389	regulation of G2/M transition of mitotic cell cycle	26/2702	97/18800	0.000971064	0.0129273	0.00995926	CDK2/CTC1/APP/TAOK1/HMGA2/CDC14B/INIP/CDKN1A/FOXO4/CCND1/CDC7/RCC2/TOPBP1/VPS4A/RAB11A/VPS4B/MECP2/CDK4/CCNG1/RAD21/CDC25B/CDC25A/USP47/CENPF/ATM/TICRR	26
GO:0002065	BP	GO:0002065	columnar/cuboidal epithelial cell differentiation	25/2702	92/18800	0.000972138	0.0129273	0.00995926	SOX4/FGF2/BMP2/PRDM1/NEUROD1/KLF5/SERPINE1/CDH2/SOX11/CDK6/HIF1A/RARB/CLOCK/HOXA5/RFX3/GSK3B/GATA6/PAX6/MAP1B/NKX6-3/FASN/HNF4A/GSK3A/SRC/EMX1	25
GO:0090150	BP	GO:0090150	establishment of protein localization to membrane	56/2702	259/18800	0.000975674	0.0129273	0.00995926	RAB3IP/GOLGA7/GOLPH3/ARL6IP1/ZDHHC7/GORASP1/SEC61A2/RAB10/SDCBP/GOPC/GGA3/CDK5R1/NMT1/RAB11A/TRAM1/ZFAND2B/RABGEF1/TIMM10B/MYO1C/RAB8B/SEC63/MMGT1/VPS37A/ZDHHC18/VAMP3/KIF13A/RAB34/VPS37B/SEC61A1/MACF1/PEX26/RAB3GAP1/TRMT10B/OXA1L/OPTN/EMC3/CALM3/EGFR/PRNP/TRAM2/EMC8/BBC3/PREPL/MIEF1/TIMM13/EMC10/ZDHHC2/REEP1/MICALL1/ROMO1/ZDHHC21/HSP90AA1/BBS1/CNST/RAB3GAP2/ZDHHC3	56
GO:0006904	BP	GO:0006904	vesicle docking involved in exocytosis	13/2702	36/18800	0.00097861	0.0129273	0.00995926	RAB10/CFTR/BLOC1S6/RAB8B/RAB13/VAMP3/CTBP2/VPS18/RAB12/RAB3D/RAB3B/SNPH/STXBP1	13
GO:0010922	BP	GO:0010922	positive regulation of phosphatase activity	13/2702	36/18800	0.00097861	0.0129273	0.00995926	SMAD3/MTMR9/BMP2/PPARGC1B/ITGA1/ROCK1/MEF2C/PPP1R15B/ITGA2/CALM1/CALM3/PPP1R14D/PPP1R15A	13
GO:0071108	BP	GO:0071108	protein K48-linked deubiquitination	13/2702	36/18800	0.00097861	0.0129273	0.00995926	YOD1/TNFAIP3/USP5/OTUB1/USP8/USP37/OTUD7B/USP13/OTUD3/ATXN3/OTUD4/OTUD7A/USP15	13
GO:1903749	BP	GO:1903749	positive regulation of establishment of protein localization to mitochondrion	13/2702	36/18800	0.00097861	0.0129273	0.00995926	FBXW7/FZD5/NMT1/PRKAA1/ARIH2/UBE2D3/LEPROT/NPEPPS/BBC3/SH3GLB1/GSK3A/HTRA2/RHOU	13
GO:0051091	BP	GO:0051091	positive regulation of DNA-binding transcription factor activity	57/2702	265/18800	0.00100733	0.0132782	0.0102296	FOSL1/PTEN/APP/ZBTB7A/SMAD3/NPM1/MTDH/PPIA/RPS6KA4/BMP2/PLCG2/TCF3/PPARGC1B/VEGFA/NEUROD1/PPP3CA/CAMK1D/CD40/CHUK/WNT3A/ARID5B/TNFRSF11A/IRAK1/RPS6KA5/ESR1/CLOCK/KIT/HDAC4/TRAF1/MAVS/ERC1/NOD2/TFRC/TAF1/WNT1/CEBPG/MTPN/TRAF6/UBE2N/BCL10/AR/TFDP1/PHB2/TRIM8/CAMK2A/MID2/PPARGC1A/IL18R1/LRP8/PRKCH/RIPK4/EIF2AK2/CRTC1/TAF12/CARD11/CLU/HSPA1B	57
GO:0008406	BP	GO:0008406	gonad development	50/2702	226/18800	0.00104839	0.01379	0.0106239	NR2F2/HOXA10/FNDC3A/SPATA2/BCL2L11/SIX4/CRKL/NRIP1/RHOBTB3/CCND1/VEGFA/EREG/UBB/KITLG/SOX9/TGFB2/SMAD4/HMGB2/RNF38/PLEKHA1/SALL1/NASP/ARID5B/BASP1/CYP1B1/WT1/LFNG/RAB13/ESR1/TAF4/KIT/ACSBG1/BCL2/GATA6/INSR/PDGFA/TIPARP/MYC/AR/AGO4/SGPL1/SF1/MMP14/SRC/ATM/MAMLD1/ZFP42/PDGFRA/ARID4A/GATA3	50
GO:0061180	BP	GO:0061180	mammary gland epithelium development	20/2702	68/18800	0.0010513	0.0137989	0.0106307	RREB1/FGF2/CCND1/ERBB4/MAPK1/HIF1A/MSX2/ESR1/WNT7B/HOXA5/ROBO1/CSF1/AR/PHB2/ORAI1/SRC/MED1/ZNF703/PYGO2/GATA3	20
GO:0043500	BP	GO:0043500	muscle adaptation	30/2702	118/18800	0.0010639	0.0139077	0.0107146	EZH2/SMAD3/ROCK2/IGF1/JARID2/PPP3CA/RPS6KB1/SMAD4/ROCK1/YY1/TWF1/NR4A3/TRPC3/MEF2A/TNFRSF1B/SLC9A1/PPARA/HDAC4/BECN1/RGS4/GATA6/CAMK2D/PARP1/GATM/ERRFI1/MTPN/IGFBP5/GSK3A/DAG1/PARP2	30
GO:0050803	BP	GO:0050803	regulation of synapse structure or activity	48/2702	215/18800	0.0010641	0.0139077	0.0107146	NLGN1/PTEN/APP/SIX4/SETD5/NEGR1/EFNA5/ABHD17C/ARF6/CDH2/CLSTN2/MEF2C/WNT3A/CDK5R1/MAPK14/HOMER1/DLG5/ARC/DBN1/CAPRIN2/HSPA8/SLITRK4/SHANK3/EEF2K/THBS2/SNCA/ARF4/YWHAZ/PRNP/NPTX1/SLC7A11/RHOA/NLGN2/SIX1/EFNA1/DAG1/LZTS3/SEMA4D/ARHGEF15/MDGA1/LRP4/DBNL/LRP8/SLITRK3/DNM3/OXTR/IL10RA/CYFIP1	48
GO:0008631	BP	GO:0008631	intrinsic apoptotic signaling pathway in response to oxidative stress	15/2702	45/18800	0.00107033	0.0139596	0.0107546	NFE2L2/FBXW7/PPIA/PDCD10/ARL6IP5/HIF1A/CYP1B1/GSKIP/SOD2/BCL2/MELK/PRKCD/MAP3K5/PARP1/HTRA2	15
GO:0007519	BP	GO:0007519	skeletal muscle tissue development	37/2702	155/18800	0.00107775	0.0140267	0.0108062	IGSF8/NR2F2/NLN/AKIRIN1/SIX4/ELN/PPP3CA/KLF5/SOX11/RPS6KB1/DDX17/MEF2C/DDX5/GPCPD1/MEF2D/WNT3A/FOXN2/ZBTB18/MAPK14/HOMER1/PRKAA1/CCNT2/CFL2/NF1/MSC/BCL2/HEYL/PLEC/ACVR1/FOS/RHOA/SKI/SIX1/CNTNAP1/BTG2/DMD/COL19A1	37
GO:0010998	BP	GO:0010998	regulation of translational initiation by eIF2 alpha phosphorylation	6/2702	10/18800	0.00109262	0.0141012	0.0108636	NPM1/TMED2/PPP1R15B/DNAJC3/EIF2AK1/EIF2AK2	6
GO:0033327	BP	GO:0033327	Leydig cell differentiation	6/2702	10/18800	0.00109262	0.0141012	0.0108636	CCND1/PLEKHA1/AR/SGPL1/SF1/PDGFRA	6
GO:0035871	BP	GO:0035871	protein K11-linked deubiquitination	6/2702	10/18800	0.00109262	0.0141012	0.0108636	YOD1/TNFAIP3/USP37/OTUD7B/OTUD3/OTUD7A	6
GO:1990535	BP	GO:1990535	neuron projection maintenance	6/2702	10/18800	0.00109262	0.0141012	0.0108636	APP/ABCD2/ATP1A3/INSR/PRNP/MAP1A	6
GO:0006338	BP	GO:0006338	chromatin remodeling	57/2702	266/18800	0.00110616	0.0142165	0.0109525	GATAD2B/SMARCA5/INO80D/ARID1A/ZBTB7A/ACTB/GATAD2A/NPM1/HNRNPC/MLLT1/PBRM1/KAT6A/JARID2/SOX9/SET/YY1/TOP1/HMGB2/MYB/BAZ2A/SMARCE1/OIP5/HCFC2/NASP/ESR1/MIER1/SMARCA2/SATB1/INO80/HDAC4/BRD3/HELLS/KDM5A/TADA2B/SMARCD1/SPTY2D1/HMGA1/SMARCAD1/BAZ2B/KDM6B/HP1BP3/PAK1/ASF1A/KAT6B/DR1/ANP32E/MYC/CHD3/MLLT3/MORC2/NAP1L4/MTA1/CHD2/KDM4B/RERE/SUPT6H/GATA3	57
GO:0045165	BP	GO:0045165	cell fate commitment	57/2702	266/18800	0.00110616	0.0142165	0.0109525	NR2F2/TBX18/ITGB1/SOX5/FGF2/HOXA13/TP53/SOX6/GLI2/BMP2/TCF3/FOXG1/PRDM1/SOX12/RAB10/NEUROD1/SOX1/TLX3/SOX9/SMAD5/KLF4/SMAD4/ERBB4/SMAD2/SUFU/SPRY2/MEF2C/WNT3A/CDC73/BCL11B/WT1/WNT10A/WNT7B/BCL2/IL6R/GATA6/PAX6/WNT1/NRP1/ACVR1/GAS1/KDM6B/NKX6-3/RHOA/MITF/AR/SIX1/ONECUT2/IL23R/WNT8B/ONECUT1/MGA/EPAS1/GCM1/APC2/GATA3/SOX17	57
GO:0008088	BP	GO:0008088	axo-dendritic transport	22/2702	78/18800	0.00112336	0.0143776	0.0110766	APP/HNRNPU/AGTPBP1/NDEL1/ARL8A/KIF5A/PURA/HIF1A/BLOC1S6/RAB21/KIF3A/HSPA8/AP3S2/HSBP1/KLC2/HAP1/ARL8B/DST/KIF1C/MAPK8IP3/MAP1A/TRAK2	22
GO:0033077	BP	GO:0033077	T cell differentiation in thymus	22/2702	78/18800	0.00112336	0.0143776	0.0110766	ZFP36L2/ZEB1/TP53/GLI2/ADAM17/CDK6/CD28/FZD5/NKAP/BCL11B/AIRE/CAMK4/ZFP36L1/BCL2/CCR6/STK11/WNT1/SOS2/MAFB/B2M/GATA3/CARD11	22
GO:0035282	BP	GO:0035282	segmentation	27/2702	103/18800	0.00113084	0.0144077	0.0110998	TBX18/SMAD3/TP53/TMED2/FRS2/MIB1/SMAD4/FZD5/AXIN2/WNT3A/BASP1/DMRT2/WT1/LFNG/MTF2/XRCC2/MAFB/NRP1/BMI1/ALDH1A2/MEOX1/TDRKH/CDX1/MLLT3/PLXNA2/NRARP/ATM	27
GO:0035335	BP	GO:0035335	peptidyl-tyrosine dephosphorylation	27/2702	103/18800	0.00113084	0.0144077	0.0110998	PTPRJ/PTP4A1/PTEN/DUSP4/PTP4A2/CDC14B/PTPN12/DUSP6/PTPN14/MTMR4/PTPRG/MTMR6/DUSP2/PTPN4/PTPDC1/PTPRN2/PTPN9/CDKN3/TIMM50/CDC25B/CDC25A/SSH3/PTPRT/DUSP8/SSH1/PTPRB/PTPRA	27
GO:0050678	BP	GO:0050678	regulation of epithelial cell proliferation	77/2702	382/18800	0.00113415	0.0144077	0.0110998	NR2F2/PTEN/FBXW7/SIX4/RREB1/SMAD3/THBS1/ATP7A/FGF2/CCND1/BMP2/PDCD10/FRS2/VEGFA/EREG/IGF1/SOX9/ADAM17/TGFB2/SOX11/CDK6/NRAS/SP1/HMGB2/CXCL12/TNFAIP3/MEF2C/WNT3A/TGFBR3/EFNB2/NR4A3/CDC73/BCL11B/HIF1A/NFIB/BMPR2/HOXA5/MCC/NF1/ROBO1/PEX2/WDR13/ZFP36L1/SFN/FGFR1/SGPP2/HMGB1/NOD2/PAX6/EGFR/PIK3CD/STK11/AKT3/PDGFB/CDKN1B/EPGN/ERRFI1/NRP1/PPARD/CDKN1C/B2M/ALDH1A2/MYC/AR/SIX1/PHB2/ATOH8/EMC10/MED1/ZNF703…	77
GO:0098657	BP	GO:0098657	import into cell	52/2702	238/18800	0.00113505	0.0144077	0.0110998	NEURL1B/ACTB/THBS1/ITGB1/ARL6IP1/STEAP4/KCNK5/SLC12A7/ARL6IP5/RPS6KB1/SLC2A3/CACNA1C/ATP1A3/SLC7A5/WNK1/KCNJ2/SLC9A6/SLC9A1/WNK3/SLC27A1/SLC24A2/RGS4/KCNJ6/SLC43A2/SLC1A5/SLC47A1/SLC7A1/SNCA/IRS2/SLC6A9/SLC5A3/SLC5A6/PRNP/SLC7A11/TOR1A/CACNA1B/RAB3B/TSPO2/SLC16A2/SLC36A1/KCNJ11/SLC38A1/HCN4/SLC5A1/CACNA2D1/SLC12A3/SLC6A1/SLC29A4/IL10RA/CYBRD1/SLC24A4/SLC29A1	52
GO:0014910	BP	GO:0014910	regulation of smooth muscle cell migration	23/2702	83/18800	0.00114197	0.0144658	0.0111445	NFE2L2/TRIB1/ATP7A/SEMA6D/FOXO4/IGF1/SERPINE1/RPS6KB1/PDGFD/MEF2C/NR4A3/CYP1B1/ITGA2/S1PR2/BCL2/PDGFB/NRP1/PPARD/PDGFA/RHOA/MYC/IGFBP5/SRC	23
GO:0031110	BP	GO:0031110	regulation of microtubule polymerization or depolymerization	24/2702	88/18800	0.00115077	0.0145473	0.0112073	TAOK1/MET/MID1IP1/ARL2/RAC1/GBA2/CLIP1/SLAIN2/CDK5R1/OCLN/ATXN7/CAMSAP1/MECP2/STMN1/SNCA/MAP1B/CDKN1B/PAK1/FKBP4/NIN/TTBK2/MAP1A/APC2/HSPA1B	24
GO:0009895	BP	GO:0009895	negative regulation of catabolic process	67/2702	324/18800	0.00116593	0.0147088	0.0113318	HNRNPAB/HNRNPU/MET/DDIT4/SMAD3/MTMR9/TARDBP/MDM4/ZDHHC7/TP53/HNRNPC/SLC25A12/LARP1/LRPPRC/SMAD4/ROCK1/SUFU/AXIN2/SDCBP/N4BP1/POLDIP2/FURIN/LARP4B/OGT/FOXK1/AZIN1/CSNK2A1/HNRNPA0/SMCR8/MAPK14/PRKAA1/PIK3CA/WAC/PPARA/HDAC4/SMG1/BECN1/RYBP/UBQLN4/FOXK2/APOC3/PHAX/BCL2/LRIG2/SYNCRIP/SNCA/EGFR/TAF1/WNT1/TIMP3/ELAVL4/RGP1/CBFA2T3/EFNA1/GSK3A/CCAR2/QSOX1/SECISBP2/TBC1D14/TSC1/MAP1A/PKP1/CLEC16A/TLK2/GRI…	67
GO:0007612	BP	GO:0007612	learning	35/2702	145/18800	0.00117622	0.0148083	0.0114084	FOSL1/ATXN1/APP/PTGS2/ATXN1L/ITGB1/YTHDF1/PPP1R9B/PPP3CB/NPTX2/NLGN4X/HIF1A/ARC/NPTN/KIT/MECP2/NF1/SLC24A2/SHANK3/CIC/INSR/ARF4/KRAS/SLC7A11/FOS/ELAVL4/BTG2/SYT11/GRIN1/TSC1/JPH4/MAP1A/SLC6A1/HTT/GRIN2A	35
GO:0009299	BP	GO:0009299	mRNA transcription	14/2702	41/18800	0.00119286	0.0149873	0.0115463	TP53/EREG/DDX5/HIPK3/TAF4/THRB/TAF1/TAF8/TAF13/MED1/EPAS1/RXRA/TAF12/SUPT6H	14
GO:0042149	BP	GO:0042149	cellular response to glucose starvation	16/2702	50/18800	0.00121443	0.0151964	0.0117074	NFE2L2/TP53/SIK1/CPEB4/PMAIP1/SESN3/PRKAA1/ATG14/BECN1/BCL2/SH3GLB1/SZT2/BRSK2/PIK3C3/IMPACT/SIK2	16
GO:0043457	BP	GO:0043457	regulation of cellular respiration	16/2702	50/18800	0.00121443	0.0151964	0.0117074	ATP7A/IDE/ARL2/HIF1A/PIK3CA/IL10RB/PNPT1/SNCA/PPIF/PDE12/RHOA/IL4/MYC/CBFA2T3/PPARGC1A/SHMT2	16
GO:0016579	BP	GO:0016579	protein deubiquitination	37/2702	156/18800	0.00122089	0.0152463	0.0117458	SPATA2/YOD1/TNFAIP3/USP5/TRRAP/USP42/JOSD1/OTUB1/OTUD1/ATXN7/TNIP1/USP8/TAF4/USP37/OTUD7B/USP13/OTUD3/ATXN3/USP49/TADA2B/CYLD/ASXL1/OTUD4/USP38/USP4/TANK/SUPT7L/USP28/USP46/USP47/OTUD7A/ATXN7L3/SHMT2/USP18/TAF12/USP1/USP15	37
GO:0045670	BP	GO:0045670	regulation of osteoclast differentiation	19/2702	64/18800	0.00122761	0.0152992	0.0117866	FBXW7/TOB2/PPARGC1B/CREB1/POU4F2/TMEM64/PIK3R1/CAMK4/RASSF2/GPR137B/NF1/MAFB/CSF1/TRAF6/FOS/IL4/KLF10/MITF/IL23R	19
GO:1902850	BP	GO:1902850	microtubule cytoskeleton organization involved in mitosis	36/2702	151/18800	0.00127858	0.0159023	0.0122512	UBXN2B/ZNF207/LSM14A/HNRNPU/ITGB1/SMC1A/MZT1/SPRY2/NDEL1/SUN2/POLDIP2/KIF23/MAP4/STAG2/RAB11A/GNAI1/RACGAP1/VPS4B/TNKS/MECP2/CEP97/TACC1/RMDN1/STMN1/PAX6/SPRY1/RHOA/SMC3/DCTN6/FSD1/STIL/TACC2/KIF2A/HTT/HSPA1B/INSC	36
GO:0046700	BP	GO:0046700	heterocycle catabolic process	87/2702	443/18800	0.00129719	0.0161014	0.0124046	LSM4/SAMD4A/MRTO4/NFE2L2/ZFP36L2/HNRNPAB/HNRNPU/TARDBP/NPM1/YTHDF1/HNRNPC/CELF1/RNPS1/LIN28B/LARP1/ROCK2/HPRT1/TET1/LRPPRC/ABCC1/ROCK1/AGO1/DCP2/DDX5/AXIN2/CPEB3/PDE4D/LARP4B/DICER1/FXR2/UPF1/HNRNPA0/AASDHPPT/GSPT1/MTPAP/MAPK14/GRSF1/PATL1/DUT/TNRC6B/CNOT7/CNOT6/TNRC6A/TNFRSF1B/AGO3/PDE4A/SMG1/EXOSC2/ZC3HAV1/PDE7A/PHAX/ZFP36L1/APOBEC3A/DIS3L/EXOSC10/PNPT1/METTL14/PRKCD/SYNCRIP/CACNG7/CNOT8/FXR1/P…	87
GO:0003203	BP	GO:0003203	endocardial cushion morphogenesis	13/2702	37/18800	0.0013124	0.0162249	0.0124997	MDM4/ENG/BMP2/SOX9/TGFB2/TGFBR2/SMAD4/MSX2/ROBO1/HEYL/ACVR1/MDM2/DCHS1	13
GO:0031112	BP	GO:0031112	positive regulation of microtubule polymerization or depolymerization	13/2702	37/18800	0.0013124	0.0162249	0.0124997	MET/ARL2/RAC1/CLIP1/SLAIN2/CDK5R1/OCLN/MECP2/MAP1B/CDKN1B/PAK1/NIN/HSPA1B	13
GO:0090287	BP	GO:0090287	regulation of cellular response to growth factor stimulus	65/2702	314/18800	0.00133063	0.0164174	0.012648	RNF111/ZEB1/ZBTB7A/ZEB2/SMAD3/THBS1/FGF2/HOXA13/TP53/SPRY4/ENG/BMP2/ADAM17/ZNF451/SOX11/SMAD4/SMAD2/SPRY2/SDCBP/TGFBR3/MTMR4/SEMA6A/XIAP/PEG10/HIF1A/MYO1C/MSX2/PMEPA1/BAMBI/BMPR2/EPN2/NPTN/SKIL/GRB10/TRIM33/PPARA/UBE2D3/ROBO1/ITGA3/VWC2/FGFR1/GATA6/NREP/STK11/PIK3CB/WNT1/VWC2L/ITGA5/DSTYK/SPRY1/CDKN1C/IL4/SKI/ONECUT2/DAND5/ONECUT1/CCBE1/ZNF703/SULF2/SOST/SCUBE3/CREBBP/GATA3/CD63/CYFIP1	65
GO:0001657	BP	GO:0001657	ureteric bud development	25/2702	94/18800	0.00135767	0.0167175	0.0128793	SIX4/SMAD3/FGF2/CRLF1/BMP2/VEGFA/CTNNBIP1/SOX9/SMAD5/SMAD4/SMAD2/SALL1/BASP1/WT1/RARB/GDF11/BCL2/FMN1/WNT1/SPRY1/MYC/SIX1/DCHS1/LZTS2/GATA3	25
GO:0022406	BP	GO:0022406	membrane docking	23/2702	84/18800	0.00136219	0.0167398	0.0128964	RAB3IP/STX12/RAB10/STX6/CFTR/ROCK1/PDZD8/BLOC1S6/RAB8B/RAB13/VAMP3/ATG14/CALM1/CTBP2/VPS18/RAB12/RAB3D/VMP1/STX11/RAB3B/SNPH/STX5/STXBP1	23
GO:0001503	BP	GO:0001503	ossification	83/2702	420/18800	0.00137115	0.0168163	0.0129554	PTGS2/HNRNPU/SMAD3/FGF2/TFAP2A/HNRNPC/TOB2/GLI2/BMP2/PPARGC1B/SUCO/IGF1/ACVR2B/CTNNBIP1/SOX9/TGFB2/SMAD5/CBFB/SOX11/CDK6/SLC26A2/SMAD4/MAP2K6/MAPK1/SUFU/REST/MEF2C/TMEM64/DDX5/AXIN2/VCAN/MEF2D/WNT3A/HIF1A/RSL1D1/TNFRSF11A/MAPK14/TXLNG/MSX2/BAMBI/BMPR2/RASSF2/BMP3/WNT7B/NF1/BCOR/ID4/GSK3B/LRP3/BCL2/IL6R/SYNCRIP/EGFR/RRAS2/KREMEN1/ACVR1/CSF1/FFAR4/BMP8A/TRAF6/CHSY1/RHOA/ASF1A/KLF10/SKI/IGFBP5/FASN/…	83
GO:0031018	BP	GO:0031018	endocrine pancreas development	15/2702	46/18800	0.00137993	0.0168905	0.0130125	SOX4/NEUROD1/SOX9/CDH2/CDK6/CLOCK/RFX3/GSK3B/IL6R/GATA6/PAX6/HNF4A/ONECUT2/GSK3A/ONECUT1	15
GO:0060317	BP	GO:0060317	cardiac epithelial to mesenchymal transition	12/2702	33/18800	0.00141901	0.0172968	0.0133255	PDCD4/ENG/BMP2/TGFB2/TGFBR2/SMAD4/TGFBR3/MSX2/HEYL/ACVR1/SPRY1/EFNA1	12
GO:0090100	BP	GO:0090100	positive regulation of transmembrane receptor protein serine/threonine kinase signaling pathway	30/2702	120/18800	0.00141908	0.0172968	0.0133255	RNF111/ZEB2/THBS1/ENG/BMP2/ACVR2B/ADAM17/TGFB2/TGFBR2/SOX11/SMAD4/SMAD2/SDCBP/TGFBR3/MSX2/BMPR2/BMP3/GDF11/GATA6/STK11/PARP1/ACVR1/BMP8A/CDKN1C/RBPMS/KIAA0319/INHBC/SCUBE3/CREBBP/NUP93	30
GO:1904951	BP	GO:1904951	positive regulation of establishment of protein localization	64/2702	309/18800	0.00142154	0.0172968	0.0133255	TTN/ACSL4/PTGS2/FBXW7/GOLPH3/SMAD3/SOX4/TARDBP/SAR1B/PPIA/TRIM28/TMED10/ADAM9/PDCD10/PPP3CB/CD2AP/TMEM30B/IGF1/ARF6/CFTR/TGFB2/FZD5/PIK3R1/TM7SF3/CDK5R1/NMT1/HIF1A/MYO1C/MAPK14/PRKAA1/ARIH2/UBE2D3/LEPROT/YWHAE/GSK3B/FGG/SFN/MAVS/NPEPPS/PRKCD/IRS2/NR1H2/SERP1/CCT6A/PRNP/PPARD/RPH3AL/IER3IP1/BBC3/CCT4/SH3GLB1/NLGN2/MIEF1/BCAS3/GSK3A/ZDHHC2/SRC/OSBP/HTRA2/CNST/RHOU/ZFAND1/PSMD9/RBP4	64
GO:1903078	BP	GO:1903078	positive regulation of protein localization to plasma membrane	18/2702	60/18800	0.00143069	0.0173739	0.0133849	ITGB1/PPP1R9B/ARF6/WNT3A/PIK3R1/WNK3/ITGA3/PTPN9/ZDHHC8/EGFR/SQSTM1/PRNP/ZDHHC2/SORBS1/ZDHHC5/STAC/PRKCH/CNST	18
GO:0045667	BP	GO:0045667	regulation of osteoblast differentiation	33/2702	136/18800	0.0014563	0.0176357	0.0135866	SMAD3/FGF2/BMP2/SUCO/IGF1/ACVR2B/CTNNBIP1/SOX9/SMAD5/SOX11/CDK6/SUFU/REST/MEF2C/TMEM64/DDX5/AXIN2/MSX2/BAMBI/BMPR2/RASSF2/WNT7B/LRP3/IL6R/ACVR1/FFAR4/SKI/IGFBP5/JUND/SEMA4D/LIMD1/ZHX3/SCUBE3	33
GO:0030518	BP	GO:0030518	intracellular steroid hormone receptor signaling pathway	29/2702	115/18800	0.001463	0.0176357	0.0135866	ARID1A/ZBTB7A/NR3C1/PPARGC1B/CRY2/DDX17/POU4F2/DDX5/YWHAH/NCOR2/RBFOX2/PTGES3/PMEPA1/ESR1/CLOCK/FOXP1/VPS18/HEYL/PARP1/STRN3/PAK1/RHOA/AR/PHB2/CALCOCO1/FKBP4/SRC/MED1/PADI2	29
GO:0007549	BP	GO:0007549	dosage compensation	9/2702	21/18800	0.00147226	0.0176357	0.0135866	HNRNPU/PCGF5/JARID2/YTHDC1/UPF1/LRIF1/RLIM/SUZ12/EXOSC10	9
GO:0036092	BP	GO:0036092	phosphatidylinositol-3-phosphate biosynthetic process	9/2702	21/18800	0.00147226	0.0176357	0.0135866	PIK3CA/PIK3R3/OCRL/ATG14/BECN1/PIK3CD/PIK3CB/ATM/PIK3C3	9
GO:0060065	BP	GO:0060065	uterus development	9/2702	21/18800	0.00147226	0.0176357	0.0135866	HOXA10/TGFB2/SMAD4/ASH1L/ESR1/CDKN1C/SRC/GATA3/RBP4	9
GO:0070262	BP	GO:0070262	peptidyl-serine dephosphorylation	9/2702	21/18800	0.00147226	0.0176357	0.0135866	PPP2R2A/PPP6C/PPTC7/SWAP70/PPP3CA/PPP1R15B/YWHAE/PPP2CB/PPP1R15A	9
GO:0099515	BP	GO:0099515	actin filament-based transport	9/2702	21/18800	0.00147226	0.0176357	0.0135866	MYO5A/MYO6/SUN2/MYO1C/ACTN4/MYO1F/WASL/MYO1H/MYO7B	9
GO:0034067	BP	GO:0034067	protein localization to Golgi apparatus	11/2702	29/18800	0.00149749	0.0178775	0.0137729	BICD2/GOLPH3/TMED10/RAB6A/GCC2/ARL5C/ARL1/PACS1/OPTN/PAQR3/ARL5B	11
GO:0000910	BP	GO:0000910	cytokinesis	40/2702	174/18800	0.00149824	0.0178775	0.0137729	ANXA11/SON/CDC14B/RHOB/ROCK2/RTKN/ROCK1/IGF1R/VPS4A/POLDIP2/KIF23/RAB11A/RACGAP1/NOX5/E2F8/VPS4B/RASA1/KIF13A/CEP55/USP8/CALM1/ZFYVE26/RHOC/BECN1/SPIRE1/CALM3/STMN1/PLEC/RAB11FIP4/CDC25B/OR2A4/RHOA/SH3GLB1/MYH9/ACTR3/FSD1/CUL3/LZTS2/ARF1/PIK3C3	40
GO:0019216	BP	GO:0019216	regulation of lipid metabolic process	69/2702	339/18800	0.00153231	0.0182319	0.0140459	PTGS2/IRS1/RORA/FBXW7/ZBTB20/MTMR9/FGF2/SIK1/VAV3/MID1IP1/BMP2/ADM/PLCG2/ELOVL5/LDLR/CREB1/SAMD8/ABCD2/SOX9/IGF1R/REST/PDK4/MTMR4/NR4A3/BCL11B/TBL1XR1/ABHD5/PRKAA1/CREBL2/SLC27A1/PPARA/PSAP/KIT/ATG14/PIP4K2C/APOC3/CDK4/C3/CTDNEP1/PIP4K2A/NOD2/PRKCD/SNCA/IRS2/NR1H2/PDGFB/PPARD/VAV2/OPA3/PDGFA/LPCAT1/HNF4A/PHB2/H6PD/RORC/LAMTOR1/APOA5/SF1/PPARGC1A/THRA/WDTC1/SORBS1/SRC/ASXL3/FLT1/PDGFRA/AADAC/APOB/…	69
GO:0043124	BP	GO:0043124	negative regulation of I-kappaB kinase/NF-kappaB signaling	16/2702	51/18800	0.00153681	0.0182319	0.0140459	RORA/TNFAIP3/ASH1L/ZMYND11/PPM1B/ESR1/TNIP1/OTUD7B/TRIM59/CARD8/OPTN/TANK/RHOA/RIOK3/OTUD7A/RHOH	16
GO:0051496	BP	GO:0051496	positive regulation of stress fiber assembly	16/2702	51/18800	0.00153681	0.0182319	0.0140459	SMAD3/LIMCH1/ROCK2/RAC1/PXN/LPAR1/PFN2/RHOC/SYNPO2L/NRP1/PAK1/RHOA/NF2/ARHGEF15/TSC1/LIMK1	16
GO:0061077	BP	GO:0061077	chaperone-mediated protein folding	20/2702	70/18800	0.00155797	0.0184359	0.0142031	DNAJB6/TOR2A/DNAJB4/ST13/CSNK2A1/PTGES3/HSPA8/DNAJC5/CCT6A/TOR1B/CCT4/TOR1A/UNC45A/DNAJB13/FKBP4/CRTAP/HSPB6/DNAJB14/CLU/HSPA1B	20
GO:0051656	BP	GO:0051656	establishment of organelle localization	80/2702	404/18800	0.00155999	0.0184359	0.0142031	UBXN2B/NLGN1/HNRNPU/BICD2/HOOK3/ITGB1/GAB2/NPM1/SAR1B/PPP6C/TMED10/PDCD10/TMED2/UBB/AGTPBP1/LRPPRC/MYO5A/MYO6/MAP4K2/SPRY2/SDCBP/NDEL1/SUN2/VPS4A/MAP4/KIF5A/NR4A3/RAB6A/HIF1A/RAB11A/BLOC1S6/RABGEF1/MYO1C/FAM83D/VPS4B/KIF13A/RAB1A/KIF3A/KIT/ACTN4/BECN1/MREG/AP3S2/SPIRE1/UBE2B/HSBP1/RMDN1/RAB27A/C17orf75/MYO1F/SNCA/CHAMP1/PAX6/PIK3CD/STK11/HAP1/MAP1B/YWHAZ/WASL/SPRY1/MYO1H/IL4/TOR1A/MYH9/ACTR3/CD84…	80
GO:0090090	BP	GO:0090090	negative regulation of canonical Wnt signaling pathway	34/2702	142/18800	0.00158755	0.0187115	0.0144154	TBX18/FZD6/BMP2/LMBR1L/CTNNBIP1/SOX9/CDH2/CTNND1/TMEM64/AXIN2/TLE4/ZNRF3/G3BP1/MAPK14/MCC/GSK3B/TMEM170B/CYLD/RBMS3/STK11/KREMEN1/DKK2/PRICKLE1/GSK3A/MLLT3/AMER1/FRMD8/LIMD1/LRP4/TPBGL/SOST/LZTS2/APC2/SOX17	34
GO:0014033	BP	GO:0014033	neural crest cell differentiation	25/2702	95/18800	0.00159544	0.0187115	0.0144154	NOLC1/SEMA6D/KITLG/SOX9/CDH2/SOX11/SMAD4/ERBB4/MAPK1/MEF2C/SEMA6A/HIF1A/SEMA4C/WNT10A/PHACTR4/SEMA3E/NRP1/ACVR1/ALDH1A2/SIX1/FBXL17/SEMA4G/SEMA4D/SEMA3G/GBX2	25
GO:0072163	BP	GO:0072163	mesonephric epithelium development	25/2702	95/18800	0.00159544	0.0187115	0.0144154	SIX4/SMAD3/FGF2/CRLF1/BMP2/VEGFA/CTNNBIP1/SOX9/SMAD5/SMAD4/SMAD2/SALL1/BASP1/WT1/RARB/GDF11/BCL2/FMN1/WNT1/SPRY1/MYC/SIX1/DCHS1/LZTS2/GATA3	25
GO:0072164	BP	GO:0072164	mesonephric tubule development	25/2702	95/18800	0.00159544	0.0187115	0.0144154	SIX4/SMAD3/FGF2/CRLF1/BMP2/VEGFA/CTNNBIP1/SOX9/SMAD5/SMAD4/SMAD2/SALL1/BASP1/WT1/RARB/GDF11/BCL2/FMN1/WNT1/SPRY1/MYC/SIX1/DCHS1/LZTS2/GATA3	25
GO:0001843	BP	GO:0001843	neural tube closure	24/2702	90/18800	0.00161158	0.0187702	0.0144606	FZD6/PFN1/VANGL2/ADM/TMED2/TGFB2/SUFU/DLC1/MTHFD1L/KDM2B/SEMA4C/PRKACB/PHACTR4/TRAF6/BCL10/PRICKLE1/SKI/ST14/ARHGAP35/DVL3/TEAD2/TSC1/SPINT1/STIL	24
GO:0097061	BP	GO:0097061	dendritic spine organization	22/2702	80/18800	0.0016124	0.0187702	0.0144606	NLGN1/PTEN/IGF1R/CDK5R1/HOMER1/ARC/DBN1/CAPRIN2/ITGA3/SHANK3/DIP2A/EEF2K/INSR/PRNP/WASL/EFNA1/LZTS3/DBNL/LRP8/CHRNA7/DNM3/ARF1	22
GO:1902117	BP	GO:1902117	positive regulation of organelle assembly	22/2702	80/18800	0.0016124	0.0187702	0.0144606	FSCN1/SDCBP/G3BP2/G3BP1/VPS4B/CNOT6/BECN1/PIP4K2C/ULK1/GSK3B/RAB3GAP1/PIP4K2A/HAP1/PAN3/RHOA/SH3GLB1/SRC/ARHGAP35/SNX30/STIL/RAB3GAP2/HTT	22
GO:0045017	BP	GO:0045017	glycerolipid biosynthetic process	54/2702	253/18800	0.00161261	0.0187702	0.0144606	PIGQ/PTEN/FBXW7/FGF2/SIK1/IP6K1/PLCG2/LDLR/SOCS7/ETNK1/MTMR4/PIK3R1/AGPAT5/SOCS1/SOCS3/ABHD5/PIK3CA/LCLAT1/PIK3R3/MTMR6/EFR3A/SLC27A1/OCRL/ATG14/SMG1/BECN1/PIP4K2C/PIGA/LPIN2/FAM126B/PGAP1/MOGAT3/PI4K2B/C3/CTDNEP1/PIP4K2A/CDS2/PIGH/NR1H2/PIK3CD/SOCS2/PIK3CB/CRLS1/PDGFB/PDGFA/LPCAT1/PISD/ETNK2/CDIPT/PIGK/ATM/PITPNM2/PIK3C3/PCYT2	54
GO:0050920	BP	GO:0050920	regulation of chemotaxis	49/2702	225/18800	0.00166344	0.0193254	0.0148884	AKIRIN1/MET/SMAD3/THBS1/FGF2/SEMA6D/YTHDF1/VEGFA/RAC1/DAPK2/SWAP70/CAMK1D/ADAM17/ANGPT2/SERPINE1/PDGFD/MAPK1/CXCL12/POU4F2/WNT3A/EFNB2/SEMA6A/WNK1/BMPR2/SEMA4C/ITGA2/MTUS1/ROBO1/IL6R/TNFSF14/FGFR1/HMGB1/CCR6/SEMA3E/NOD2/ADAM10/RYK/PDGFB/NRP1/CSF1/IL4/SEMA4G/SEMA4D/OXSR1/PLXNA4/SEMA3G/IL16/PDGFRA/PADI2	49
GO:0030238	BP	GO:0030238	male sex determination	7/2702	14/18800	0.00170129	0.0196541	0.0151416	MAP3K4/SIX4/SOX9/INSR/AR/SF1/INSRR	7
GO:0071236	BP	GO:0071236	cellular response to antibiotic	7/2702	14/18800	0.00170129	0.0196541	0.0151416	EZH2/ATP7A/TP53/MEF2C/SLC9A1/CDKN1B/MDM2	7
GO:1905208	BP	GO:1905208	negative regulation of cardiocyte differentiation	7/2702	14/18800	0.00170129	0.0196541	0.0151416	SOX6/BMP2/FRS2/SMAD4/WNT3A/EGFR/PRICKLE1	7
GO:0048488	BP	GO:0048488	synaptic vesicle endocytosis	18/2702	61/18800	0.00176118	0.0201576	0.0155295	NLGN1/ITSN2/ACTB/PPP3CB/ARF6/ROCK1/NLGN4X/SNCG/STON2/CALM3/SNCA/NLGN2/TOR1A/DNM1/SYT2/DNM3/ITSN1/BTBD9	18
GO:0099601	BP	GO:0099601	regulation of neurotransmitter receptor activity	18/2702	61/18800	0.00176118	0.0201576	0.0155295	NLGN1/APP/NPTX2/MEF2C/HOMER1/ARC/IFNGR2/SHANK3/NPTXR/CACNG7/SLC6A9/NPTX1/MINK1/NLGN2/SHISA9/SRC/DLGAP2/RASGRF2	18
GO:0140238	BP	GO:0140238	presynaptic endocytosis	18/2702	61/18800	0.00176118	0.0201576	0.0155295	NLGN1/ITSN2/ACTB/PPP3CB/ARF6/ROCK1/NLGN4X/SNCG/STON2/CALM3/SNCA/NLGN2/TOR1A/DNM1/SYT2/DNM3/ITSN1/BTBD9	18
GO:0031648	BP	GO:0031648	protein destabilization	15/2702	47/18800	0.00176122	0.0201576	0.0155295	FBXW7/BMP2/GGA3/CDC73/PEX2/SNCA/PRNP/MYLIP/MDM2/FBXL3/SRC/CUL3/CREBBP/HTT/SOX17	15
GO:0060711	BP	GO:0060711	labyrinthine layer development	15/2702	47/18800	0.00176122	0.0201576	0.0155295	DNAJB6/ADM/TMED2/MAPK1/GRB2/FZD5/SOCS3/WNT7B/ZFP36L1/ST14/RSPO3/PLCD3/SPINT1/HS6ST1/GCM1	15
GO:0003007	BP	GO:0003007	heart morphogenesis	54/2702	254/18800	0.00176758	0.0201929	0.0155567	TTN/SMAD3/SOX4/CRKL/MDM4/TP53/PDCD4/VANGL2/ENG/ELN/BMP2/TMED2/MIB1/VEGFA/SOX9/TGFB2/TGFBR2/SOX11/SMAD4/SUFU/MEF2C/AXIN2/WNT3A/TGFBR3/DLC1/HIF1A/MSX2/BMPR2/ACTC1/ROBO1/SYNPO2L/GATA6/HEYL/INSR/ASXL1/NRP1/ACVR1/SPRY1/MDM2/ALDH1A2/SIX1/EFNA1/GSK3A/TAB1/GJA5/MED1/DCHS1/TEAD2/HEG1/XIRP2/STIL/GATA3/RBP4/SOX17	54
GO:0010721	BP	GO:0010721	negative regulation of cell development	41/2702	181/18800	0.00177341	0.0202222	0.0155793	PTEN/FBXW7/HOOK3/SEMA6D/TP53/GORASP1/SPRY4/LDLR/VEGFA/EFNA5/IGF1/PPP3CA/SOX11/RCC2/REST/YWHAH/WNT3A/DICER1/SEMA6A/CDK5R1/TRPC5/SEMA4C/RAPGEF2/NF1/ACTN4/ULK1/ID4/TMEM98/GSK3B/SEMA3E/RYK/PAX6/NRP1/B2M/SKI/GSK3A/SEMA4G/SEMA4D/LRP4/SEMA3G/KIAA0319	41
GO:0045444	BP	GO:0045444	fat cell differentiation	51/2702	237/18800	0.0017787	0.020245	0.0155969	ZFP36L2/PTGS2/ZBTB7A/RORA/HNRNPU/RREB1/HMGA2/SMAD3/STEAP4/ZNF385A/CCND1/BMP2/JDP2/CREB1/KLF5/KLF4/TMEM64/RUNX1T1/WNT3A/NR4A3/ARID5B/TBL1XR1/MAPK14/MSX2/SOCS1/CREBL2/ZBTB7B/ID4/CTBP2/SOD2/LRP3/ZFP36L1/OSBPL11/ASXL1/WNT1/MAFB/PPARD/TAF8/FFAR4/SIX1/DLK2/RORC/PPARGC1A/GRK5/TMEM120B/MED1/TRIB2/ADRB1/PDGFRA/OSBPL8/GATA3	51
GO:0032414	BP	GO:0032414	positive regulation of ion transmembrane transporter activity	27/2702	106/18800	0.00178864	0.0203206	0.0156551	GLRX/PLCG2/CFTR/NDUFA4/NOS1AP/WNK1/ARC/SLC9A1/WNK3/CALM1/ACTN4/IFNGR2/SHANK3/CTSS/PTAFR/CNKSR3/CALM3/SLC6A9/HAP1/COX17/LRRC55/VMP1/CACNA2D1/STAC/ALG10B/DMD/HTT	27
GO:0030010	BP	GO:0030010	establishment of cell polarity	34/2702	143/18800	0.00180071	0.0203827	0.015703	UBXN2B/AMOTL2/GOLPH3/ITGB1/WEE1/CRKL/SH3BP1/RAP1B/ROCK2/RAB10/FSCN1/ARF6/ROCK1/IGF1R/SPRY2/NDEL1/AMOT/MAP4/ARFGEF1/GSK3B/PAX6/STK11/MAP1B/SPRY1/MARK2/RHOA/AMOTL1/MYH9/BCAS3/BRSK2/HSP90AA1/GATA3/HTT/INSC	34
GO:0061351	BP	GO:0061351	neural precursor cell proliferation	34/2702	143/18800	0.00180071	0.0203827	0.015703	RORA/HOOK3/FZD6/SOX5/FGF2/TP53/FOXG1/FRS2/RAB10/VEGFA/PTBP2/CDH2/WNT3A/HIF1A/RACGAP1/NUMB/KDM2B/DBN1/NF1/ID4/MELK/RYK/PAX6/WNT1/PSMG1/RHOA/SHCBP1/SLC16A2/NF2/BTG2/EMX1/SPINT1/RERE/GBX2	34
GO:0043473	BP	GO:0043473	pigmentation	26/2702	101/18800	0.00183172	0.0206958	0.0159441	BCL2L11/ZEB2/ATP7A/ATP6AP2/KITLG/MYO5A/AP1G1/MEF2C/RAB11A/BLOC1S6/KIF13A/RAB1A/KIT/USP13/NF1/MREG/SOD2/BCL2/RAB27A/ANKRD27/MITF/SPNS2/ATRN/SZT2/CD63/MFSD12	26
GO:0051153	BP	GO:0051153	regulation of striated muscle cell differentiation	25/2702	96/18800	0.00186804	0.0210675	0.0162305	NLN/EZH2/SIK1/SOX6/BMP2/FRS2/HOPX/IGF1/SMAD4/YY1/MEF2C/PIEZO1/WNT3A/EFNB2/MYLK3/MAPK14/PPARA/HDAC4/RGS4/BCL2/TRIM72/GSK3A/MMP14/ATP11A/PARP2	25
GO:0099518	BP	GO:0099518	vesicle cytoskeletal trafficking	20/2702	71/18800	0.00188079	0.0211726	0.0163115	MYO5A/MYO6/NDEL1/KIF5A/BLOC1S6/MYO1C/KIF13A/RAB1A/KIF3A/ACTN4/AP3S2/MYO1F/STK11/HAP1/WASL/MYO1H/KIF1C/MYO7B/TRAK2/HTT	20
GO:0043010	BP	GO:0043010	camera-type eye development	67/2702	330/18800	0.00189539	0.0211881	0.0163235	ZEB1/HIPK1/SMAD3/FGF2/TFAP2A/MAF/CABP4/FRS2/VEGFA/NEUROD1/AGTPBP1/SOX1/ACVR2B/SOX9/TGFB2/TGFBR2/SOX11/KLF4/YY1/SPRY2/POU4F2/FZD5/CACNA1C/BCL11B/HIF1A/SDK2/MAN2A1/CYP1B1/WT1/KDM2B/BMPR2/PKNOX1/SKIL/WNT7B/NF1/GDF11/PHACTR4/RAB3GAP1/VSTM4/CLIC4/THRB/PAX6/EGFR/CDKN1B/NRP1/TGIF2/SPRY1/SLC7A11/CDKN1C/MITF/LPCAT1/SKI/ALDH1A2/MAX/NF2/ARHGEF15/TUB/MFRP/ARHGAP35/MED1/FLT1/PDGFRA/PYGO2/SDK1/GATA3/RBP4/ALDH1…	67
GO:0014909	BP	GO:0014909	smooth muscle cell migration	24/2702	91/18800	0.00189591	0.0211881	0.0163235	NFE2L2/TRIB1/ATP7A/SEMA6D/FOXO4/IGF1/SERPINE1/RPS6KB1/PDGFD/MEF2C/NR4A3/CYP1B1/GRB10/ITGA2/S1PR2/BCL2/PDGFB/NRP1/PPARD/PDGFA/RHOA/MYC/IGFBP5/SRC	24
GO:0060606	BP	GO:0060606	tube closure	24/2702	91/18800	0.00189591	0.0211881	0.0163235	FZD6/PFN1/VANGL2/ADM/TMED2/TGFB2/SUFU/DLC1/MTHFD1L/KDM2B/SEMA4C/PRKACB/PHACTR4/TRAF6/BCL10/PRICKLE1/SKI/ST14/ARHGAP35/DVL3/TEAD2/TSC1/SPINT1/STIL	24
GO:0090398	BP	GO:0090398	cellular senescence	24/2702	91/18800	0.00189591	0.0211881	0.0163235	CDK2/HMGA2/TP53/CDKN1A/MAPK10/KAT6A/SMC5/CDK6/IGF1R/MAP3K3/MAP2K6/PAWR/RSL1D1/MAPK14/MAPKAPK5/PNPT1/PRKCD/MAP3K5/AKT3/HMGA1/CDKN1B/ZNF277/B2M/ATM	24
GO:0032228	BP	GO:0032228	regulation of synaptic transmission, GABAergic	12/2702	34/18800	0.0019096	0.0212258	0.0163524	NLGN1/PTEN/NF1/HAP1/KRAS/USP46/NLGN2/STXBP1/PLCL1/SLC6A1/OXTR/ZDHHC3	12
GO:0035520	BP	GO:0035520	monoubiquitinated protein deubiquitination	12/2702	34/18800	0.0019096	0.0212258	0.0163524	TRRAP/ATXN7/TAF4/ATXN3/TADA2B/ASXL1/SUPT7L/USP47/ATXN7L3/TAF12/USP1/USP15	12
GO:0110110	BP	GO:0110110	positive regulation of animal organ morphogenesis	12/2702	34/18800	0.0019096	0.0212258	0.0163524	SIX4/FGF2/BMP2/FRS2/SOX9/WNT3A/ROBO1/CSF1/SPRY1/AR/SIX1/GATA3	12
GO:0031016	BP	GO:0031016	pancreas development	22/2702	81/18800	0.00191839	0.0212469	0.0163687	MET/SOX4/NEUROD1/ACVR2B/SOX9/CDH2/CDK6/SMAD2/CLOCK/GDF11/RFX3/GSK3B/IL6R/GATA6/INSR/PAX6/ALDH1A2/HNF4A/ONECUT2/GSK3A/ONECUT1/PAX4	22
GO:0045445	BP	GO:0045445	myoblast differentiation	22/2702	81/18800	0.00191839	0.0212469	0.0163687	MBNL1/AKIRIN1/ITGB1/IGF1/SOX9/BTG1/DDX17/REST/MEF2C/DDX5/HINFP/MAPK14/MBNL3/ZFP36L1/TNFSF14/PLEKHM3/MAP3K5/PLEC/PPARD/HIF1AN/PRICKLE1/EPAS1	22
GO:0038093	BP	GO:0038093	Fc receptor signaling pathway	16/2702	52/18800	0.00192808	0.021316	0.016422	PTPRJ/CLEC4E/VAV3/PLCG2/MAPK10/YES1/NR4A3/KIT/MAP3K1/PRKCD/VAV2/TRAF6/PAK1/APPL1/SRC/LIMK1	16
GO:0043410	BP	GO:0043410	positive regulation of MAPK cascade	94/2702	491/18800	0.00193745	0.0213812	0.0164722	PTPRJ/PTEN/APP/EZH2/MAP3K4/TAOK1/FBXW7/THBS1/FGF2/CRKL/SPAG9/PPIA/BMP2/PLCG2/RAP1B/ADAM9/PDCD10/FRS2/ROCK2/VEGFA/ITGA1/KITLG/IGF1/TGFB2/CD40/ARL6IP5/MAP4K2/CDH2/MAP3K11/ROCK1/ERBB4/PDGFD/IGF1R/MAP3K3/MAP2K6/KSR1/SPRY2/LPAR1/FZD5/SDCBP/XIAP/DNAJC27/KLHDC10/TNFRSF11A/IRAK1/RAP1A/RAF1/SEMA4C/RAPGEF2/RASSF2/NPTN/WNT7B/KIT/ROBO1/SH3RF2/TRAF1/FGG/FGFR1/HMGB1/NOD2/INSR/MAP3K5/RYK/EGFR/PDGFB/EPGN/NRP1/DS…	94
GO:0002761	BP	GO:0002761	regulation of myeloid leukocyte differentiation	29/2702	117/18800	0.00194164	0.0213892	0.0164784	TRIB1/FBXW7/TOB2/PPARGC1B/CREB1/KITLG/CTNNBIP1/CDK6/POU4F2/TMEM64/CUL4A/PIK3R1/CAMK4/RASSF2/FOXP1/GPR137B/NF1/ZFP36L1/MAFB/CSF1/ZBTB46/TRAF6/FOS/IL4/KLF10/ACIN1/MITF/MYC/IL23R	29
GO:0007030	BP	GO:0007030	Golgi organization	37/2702	160/18800	0.00197264	0.0216534	0.0166819	UBXN2B/LYSMD3/TMED5/GOLPH3/GORASP1/TMED10/PDCD10/TMED2/STX6/MAPK1/LMAN2/RAB2A/GCC2/COG5/RAB1A/ARFGEF1/ATL3/DNAJC28/SURF4/ARL1/USP6NL/ZFP69B/YIPF5/OPTN/PI4K2B/YWHAZ/YIPF4/VMP1/TMED4/BCAS3/NPLOC4/STX5/ATP8B2/ATP8B3/FAM174B/HTT/RAB43	37
GO:0035966	BP	GO:0035966	response to topologically incorrect protein	37/2702	160/18800	0.00197264	0.0216534	0.0166819	KLHL15/NFE2L2/BCL2L11/TMBIM6/KBTBD6/THBS1/HSPA4L/CCND1/TMED2/YOD1/DNAJB4/CREBRF/PIK3R1/TM7SF3/PPP1R15B/TRAM1/DNAJC3/HSPA8/ATXN3/UGGT1/OPTN/SERP1/CREB3L2/TOR1B/DERL2/HERPUD2/TOR1A/PARP16/TMEM33/DNAJC10/CUL3/DNAJB14/HSP90AA1/EIF2AK2/PPP1R15A/CLU/HSPA1B	37
GO:0051099	BP	GO:0051099	positive regulation of binding	39/2702	171/18800	0.0019838	0.0216987	0.0167168	APP/MET/IDE/TRIM28/BMP2/EPB41/NEUROD1/IGF1/KLF4/HMGB2/POU4F2/POLDIP2/WNT3A/LFNG/BAMBI/RAPGEF2/CAPRIN2/ITGA2/CALM1/CTBP2/GSK3B/HMGB1/CALM3/STMN1/PPP2CB/PAX6/TAF1/PARP1/NRP1/CEBPG/TRAF6/HMBOX1/B2M/SKI/MYC/PLCL1/MMP8/PYGO2/GATA3	39
GO:2001242	BP	GO:2001242	regulation of intrinsic apoptotic signaling pathway	39/2702	171/18800	0.0019838	0.0216987	0.0167168	NFE2L2/PTGS2/BCL2L11/FBXW7/TMBIM6/TP53/PPIA/ZNF385A/UBB/DAPK2/PLAGL2/IVNS1ABP/CXCL12/HIF1A/PMAIP1/SKIL/SERINC3/NACC2/DDX3X/BECN1/SOD2/HELLS/BCL2/PIAS4/PRKRA/CYLD/PPIF/PIK3CB/PARP1/MDM2/BBC3/MYC/CCAR2/RAD9A/USP47/SRC/HTRA2/BDKRB2/CLU	39
GO:0051098	BP	GO:0051098	regulation of binding	73/2702	366/18800	0.00200355	0.0218612	0.016842	TFAP4/APP/ZBTB7A/FBXW7/TMBIM6/MET/HMGA2/ACTB/SMAD3/IDE/CDKN1A/TRIM28/BMP2/EPB41/HOPX/NEUROD1/IGF1/PPP3CA/CTNNBIP1/SOX11/KLF4/SMAD4/ROCK1/SMAD2/HMGB2/POU4F2/POLDIP2/WNT3A/TGFBR3/NSD1/GEMIN2/MSX2/LFNG/BAMBI/RAPGEF2/BCL3/CAPRIN2/ITGA2/PPARA/TNKS/HDAC4/CALM1/CTBP2/GSK3B/HMGB1/CALM3/PRKCD/STMN1/PPP2CB/PAX6/TAF1/PARP1/PDGFB/NRP1/PBXIP1/CEBPG/TRAF6/MARK2/HMBOX1/B2M/SKI/MYC/NUCKS1/CSNK1E/SRC/PRMT7/TTBK2/…	73
GO:0016601	BP	GO:0016601	Rac protein signal transduction	14/2702	43/18800	0.00200575	0.0218612	0.016842	KBTBD6/SH3BP1/NCKAP1/RAC1/ARF6/OGT/WASF2/NF1/PIK3CB/KRAS/DBNL/RHOU/RHOH/CYFIP1	14
GO:0014065	BP	GO:0014065	phosphatidylinositol 3-kinase signaling	34/2702	144/18800	0.0020382	0.0221096	0.0170334	PTEN/IRS1/FGF2/IGF1/SOX9/TGFB2/ERBB4/CD28/PDGFD/IGF1R/PLEKHA1/PIK3R1/PIK3CA/CEP55/KIT/NF1/BECN1/ZFP36L1/FGFR1/INSR/EGFR/PIK3CD/PIK3CB/PDGFB/PPARD/PDGFA/PEAR1/SEMA4D/SRC/UNC5B/FLT1/PDGFRA/MAZ/GATA3	34
GO:0021756	BP	GO:0021756	striatum development	8/2702	18/18800	0.00204563	0.0221096	0.0170334	HPRT1/BCL11B/RARB/SHANK3/SLC7A11/ZSWIM6/SECISBP2/ALDH1A3	8
GO:0072189	BP	GO:0072189	ureter development	8/2702	18/18800	0.00204563	0.0221096	0.0170334	TBX18/SOX9/NFIA/ALDH1A2/SIX1/LZTS2/GATA3/SOX17	8
GO:0043551	BP	GO:0043551	regulation of phosphatidylinositol 3-kinase activity	17/2702	57/18800	0.00205789	0.0221096	0.0170334	IRS1/FGF2/VAV3/SOCS7/PIK3R1/SOCS1/SOCS3/PIK3R3/KIT/ATG14/NOD2/SOCS2/PDGFB/VAV2/SRC/FLT1/PDGFRA	17
GO:0048278	BP	GO:0048278	vesicle docking	17/2702	57/18800	0.00205789	0.0221096	0.0170334	STX12/RAB10/STX6/CFTR/BLOC1S6/RAB8B/RAB13/VAMP3/CTBP2/VPS18/RAB12/RAB3D/STX11/RAB3B/SNPH/STX5/STXBP1	17
GO:0048147	BP	GO:0048147	negative regulation of fibroblast proliferation	11/2702	30/18800	0.00206079	0.0221096	0.0170334	MORC3/TP53/PAWR/CDC73/TP53INP1/NF1/SOD2/PEX2/B4GALT7/SKI/MYC	11
GO:0051123	BP	GO:0051123	RNA polymerase II preinitiation complex assembly	11/2702	30/18800	0.00206079	0.0221096	0.0170334	ATF7IP/TP53/ESR1/TAF4/HMGB1/TAF1/TAF8/TAF13/DR1/THRA/TAF12	11
GO:1903579	BP	GO:1903579	negative regulation of ATP metabolic process	11/2702	30/18800	0.00206079	0.0221096	0.0170334	DDIT4/TP53/SLC25A12/PPARA/HDAC4/SNCA/PPIF/PARP1/PDE12/RHOA/CBFA2T3	11
GO:1990776	BP	GO:1990776	response to angiotensin	11/2702	30/18800	0.00206079	0.0221096	0.0170334	NFE2L2/PTGS2/ROCK2/ROCK1/IGF1R/PRKCD/MYC/CAMK2A/SRC/AGTRAP/CYBB	11
GO:0022898	BP	GO:0022898	regulation of transmembrane transporter activity	57/2702	273/18800	0.00207243	0.022187	0.017093	NLGN1/APP/ACTB/ITGB1/ATP7A/GLRX/PLCG2/CFTR/NDUFA4/MEF2C/YWHAH/CAB39/GOPC/PDE4D/NOS1AP/WNK1/HOMER1/ARC/SLC9A1/HECW2/WNK3/CALM1/ACTN4/KCNAB1/IFNGR2/YWHAE/SHANK3/CTSS/BCL2/PTAFR/CNKSR3/CALM3/SNCA/CACNG7/CAMK2D/PPIF/SLC6A9/HAP1/COX17/PRNP/LRRC55/VMP1/MINK1/NLGN2/PHB2/FXYD5/SHISA9/OXSR1/CACNA2D1/JPH4/STAC/ALG10B/GPD1L/RASGRF2/DMD/HTT/GPR35	57
GO:0006473	BP	GO:0006473	protein acetylation	47/2702	216/18800	0.00207817	0.022187	0.017093	NAA30/TAOK1/ACTB/SOX4/RPS6KA4/NAA10/NCOA3/NAA50/MLLT1/SETD5/KAT6A/SMC5/ZNF451/SMAD4/SET/TRRAP/NAA15/OGT/RPS6KA5/CLOCK/PRKAA1/ATXN7/TAF4/BEND3/DDX3X/MECP2/GSK3B/DIP2A/MSL1/TADA2B/SNCA/TAF1/PBXIP1/KANSL1/SUPT7L/CTCF/KAT6B/DR1/NFYA/MLLT3/PPARGC1A/ATXN7L3/PYGO2/TAF12/CREBBP/GATA3/THAP7	47
GO:0007034	BP	GO:0007034	vacuolar transport	36/2702	155/18800	0.0020788	0.022187	0.017093	HOOK3/GNPTAB/TPCN2/RHOB/PLEKHM1/NDFIP2/ANKFY1/AP1G1/VPS4A/GGA3/GCC2/VPS4B/VPS37A/KIF13A/PSAP/VPS37B/ATG14/TMEM106B/LEPROT/BECN1/HSPA8/AP3S2/ARSB/VPS18/CACNG7/ARL8B/RAB12/SCARB2/TMEM50A/VTA1/VPS36/VPS52/TGFBRAP1/CLEC16A/IGF2R/CLU	36
GO:0003174	BP	GO:0003174	mitral valve development	6/2702	11/18800	0.00211174	0.0224997	0.0173339	SOX4/BMPR2/ACVR1/EFNA1/GJA5/DCHS1	6
GO:0051384	BP	GO:0051384	response to glucocorticoid	33/2702	139/18800	0.00213779	0.0226343	0.0174376	FOSL1/TFAP4/ZFP36L2/PTGS2/BCL2L11/HNRNPU/NR3C1/DDIT4/CCND1/ADM/UCP3/PPARGC1B/ADAM9/RPS6KB1/IGF1R/REST/CYP1B1/PIK3CA/WNT7B/USP8/ACSBG1/EIF4E/ZFP36L1/BCL2/PTAFR/CALM3/PAPPA/ERRFI1/ACVR1/FOS/RHOA/CPN1/PAM	33
GO:0098876	BP	GO:0098876	vesicle-mediated transport to the plasma membrane	33/2702	139/18800	0.00213779	0.0226343	0.0174376	GOLGA7/RAB14/GOLPH3/RAB10/STX6/ARF6/GOPC/GGA3/EXOC5/RAB11A/ANKRD50/RAB13/SNX17/EPS15/VAMP3/KIF13A/ARHGAP1/RAB34/MACF1/EHD1/OPTN/VPS26A/RAB11FIP4/ANKRD27/CMTM6/PREPL/ZDHHC2/MICALL1/VPS52/CCDC93/EHD2/BBS1/CNST	33
GO:0022612	BP	GO:0022612	gland morphogenesis	30/2702	123/18800	0.00214272	0.0226343	0.0174376	PLAG1/FBXW7/HOXA13/FRS2/SOX9/TGFB2/TGFBR2/TNFAIP3/WNT3A/MSX2/NFIB/BTBD7/ESR1/ID4/BCL2/PAX6/EGFR/NRP1/CSF1/PDGFA/AR/IGFBP5/ELF3/HOXB13/PHB2/DAG1/SRC/MED1/CUL3/RPS6KA1	30
GO:0031109	BP	GO:0031109	microtubule polymerization or depolymerization	30/2702	123/18800	0.00214272	0.0226343	0.0174376	ZNF207/TAOK1/MET/MID1IP1/ARL2/MZT1/RAC1/GBA2/NDEL1/CLIP1/SLAIN2/CDK5R1/OCLN/ATXN7/CAMSAP1/MECP2/STMN1/SNCA/MAP1B/CDKN1B/PAK1/FKBP4/NIN/TPPP/TTBK2/KIF19/MAP1A/APC2/KIF2A/HSPA1B	30
GO:1901989	BP	GO:1901989	positive regulation of cell cycle phase transition	30/2702	123/18800	0.00214272	0.0226343	0.0174376	APP/EZH2/NPM1/DDX39B/CCND1/PLCG2/CDC7/ADAM17/TMOD3/RCC2/CUL4A/KLHL18/CDC73/RAB11A/FAM83D/VPS4B/CCND2/DDX3X/MECP2/CDK4/EGFR/CDC25B/MDM2/CDC25A/TFDP1/PHB2/RRM2/DYRK3/CUL3/STIL	30
GO:0030318	BP	GO:0030318	melanocyte differentiation	10/2702	26/18800	0.00216293	0.022731	0.0175121	ZEB2/KITLG/MEF2C/BLOC1S6/KIT/USP13/MREG/BCL2/RAB27A/MITF	10
GO:0048596	BP	GO:0048596	embryonic camera-type eye morphogenesis	10/2702	26/18800	0.00216293	0.022731	0.0175121	ZEB1/HIPK1/TFAP2A/FRS2/SOX11/FZD5/KDM2B/PHACTR4/PAX6/ALDH1A3	10
GO:0051894	BP	GO:0051894	positive regulation of focal adhesion assembly	10/2702	26/18800	0.00216293	0.022731	0.0175121	PTPRJ/SMAD3/VEGFA/RAC1/ROCK1/POLDIP2/FMN1/LIMS1/NRP1/TSC1	10
GO:0018108	BP	GO:0018108	peptidyl-tyrosine phosphorylation	74/2702	373/18800	0.00216972	0.0227485	0.0175256	PTPRJ/TTN/APP/FBXW7/RAP2C/MET/HIPK1/WEE1/TP53/CRLF1/PLCG2/VEGFA/EREG/EFNA5/KITLG/IGF1/NEDD9/YES1/ADAM17/CD40/ERBB4/PDGFD/IGF1R/MAP2K6/SH3BP5/ABL2/WNT3A/ENPP2/DYRK2/DOCK3/SH2B3/SOCS1/SOCS3/HIPK3/CNOT7/KIT/PTPN4/IL6R/FGFR1/MELK/NOD2/INSR/PRKCD/EGFR/PDGFB/EPGN/PRNP/ERRFI1/NRP1/ACVR1/ITGA5/DSTYK/NCAPG2/PDGFA/IL4/FRK/EFNA1/ARL2BP/NF2/IL23R/SEMA4D/SRC/DYRK3/LRP4/OSBP/LRP8/PEAK1/CSPG4/FLT1/INSRR/JAK3/PD…	74
GO:0031334	BP	GO:0031334	positive regulation of protein-containing complex assembly	43/2702	194/18800	0.00217197	0.0227485	0.0175256	BCL2L11/MET/TP53/PFN1/ARL2/PLCG2/RAP1B/VEGFA/NCKAP1/RAC1/FSCN1/ARF6/GRB2/PIEZO1/CLIP1/SLAIN2/CDK5R1/OCLN/ESR1/PFN2/ABCA1/DDX3X/MECP2/RHOC/GSK3B/FMN1/SNCA/TFRC/NR1H2/MAP1B/CDKN1B/PAK1/RHOA/SH3GLB1/CDC42EP1/NIN/SRC/TPPP/ATM/HSP90AA1/CLU/HSPA1B/CDC42EP4	43
GO:0010675	BP	GO:0010675	regulation of cellular carbohydrate metabolic process	35/2702	150/18800	0.00218873	0.0228852	0.0176309	NLN/IRS1/RORA/DDIT4/TP53/SIK1/SLC25A12/IGF1/PDK4/BCKDK/OGT/DYRK2/FOXK1/PMAIP1/ARPP19/PPARA/HDAC4/GSK3B/FOXK2/PTAFR/INSR/SNCA/IRS2/STK11/MIDN/SCARB2/CBFA2T3/GSK3A/RORC/PPARGC1A/ADCYAP1R1/SORBS1/SRC/NCOA2/FAM3C	35
GO:1901224	BP	GO:1901224	positive regulation of NIK/NF-kappaB signaling	19/2702	67/18800	0.00221929	0.0231618	0.017844	APP/PDCD4/NFAT5/IRAK1/AGO3/DDX3X/ACTN4/TNFSF14/LIMS1/NOD2/EGFR/TRAF6/RHOA/PHB2/RC3H1/IL18R1/LRRC19/MMP8/EIF2AK2	19
GO:0010720	BP	GO:0010720	positive regulation of cell development	61/2702	297/18800	0.00222475	0.0231618	0.017844	PLAG1/TRIB1/RREB1/CRKL/FBXO31/BMP2/FOXG1/VEGFA/EFNA5/RAC1/NEDD9/SOX11/CXCL12/POU4F2/NDEL1/WNT3A/DICER1/HIF1A/RAB11A/MAN2A1/TRPC5/NUMB/BMPR2/DBN1/NPTN/SKIL/CAPRIN2/TNFRSF1B/RAB21/PLXNC1/KIT/S1PR2/MACF1/ROBO1/RFX3/SHANK3/XRCC2/FGG/SPEN/BCL2/EEF2K/LIMS1/PAX6/STK11/HAP1/MAP1B/NRP1/ANKRD27/MYC/DAG1/SEMA4D/PDE3A/NIN/PLXNA4/DBNL/LRP8/PLXNA2/SPINT1/PRKCH/LIMK1/CYFIP1	61
GO:0016574	BP	GO:0016574	histone ubiquitination	15/2702	48/18800	0.00222645	0.0231618	0.017844	UBE2A/PCGF5/OTUB1/CDC73/KDM2B/WAC/SUZ12/RYBP/BCOR/UBE2B/UBE2N/BMI1/UBR2/ATXN7L3/RNF40	15
GO:0019079	BP	GO:0019079	viral genome replication	32/2702	134/18800	0.00223928	0.023256	0.0179166	CCNK/HMGA2/PPIA/TRIM28/KPNA6/LARP1/ROCK2/CD28/NFIA/N4BP1/DEK/SRPK1/ATG16L1/CNOT7/TNIP1/PPARA/DDX3X/HSPA8/PCBP2/CTBP2/ZC3HAV1/BCL2/APOBEC3A/MAVS/PDE12/NUCKS1/ADAR/MORC2/EIF2AK2/VAPA/OASL/IFIT1	32
GO:0000380	BP	GO:0000380	alternative mRNA splicing, via spliceosome	21/2702	77/18800	0.00227496	0.023587	0.0181715	MBNL1/ZBTB7A/HNRNPU/CELF1/RNPS1/MBNL2/SMU1/DDX17/REST/DDX5/YTHDC1/FXR2/RBFOX2/MBNL3/CELF2/SRSF1/FXR1/SRSF2/SRRM4/CELF3/NOVA1	21
GO:0007269	BP	GO:0007269	neurotransmitter secretion	34/2702	145/18800	0.00230223	0.0237897	0.0183277	NLGN1/RAP1B/LIN7C/MEF2C/SNCG/RIMS3/BLOC1S6/RAP1A/PFN2/NAPB/NF1/CTBP2/PTPRN2/GSK3B/RAB3GAP1/VPS18/CALM3/FBXL20/SNCA/DNAJC5/PREPL/STX11/MCTP1/CAMK2A/SYT11/SYN1/SYT9/SNPH/SYT2/OTOF/STXBP1/RIMS4/RIMS2/GRM4	34
GO:0099643	BP	GO:0099643	signal release from synapse	34/2702	145/18800	0.00230223	0.0237897	0.0183277	NLGN1/RAP1B/LIN7C/MEF2C/SNCG/RIMS3/BLOC1S6/RAP1A/PFN2/NAPB/NF1/CTBP2/PTPRN2/GSK3B/RAB3GAP1/VPS18/CALM3/FBXL20/SNCA/DNAJC5/PREPL/STX11/MCTP1/CAMK2A/SYT11/SYN1/SYT9/SNPH/SYT2/OTOF/STXBP1/RIMS4/RIMS2/GRM4	34
GO:0001101	BP	GO:0001101	response to acid chemical	31/2702	129/18800	0.00234211	0.0241157	0.0185789	HNRNPAB/ZEB1/TMBIM6/ATP7A/PPP1R9B/VEGFA/RPS6KB1/PDGFD/IGF1R/CPEB4/CPEB3/SESN3/SOCS1/PIK3CA/RRAGD/KLF2/EGFR/PLEC/CRLS1/CDKN1B/DNMT1/RHOA/DNMT3A/MYC/SIX1/UBR2/LAMTOR1/GRIN1/CYBB/PDGFRA/PIK3C3	31
GO:2000027	BP	GO:2000027	regulation of animal organ morphogenesis	31/2702	129/18800	0.00234211	0.0241157	0.0185789	SIX4/FZD6/FGF2/VANGL2/BMP2/FRS2/VEGFA/RAC1/SOX9/WNT3A/ZNRF3/WT1/BTBD7/PRICKLE2/WNT10A/ROBO1/RYK/CSF1/SPRY1/PDGFA/RHOA/PRICKLE1/AR/SIX1/PHB2/AJAP1/RSPO3/MLLT3/CELSR2/DVL3/GATA3	31
GO:0003205	BP	GO:0003205	cardiac chamber development	38/2702	167/18800	0.00234551	0.0241157	0.0185789	SOX4/HOXA13/MDM4/TP53/ENG/BMP2/PRDM1/FRS2/TGFB2/TGFBR2/SOX11/SMAD4/IGF1R/SUFU/MEF2C/TGFBR3/SALL1/LUZP1/HIF1A/MSX2/SNX17/BMPR2/ROBO1/GATA6/HEYL/NRP1/ACVR1/MDM2/DCTN5/DAND5/GSK3A/TAB1/GJA5/MED1/HEG1/XIRP2/GATA3/RBP4	38
GO:0072698	BP	GO:0072698	protein localization to microtubule cytoskeleton	16/2702	53/18800	0.0023992	0.0245858	0.0189411	UBXN2B/HNRNPU/HOOK3/ABHD17C/FAM83D/CEP350/GSK3B/DIAPH1/CHAMP1/NUDCD3/CCDC14/MID2/TTBK2/CEP250/STIL/MAP1A	16
GO:1902743	BP	GO:1902743	regulation of lamellipodium organization	16/2702	53/18800	0.0023992	0.0245858	0.0189411	AKIRIN1/RREB1/ATP7A/NCKAP1/RAC1/FSCN1/TWF1/ENPP2/PIK3R1/OCLN/WASF2/PIK3CA/WNT1/ACTR3/SRC/CYFIP1	16
GO:1903320	BP	GO:1903320	regulation of protein modification by small protein conjugation or removal	52/2702	246/18800	0.00241222	0.0246659	0.0190027	RNF111/PTEN/FBXW7/U2AF2/SOX4/CDC14B/UBE2V2/PPIA/UBE2I/DCUN1D1/NDFIP2/UBB/IVNS1ABP/TNFAIP3/SPRY2/N4BP1/OGT/OTUB1/XIAP/HIF1A/ARRDC3/TNIP1/DCUN1D3/DDX3X/HDAC4/SH3RF2/DCUN1D5/PIAS4/NOD2/TAF1/SQSTM1/OTUD4/USP4/TANK/TRAF6/UBE2N/BCL10/PRICKLE1/BMI1/GSK3A/UBA2/AMER1/CUL3/MASTL/EPAS1/MTA1/WBP1L/HSP90AA1/RNF40/LIMK1/FSCB/HSPA1B	52
GO:0007272	BP	GO:0007272	ensheathment of neurons	33/2702	140/18800	0.00241901	0.0246659	0.0190027	NFASC/PTEN/WASF3/TNFRSF21/SLC25A12/B4GALT5/ABCD2/MYRF/SERINC5/DICER1/ZNF24/QKI/TNFRSF1B/NF1/ID4/TMEM98/ACSBG1/MARVELD1/PLEC/GALC/PPARD/SKI/NSUN5/MPZ/DAG1/CNTNAP1/NAB2/ATRN/TSC1/TPPP/PLLP/CLU/CYFIP1	33
GO:0008366	BP	GO:0008366	axon ensheathment	33/2702	140/18800	0.00241901	0.0246659	0.0190027	NFASC/PTEN/WASF3/TNFRSF21/SLC25A12/B4GALT5/ABCD2/MYRF/SERINC5/DICER1/ZNF24/QKI/TNFRSF1B/NF1/ID4/TMEM98/ACSBG1/MARVELD1/PLEC/GALC/PPARD/SKI/NSUN5/MPZ/DAG1/CNTNAP1/NAB2/ATRN/TSC1/TPPP/PLLP/CLU/CYFIP1	33
GO:0018394	BP	GO:0018394	peptidyl-lysine acetylation	41/2702	184/18800	0.00244802	0.0249205	0.0191989	ACTB/SOX4/RPS6KA4/NCOA3/NAA50/MLLT1/SETD5/KAT6A/SMC5/ZNF451/SMAD4/SET/TRRAP/OGT/RPS6KA5/CLOCK/PRKAA1/ATXN7/TAF4/BEND3/MECP2/DIP2A/MSL1/TADA2B/SNCA/TAF1/PBXIP1/KANSL1/SUPT7L/CTCF/KAT6B/DR1/NFYA/MLLT3/PPARGC1A/ATXN7L3/PYGO2/TAF12/CREBBP/GATA3/THAP7	41
GO:1905477	BP	GO:1905477	positive regulation of protein localization to membrane	26/2702	103/18800	0.00246538	0.0250152	0.0192719	ITGB1/PPP1R9B/ARF6/WNT3A/PIK3R1/CDK5R1/NMT1/MYO1C/WNK3/ITGA3/PTPN9/ZDHHC8/EGFR/SLC5A3/SQSTM1/PRNP/BBC3/NLGN2/MIEF1/ZDHHC2/SORBS1/LRP4/ZDHHC5/STAC/PRKCH/CNST	26
GO:0010469	BP	GO:0010469	regulation of signaling receptor activity	39/2702	173/18800	0.00247354	0.0250152	0.0192719	NLGN1/APP/FBXW7/ITGB1/NCOA3/EREG/NPTX2/ADAM17/SERPINE1/MEF2C/PDE4D/HIF1A/HOMER1/ARC/PPARA/IFNGR2/SHANK3/NPTXR/ANKRD13C/PRKCD/CACNG7/SLC6A9/TAF1/EPGN/NPTX1/ERRFI1/NRP1/NCAPG2/DKK2/MTRNR2L6/MINK1/NLGN2/IL18BP/LYPD6/SHISA9/SRC/DLGAP2/RASGRF2/SLC24A4	39
GO:0071772	BP	GO:0071772	response to BMP	39/2702	173/18800	0.00247354	0.0250152	0.0192719	SMAD3/HOXA13/PDCD4/ENG/BMP2/RGMB/ACVR2B/SOX9/TGFB2/SMAD5/SOX11/SMAD4/SMAD2/DDX5/TGFBR3/XIAP/MSX2/BAMBI/BMPR2/SKIL/TRIM33/UBE2D3/ITGA3/VWC2/GATA6/HEYL/WNT1/VWC2L/ACVR1/BMP8A/SLC33A1/SKI/DAND5/SPINT1/SOST/SMPD3/SCUBE3/GATA3/USP15	39
GO:0071773	BP	GO:0071773	cellular response to BMP stimulus	39/2702	173/18800	0.00247354	0.0250152	0.0192719	SMAD3/HOXA13/PDCD4/ENG/BMP2/RGMB/ACVR2B/SOX9/TGFB2/SMAD5/SOX11/SMAD4/SMAD2/DDX5/TGFBR3/XIAP/MSX2/BAMBI/BMPR2/SKIL/TRIM33/UBE2D3/ITGA3/VWC2/GATA6/HEYL/WNT1/VWC2L/ACVR1/BMP8A/SLC33A1/SKI/DAND5/SPINT1/SOST/SMPD3/SCUBE3/GATA3/USP15	39
GO:0001837	BP	GO:0001837	epithelial to mesenchymal transition	37/2702	162/18800	0.00248001	0.0250396	0.0192906	PTEN/EZH2/HNRNPAB/HMGA2/NOLC1/SMAD3/PDCD4/ENG/TRIM28/BMP2/ROCK2/SOX9/TGFB2/TGFBR2/DDX17/SMAD4/ROCK1/SMAD2/SPRY2/DDX5/AXIN2/SDCBP/TGFBR3/HIF1A/MSX2/BAMBI/FAM83D/DLG5/GSK3B/FGFR1/HEYL/ACVR1/SPRY1/EFNA1/DAG1/ZNF703/GATA3	37
GO:0060135	BP	GO:0060135	maternal process involved in female pregnancy	17/2702	58/18800	0.00252781	0.025428	0.0195899	NR2F2/PTGS2/UBE2A/PRDM1/TMED2/KPNA6/ANGPT2/ASH1L/STOX2/TCF23/ESR1/BMPR2/ITGA3/PPARD/AR/MED1/PAM	17
GO:0070536	BP	GO:0070536	protein K63-linked deubiquitination	12/2702	35/18800	0.00253085	0.025428	0.0195899	SPATA2/YOD1/TNFAIP3/OTUD1/USP8/OTUD7B/USP13/ATXN3/CYLD/OTUD4/OTUD7A/SHMT2	12
GO:1905207	BP	GO:1905207	regulation of cardiocyte differentiation	12/2702	35/18800	0.00253085	0.025428	0.0195899	SOX6/BMP2/FRS2/TGFB2/SMAD4/MEF2C/WNT3A/EFNB2/GATA6/EGFR/PRICKLE1/SOX17	12
GO:0097178	BP	GO:0097178	ruffle assembly	14/2702	44/18800	0.00255845	0.0256635	0.0197713	NLGN1/PFN1/PLEKHM1/RAC1/ARF6/RCC2/NDEL1/FAM98A/PFN2/ARHGEF26/EPS8L1/DBNL/CSPG4/CYFIP1	14
GO:0032273	BP	GO:0032273	positive regulation of protein polymerization	24/2702	93/18800	0.00259443	0.0259401	0.0199844	MET/PFN1/ARL2/NCKAP1/RAC1/ARF6/GRB2/CLIP1/SLAIN2/CDK5R1/OCLN/PFN2/MECP2/FMN1/MAP1B/CDKN1B/PAK1/RHOA/CDC42EP1/NIN/TPPP/HSP90AA1/HSPA1B/CDC42EP4	24
GO:0060993	BP	GO:0060993	kidney morphogenesis	24/2702	93/18800	0.00259443	0.0259401	0.0199844	SIX4/SOX4/FGF2/BMP2/VEGFA/CTNNBIP1/SOX9/SMAD4/ERBB4/SALL1/BASP1/WT1/KLHL3/WNT7B/BCL2/FMN1/ASXL1/WNT1/MYC/SIX1/GCNT4/DCHS1/LZTS2/GATA3	24
GO:0000288	BP	GO:0000288	nuclear-transcribed mRNA catabolic process, deadenylation-dependent decay	18/2702	63/18800	0.0026171	0.0261244	0.0201264	SAMD4A/ZFP36L2/HNRNPU/DCP2/CPEB3/PATL1/TNRC6B/CNOT7/CNOT6/TNRC6A/EXOSC2/ZFP36L1/SYNCRIP/CNOT8/PDE12/PAN3/BTG2/RC3H1	18
GO:0032409	BP	GO:0032409	regulation of transporter activity	62/2702	305/18800	0.00264993	0.0264094	0.0203459	NLGN1/APP/ACTB/ITGB1/ATP7A/GLRX/PLCG2/NDFIP2/CFTR/NDUFA4/MEF2C/YWHAH/CAB39/GOPC/PDE4D/SGK1/NOS1AP/WNK1/HOMER1/ARC/SLC9A1/HECW2/WNK3/CALM1/ACTN4/KCNAB1/IFNGR2/YWHAE/SHANK3/CTSS/BCL2/PTAFR/CNKSR3/CALM3/PRKCD/SNCA/CACNG7/CAMK2D/PPIF/SLC6A9/SLC5A3/HAP1/COX17/PRNP/LRRC55/VMP1/MINK1/NLGN2/PHB2/FXYD5/SHISA9/OXSR1/CACNA2D1/JPH4/STAC/ALG10B/GPD1L/RASGRF2/RXRA/DMD/HTT/GPR35	62
GO:0051148	BP	GO:0051148	negative regulation of muscle cell differentiation	19/2702	68/18800	0.00267218	0.0265454	0.0204507	EZH2/SOX6/PDCD4/FOXO4/BMP2/FRS2/EREG/SMAD4/YY1/TCF23/BMPR2/PPARA/HDAC4/MECP2/RGS4/TRIM72/PDGFB/DNMT1/GSK3A	19
GO:0060193	BP	GO:0060193	positive regulation of lipase activity	19/2702	68/18800	0.00267218	0.0265454	0.0204507	FGF2/LPAR1/ABL2/ESR1/ABHD5/KIT/RHOC/ARL1/PTAFR/FGFR1/NR1H2/EGFR/ARF4/RHOA/PHB2/APOA5/ADCYAP1R1/FLT1/PDGFRA	19
GO:0060395	BP	GO:0060395	SMAD protein signal transduction	22/2702	83/18800	0.00268	0.0265803	0.0204776	SMAD3/BMP2/TGFB2/SMAD5/SMAD4/SMAD2/BMPR2/BMP3/GDF11/PARP1/LNPEP/BMP8A/SLC33A1/FOS/SKI/HNF4A/ATOH8/RBPMS/KIAA0319/INHBC/NUP93/RBM14	22
GO:0018212	BP	GO:0018212	peptidyl-tyrosine modification	74/2702	376/18800	0.00269117	0.0266305	0.0205163	PTPRJ/TTN/APP/FBXW7/RAP2C/MET/HIPK1/WEE1/TP53/CRLF1/PLCG2/VEGFA/EREG/EFNA5/KITLG/IGF1/NEDD9/YES1/ADAM17/CD40/ERBB4/PDGFD/IGF1R/MAP2K6/SH3BP5/ABL2/WNT3A/ENPP2/DYRK2/DOCK3/SH2B3/SOCS1/SOCS3/HIPK3/CNOT7/KIT/PTPN4/IL6R/FGFR1/MELK/NOD2/INSR/PRKCD/EGFR/PDGFB/EPGN/PRNP/ERRFI1/NRP1/ACVR1/ITGA5/DSTYK/NCAPG2/PDGFA/IL4/FRK/EFNA1/ARL2BP/NF2/IL23R/SEMA4D/SRC/DYRK3/LRP4/OSBP/LRP8/PEAK1/CSPG4/FLT1/INSRR/JAK3/PD…	74
GO:0019439	BP	GO:0019439	aromatic compound catabolic process	89/2702	466/18800	0.00269572	0.0266305	0.0205163	LSM4/SAMD4A/MRTO4/ZFP36L2/HNRNPAB/HNRNPU/TARDBP/NPM1/YTHDF1/HNRNPC/CELF1/RNPS1/LRTOMT/LIN28B/LARP1/ROCK2/HPRT1/TET1/LRPPRC/ABCC1/ROCK1/AGO1/DCP2/DDX5/AXIN2/CPEB3/PDE4D/LARP4B/DICER1/FXR2/UPF1/HNRNPA0/AASDHPPT/GSPT1/MTPAP/MAPK14/GRSF1/PATL1/DUT/TNRC6B/CNOT7/CNOT6/TNRC6A/TNFRSF1B/AGO3/PDE4A/SMG1/EXOSC2/ZC3HAV1/PDE7A/PHAX/ZFP36L1/APOBEC3A/DIS3L/EXOSC10/PNPT1/METTL14/PRKCD/SYNCRIP/CACNG7/CNOT8/FXR1/P…	89
GO:0036465	BP	GO:0036465	synaptic vesicle recycling	20/2702	73/18800	0.00269802	0.0266305	0.0205163	NLGN1/ITSN2/ACTB/PPP3CB/ARF6/ROCK1/NLGN4X/SNCG/WNT3A/STON2/CALM3/SNCA/NLGN2/TOR1A/DNM1/SYT2/DNM3/ITSN1/BTBD9/CYFIP1	20
GO:0006605	BP	GO:0006605	protein targeting	64/2702	317/18800	0.00270994	0.0267054	0.020574	NLGN1/RAB3IP/GOLGA7/FBXW7/ARL6IP1/GNPTAB/ZDHHC7/SEC61A2/FZD5/SDCBP/VPS4A/GGA3/CDK5R1/GCC2/YWHAQ/TRAM1/ZFAND2B/RABGEF1/TIMM10B/MYO1C/RAB8B/SEC63/NUP54/VPS37A/PRKAA1/ZDHHC18/VPS37B/SEC61A1/ARIH2/UBE2D3/LEPROT/HSPA8/YWHAE/PEX2/PEX26/YWHAB/TRMT10B/RAB27A/PEX5L/NPEPPS/HAP1/TIMM50/GRPEL2/YWHAZ/PRNP/TRAM2/SCARB2/YWHAG/SH3GLB1/MIEF1/TIMM13/GSK3A/ZDHHC2/HTRA2/MICALL1/ROMO1/MAN1A1/KIF13B/ZDHHC21/HSP90AA1/R…	64
GO:0045727	BP	GO:0045727	positive regulation of translation	33/2702	141/18800	0.0027314	0.0268312	0.0206709	SAMD4A/HNRNPU/THBS1/SOX4/NPM1/YTHDF1/LARP1/PKM/RPS6KB1/CD28/CPEB3/LARP4B/FXR2/UHMK1/MRPS27/DNAJC3/CYP1B1/GUF1/BCL3/ITGA2/DDX3X/CNBP/PTAFR/METTL14/SYNCRIP/SERP1/FXR1/EIF5A2/RHOA/RPS4X/NSUN5/IMPACT/PPP1R15A	33
GO:0098727	BP	GO:0098727	maintenance of cell number	33/2702	141/18800	0.0027314	0.0268312	0.0206709	DDX6/ZFP36L2/EZH2/HMGA2/HOOK3/SOX4/SMC1A/NCOA3/RIF1/TET1/IGF1/SMC5/SOX9/CDH2/KLF4/REST/PHF19/CUL4A/CDC73/NKAP/KDM2B/RAF1/KIT/MTF2/FANCD2/EIF4E/MED7/METTL14/KLF10/SMC3/SKI/MYC/TRIM8	33
GO:0046545	BP	GO:0046545	development of primary female sexual characteristics	27/2702	109/18800	0.00275082	0.026979	0.0207848	NR2F2/NRIP1/LHFPL2/VEGFA/EREG/UBB/KITLG/SMAD4/PLEKHA1/ARID5B/WT1/LFNG/ESR1/TAF4/KIT/ACSBG1/BCL2/INSR/TIPARP/MYC/SGPL1/MMP14/ADCYAP1R1/SRC/ATM/ZFP42/PDGFRA	27
GO:0030178	BP	GO:0030178	negative regulation of Wnt signaling pathway	39/2702	174/18800	0.0027553	0.02698	0.0207856	NLK/TBX18/FZD6/BMP2/LMBR1L/CTNNBIP1/SOX9/CDH2/CTNND1/VGLL4/TMEM64/AXIN2/TLE4/ZNRF3/G3BP1/MAPK14/HIC1/GRB10/MCC/GSK3B/TMEM170B/CYLD/RBMS3/STK11/KREMEN1/DKK2/PRICKLE1/GSK3A/MLLT3/AMER1/FRMD8/LIMD1/LRP4/TPBGL/SOST/APCDD1L/LZTS2/APC2/SOX17	39
GO:0043244	BP	GO:0043244	regulation of protein-containing complex disassembly	30/2702	125/18800	0.00278443	0.0271807	0.0209402	TAOK1/MID1IP1/SH3BP1/CAPZA2/SWAP70/ADD3/TMOD3/IGF1R/TWF1/UPF1/GSPT1/SMCR8/WDR1/ATXN7/CAMSAP1/PIK3CA/CFL2/UBQLN4/TECPR1/OGFOD1/INSR/CAPZA1/MAP1B/MTPN/EIF5A2/SPTBN2/TTBK2/MAP1A/APC2/CLEC16A	30
GO:0010039	BP	GO:0010039	response to iron ion	11/2702	31/18800	0.0027846	0.0271807	0.0209402	ATP7A/TFAP2A/CCND1/FXN/HIF1A/BECN1/BCL2/SNCA/TFRC/B2M/CYBRD1	11
GO:0046321	BP	GO:0046321	positive regulation of fatty acid oxidation	7/2702	15/18800	0.00279639	0.0272097	0.0209625	IRS1/ABCD2/NR4A3/PPARA/IRS2/PPARD/PPARGC1A	7
GO:1900029	BP	GO:1900029	positive regulation of ruffle assembly	7/2702	15/18800	0.00279639	0.0272097	0.0209625	NLGN1/PFN1/PLEKHM1/NDEL1/FAM98A/EPS8L1/CYFIP1	7
GO:0010977	BP	GO:0010977	negative regulation of neuron projection development	32/2702	136/18800	0.0028717	0.0278985	0.0214931	NLGN1/PTEN/SEMA6D/ARF6/LPAR1/WNT3A/EFNB2/SEMA6A/CDK5R1/SEMA4C/PTPRG/ULK1/PTPN9/LRIG2/SEMA3E/RYK/KREMEN1/NRP1/MYLIP/PAQR3/B2M/RHOA/EFNA1/FKBP4/SEMA4G/DPYSL3/SEMA4D/LRP4/SEMA3G/KIAA0319/TSC1/DNM3	32
GO:1903706	BP	GO:1903706	regulation of hemopoiesis	73/2702	371/18800	0.00287821	0.0279177	0.021508	XRCC6/ZFP36L2/ETS1/TRIB1/ZEB1/FBXW7/PURB/SOX4/TOB2/GLI2/PRDM1/PPARGC1B/SOX12/CREB1/KITLG/CTNNBIP1/CBFB/TGFBR2/CDK6/HOXA9/CD28/HMGB2/POU4F2/IRF1/MEF2C/TMEM64/CUL4A/MYB/PIK3R1/CDC73/RBFOX2/NKAP/HIF1A/CAMK4/MAPK14/SOCS1/KLF13/RASSF2/FOXP1/HOXA5/GPR137B/NF1/ZBTB7B/FANCD2/ZFP36L1/HMGB1/SOS2/MAFB/CSF1/ZBTB46/TRAF6/FOS/B2M/RHOA/IL4/KLF10/ACIN1/MITF/MYC/DROSHA/IL23R/MMP14/RC3H1/TCF7/MED1/NRARP/JAK3/P4HTM…	73
GO:0044270	BP	GO:0044270	cellular nitrogen compound catabolic process	86/2702	449/18800	0.00289465	0.0280331	0.0215969	LSM4/SAMD4A/MRTO4/ZFP36L2/HNRNPAB/HNRNPU/TARDBP/NPM1/YTHDF1/HNRNPC/CELF1/RNPS1/LIN28B/LARP1/ROCK2/HPRT1/TET1/LRPPRC/ABCC1/ROCK1/AGO1/DCP2/DDX5/AXIN2/CPEB3/PDE4D/LARP4B/DICER1/FXR2/UPF1/HNRNPA0/AASDHPPT/GSPT1/MTPAP/MAPK14/GRSF1/PATL1/DUT/TNRC6B/CNOT7/CNOT6/TNRC6A/TNFRSF1B/AGO3/PDE4A/SMG1/EXOSC2/ZC3HAV1/PDE7A/PHAX/ZFP36L1/APOBEC3A/DIS3L/EXOSC10/PNPT1/METTL14/PRKCD/SYNCRIP/CACNG7/CNOT8/FXR1/PDE12/PA…	86
GO:0043001	BP	GO:0043001	Golgi to plasma membrane protein transport	13/2702	40/18800	0.00292121	0.0282018	0.0217268	GOLGA7/GOLPH3/RAB10/GOPC/GGA3/VAMP3/KIF13A/RAB34/MACF1/OPTN/PREPL/BBS1/CNST	13
GO:0071392	BP	GO:0071392	cellular response to estradiol stimulus	13/2702	40/18800	0.00292121	0.0282018	0.0217268	LCOR/BCL2L11/NRIP1/PPP1R9B/NCOA3/IGF1R/POU4F2/MSX2/ESR1/ITGA2/CCNA2/EGFR/ZNF703	13
GO:0001823	BP	GO:0001823	mesonephros development	25/2702	99/18800	0.00293649	0.028305	0.0218064	SIX4/SMAD3/FGF2/CRLF1/BMP2/VEGFA/CTNNBIP1/SOX9/SMAD5/SMAD4/SMAD2/SALL1/BASP1/WT1/RARB/GDF11/BCL2/FMN1/WNT1/SPRY1/MYC/SIX1/DCHS1/LZTS2/GATA3	25
GO:1902105	BP	GO:1902105	regulation of leukocyte differentiation	58/2702	283/18800	0.00295045	0.0283749	0.0218602	XRCC6/ZFP36L2/TRIB1/ZEB1/FBXW7/SOX4/TOB2/GLI2/PRDM1/PPARGC1B/SOX12/CREB1/KITLG/CTNNBIP1/CBFB/TGFBR2/CDK6/CD28/POU4F2/IRF1/TMEM64/CUL4A/MYB/PIK3R1/NKAP/CAMK4/SOCS1/RASSF2/FOXP1/GPR137B/NF1/ZBTB7B/FANCD2/ZFP36L1/HMGB1/SOS2/MAFB/CSF1/ZBTB46/TRAF6/FOS/RHOA/IL4/KLF10/ACIN1/MITF/MYC/DROSHA/IL23R/MMP14/RC3H1/TCF7/NRARP/JAK3/RHOH/GATA3/CARD11/PRDX2	58
GO:0046474	BP	GO:0046474	glycerophospholipid biosynthetic process	46/2702	214/18800	0.00295663	0.0283749	0.0218602	PIGQ/PTEN/FGF2/IP6K1/PLCG2/SOCS7/ETNK1/MTMR4/PIK3R1/AGPAT5/SOCS1/SOCS3/ABHD5/PIK3CA/LCLAT1/PIK3R3/MTMR6/EFR3A/SLC27A1/OCRL/ATG14/SMG1/BECN1/PIP4K2C/PIGA/FAM126B/PGAP1/PI4K2B/PIP4K2A/CDS2/PIGH/PIK3CD/SOCS2/PIK3CB/CRLS1/PDGFB/PDGFA/LPCAT1/PISD/ETNK2/CDIPT/PIGK/ATM/PITPNM2/PIK3C3/PCYT2	46
GO:0002067	BP	GO:0002067	glandular epithelial cell differentiation	16/2702	54/18800	0.00296214	0.0283749	0.0218602	FGF2/BMP2/NEUROD1/CDH2/CDK6/RARB/CLOCK/HOXA5/RFX3/GSK3B/GATA6/PAX6/NKX6-3/FASN/HNF4A/GSK3A	16
GO:0030520	BP	GO:0030520	intracellular estrogen receptor signaling pathway	16/2702	54/18800	0.00296214	0.0283749	0.0218602	ARID1A/PPARGC1B/DDX17/POU4F2/DDX5/RBFOX2/ESR1/VPS18/PARP1/STRN3/PAK1/AR/PHB2/SRC/MED1/PADI2	16
GO:0033032	BP	GO:0033032	regulation of myeloid cell apoptotic process	10/2702	27/18800	0.00299796	0.0285848	0.0220219	PTEN/KITLG/ADAM17/MEF2C/BCL2/NOD2/PIK3CD/PIK3CB/SLC7A11/THRA	10
GO:0034063	BP	GO:0034063	stress granule assembly	10/2702	27/18800	0.00299796	0.0285848	0.0220219	DDX6/LSM14A/YTHDF1/ATXN2/G3BP2/G3BP1/PRKAA1/DDX3X/OGFOD1/PUM2	10
GO:0048843	BP	GO:0048843	negative regulation of axon extension involved in axon guidance	10/2702	27/18800	0.00299796	0.0285848	0.0220219	SEMA6D/WNT3A/SEMA6A/SEMA4C/SEMA3E/RYK/NRP1/SEMA4G/SEMA4D/SEMA3G	10
GO:0015918	BP	GO:0015918	sterol transport	24/2702	94/18800	0.00301846	0.0287359	0.0221383	TPCN2/LDLR/CFTR/VPS4A/FURIN/GRAMD1B/VPS4B/ABCA1/NUS1/OSBPL2/APOC3/OSBPL3/PIP4K2A/NR1H2/OSBPL11/ARL8B/TSPO2/OSBPL10/APOA5/OSBP/OSBPL8/VAPA/APOB/CLU	24
GO:0000077	BP	GO:0000077	DNA damage checkpoint signaling	28/2702	115/18800	0.0030335	0.0288346	0.0222143	CDK2/TAOK1/HMGA2/CDC14B/TP53/FBXO31/INTS7/CDKN1A/FOXO4/DDX39B/CCND1/TOPBP1/CUL4A/HINFP/MAPK14/CLOCK/WAC/FANCD2/CCNG1/CDKN1B/MDM2/USP28/RHNO1/CCAR2/RAD9A/MDC1/ATM/TICRR	28
GO:0006475	BP	GO:0006475	internal protein amino acid acetylation	39/2702	175/18800	0.00306424	0.029082	0.0224049	ACTB/RPS6KA4/NAA10/NCOA3/NAA50/MLLT1/SETD5/KAT6A/SMC5/ZNF451/SMAD4/SET/TRRAP/OGT/RPS6KA5/CLOCK/ATXN7/TAF4/BEND3/MECP2/MSL1/TADA2B/SNCA/TAF1/PBXIP1/KANSL1/SUPT7L/CTCF/KAT6B/DR1/NFYA/MLLT3/PPARGC1A/ATXN7L3/PYGO2/TAF12/CREBBP/GATA3/THAP7	39
GO:0043666	BP	GO:0043666	regulation of phosphoprotein phosphatase activity	17/2702	59/18800	0.00308377	0.0291661	0.0224697	PPP1R9B/ROCK2/ITGA1/CRY2/PPP1R11/ROCK1/PPP1R15B/PPP6R1/CALM1/GSK3B/CALM3/HSP90B1/PPP1R14D/MASTL/TSC1/HTT/PPP1R15A	17
GO:0001776	BP	GO:0001776	leukocyte homeostasis	23/2702	89/18800	0.00308986	0.0291661	0.0224697	BCL2L11/PPP3CB/KITLG/ADAM17/TNFAIP3/MEF2C/FAS/HIF1A/PMAIP1/SH2B3/SKIL/BCL2/TNFSF14/HMGB1/PIK3CD/PIK3CB/TNFSF13B/SOS2/SLC7A11/BCL10/SPNS2/RC3H1/JAK3	23
GO:0030050	BP	GO:0030050	vesicle transport along actin filament	8/2702	19/18800	0.00309201	0.0291661	0.0224697	MYO5A/MYO6/MYO1C/ACTN4/MYO1F/WASL/MYO1H/MYO7B	8
GO:2000786	BP	GO:2000786	positive regulation of autophagosome assembly	8/2702	19/18800	0.00309201	0.0291661	0.0224697	BECN1/PIP4K2C/ULK1/RAB3GAP1/PIP4K2A/SH3GLB1/SNX30/RAB3GAP2	8
GO:0045834	BP	GO:0045834	positive regulation of lipid metabolic process	35/2702	153/18800	0.00310236	0.0292191	0.0225105	PTGS2/IRS1/ZBTB20/FGF2/VAV3/MID1IP1/ADM/ELOVL5/LDLR/CREB1/ABCD2/IGF1R/NR4A3/ABHD5/PRKAA1/CREBL2/SLC27A1/PPARA/KIT/ATG14/CTDNEP1/NOD2/PRKCD/IRS2/NR1H2/PDGFB/PPARD/VAV2/APOA5/PPARGC1A/SORBS1/SRC/FLT1/PDGFRA/AADAC	35
GO:0051457	BP	GO:0051457	maintenance of protein location in nucleus	9/2702	23/18800	0.00312443	0.029382	0.0226361	RANGAP1/MORC3/HNRNPU/ARL2/SUN2/CHCHD10/TAF8/SUPT7L/ARL2BP	9
GO:0032886	BP	GO:0032886	regulation of microtubule-based process	52/2702	249/18800	0.00314435	0.0294652	0.0227002	TAOK1/HNRNPU/BICD2/MET/NPM1/MID1IP1/ARL2/ROCK2/EFNA5/RAC1/GBA2/ROCK1/WNT3A/CLIP1/SLAIN2/CDK5R1/GNAI1/PGAM4/OCLN/KLHL42/VPS4B/PRKAA1/ATXN7/CAMSAP1/MACF1/MECP2/CEP97/GSK3B/CCR6/DIAPH1/CYLD/STMN1/SNCA/STK11/HAP1/MAP1B/CDKN1B/TACR3/MARK2/RNF4/PAK1/RHOA/FSD1/FKBP4/NIN/TPPP/TTBK2/STIL/MAP1A/APC2/HSPA1B/RBM14	52
GO:0046785	BP	GO:0046785	microtubule polymerization	22/2702	84/18800	0.00314761	0.0294652	0.0227002	ZNF207/MET/ARL2/MZT1/RAC1/GBA2/NDEL1/CLIP1/SLAIN2/CDK5R1/OCLN/CAMSAP1/MECP2/STMN1/SNCA/MAP1B/CDKN1B/PAK1/FKBP4/NIN/TPPP/HSPA1B	22
GO:0061053	BP	GO:0061053	somite development	22/2702	84/18800	0.00314761	0.0294652	0.0227002	TBX18/SIX4/SMAD3/TP53/TMED2/MIB1/SOX11/SMAD4/AXIN2/WNT3A/RBBP6/DMRT2/LFNG/XRCC2/WNT1/ALDH1A2/SIX1/MEOX1/CDX1/PLXNA2/NRARP/ATM	22
GO:0048259	BP	GO:0048259	regulation of receptor-mediated endocytosis	27/2702	110/18800	0.00315652	0.0295039	0.0227299	AAK1/MKLN1/ATXN2/PLCG2/CD2AP/VEGFA/RAC1/ARF6/SERPINE1/SDCBP/WNT3A/EFNB2/RABGEF1/NUMB/ARC/RAB21/APOC3/C3/INSR/PIK3CB/WASL/B2M/IL4/APOA5/ARF1/CD63/CLU	27
GO:0014068	BP	GO:0014068	positive regulation of phosphatidylinositol 3-kinase signaling	21/2702	79/18800	0.00318811	0.0297091	0.0228881	FGF2/IGF1/SOX9/TGFB2/ERBB4/CD28/PDGFD/IGF1R/KIT/BECN1/FGFR1/INSR/PDGFB/PPARD/PDGFA/SEMA4D/SRC/UNC5B/FLT1/PDGFRA/MAZ	21
GO:0070828	BP	GO:0070828	heterochromatin organization	21/2702	79/18800	0.00318811	0.0297091	0.0228881	CDK2/EZH2/ATF7IP/HMGA2/TRIM28/RIF1/TET1/PPM1D/BAZ2A/PIK3CA/BEND3/MECP2/SETD7/HELLS/DNMT1/HP1BP3/CDKN1C/CTCF/DNMT3A/UBR2/MORC2	21
GO:0006305	BP	GO:0006305	DNA alkylation	20/2702	74/18800	0.00320715	0.0297518	0.0229209	EZH2/ATF7IP/GATAD2A/TRIM28/PPM1D/BAZ2A/HEMK1/WT1/PIK3CA/BEND3/MECP2/HELLS/PARP1/DNMT1/FOS/CTCF/DNMT3A/MYC/TDRKH/PRMT7	20
GO:0006306	BP	GO:0006306	DNA methylation	20/2702	74/18800	0.00320715	0.0297518	0.0229209	EZH2/ATF7IP/GATAD2A/TRIM28/PPM1D/BAZ2A/HEMK1/WT1/PIK3CA/BEND3/MECP2/HELLS/PARP1/DNMT1/FOS/CTCF/DNMT3A/MYC/TDRKH/PRMT7	20
GO:0060420	BP	GO:0060420	regulation of heart growth	20/2702	74/18800	0.00320715	0.0297518	0.0229209	PTEN/FGF2/IGF1/JARID2/DUSP6/TGFBR2/ERBB4/VGLL4/YY1/MEF2C/TGFBR3/BASP1/MAPK14/WT1/PPARA/RGS4/GATA6/GSK3A/RBP4/PARP2	20
GO:0006110	BP	GO:0006110	regulation of glycolytic process	14/2702	45/18800	0.0032305	0.0298785	0.0230186	APP/ZBTB7A/ZBTB20/DDIT4/ARL2/IGF1/OGT/HIF1A/PRKAA1/PPARA/HDAC4/INSR/MYC/CBFA2T3	14
GO:0089718	BP	GO:0089718	amino acid import across plasma membrane	14/2702	45/18800	0.0032305	0.0298785	0.0230186	ITGB1/ARL6IP1/ARL6IP5/SLC7A5/RGS4/SLC43A2/SLC1A5/SLC47A1/SLC7A1/SLC6A9/SLC7A11/TSPO2/SLC16A2/SLC36A1	14
GO:0032872	BP	GO:0032872	regulation of stress-activated MAPK cascade	43/2702	198/18800	0.00324903	0.0300049	0.0231159	APP/MAP3K4/TAOK1/PDCD4/PPIA/BMP2/PDCD10/VEGFA/TGFB2/ARL6IP5/MAP4K2/MAP3K11/IGF1R/MAP3K3/MAPK1/FAS/SDCBP/ZMYND11/XIAP/KLHDC10/SEMA4C/HIPK3/RASSF2/WNT7B/SH3RF2/MAGI3/TRAF1/HMGB1/NOD2/CYLD/MAP3K5/EGFR/TRAF6/MYC/MINK1/EMC10/MAPK8IP3/SH3RF3/MMP8/EIF2AK2/KLHL31/MFHAS1/GADD45G	43
GO:0023061	BP	GO:0023061	signal release	86/2702	451/18800	0.00328682	0.0303085	0.0233499	NLGN1/ACSL4/IRS1/SOX4/ADM/RAP1B/LIN7C/PPP3CB/NEUROD1/CREB1/EFNA5/CRY2/SLC16A1/ACVR2B/PPP3CA/CFTR/SOX11/SMAD4/SMAD2/MAP2K6/REST/CXCL12/MEF2C/SNCG/UBE2Q1/RIMS3/TM7SF3/HIF1A/BLOC1S6/TNFRSF11A/RAB8B/RAP1A/CLOCK/RAF1/PFN2/ABCA1/RAPGEF4/RAB1A/NAPB/NF1/CTBP2/PTPRN2/RFX3/GSK3B/RAB3GAP1/FGG/ENSA/VPS18/CALM3/FBXL20/SNCA/IRS2/SERP1/DNAJC5/RAB11FIP5/PPARD/RPH3AL/FFAR4/BMP8A/MIDN/PREPL/STX11/NLGN2/HNF4A/SLC16…	86
GO:0030224	BP	GO:0030224	monocyte differentiation	12/2702	36/18800	0.00330697	0.0303546	0.0233853	VEGFA/CTNNBIP1/CDK6/FOXP1/ZFP36L1/CSF1/ZBTB46/ACIN1/MYC/FASN/MYH9/MED1	12
GO:0060999	BP	GO:0060999	positive regulation of dendritic spine development	12/2702	36/18800	0.00330697	0.0303546	0.0233853	NLGN1/C21orf91/CPEB3/DLG5/DBN1/CAPRIN2/LLPH/SHANK3/EEF2K/NLGN2/DBNL/LRP8	12
GO:0097484	BP	GO:0097484	dendrite extension	12/2702	36/18800	0.00330697	0.0303546	0.0233853	ITSN2/SPAG9/SLC9A6/LLPH/CACNG7/STK11/SLC23A2/SYT2/RASAL1/CPNE5/RIMS2/CYFIP1	12
GO:0051101	BP	GO:0051101	regulation of DNA binding	29/2702	121/18800	0.0033115	0.0303546	0.0233853	TFAP4/ZBTB7A/FBXW7/HMGA2/TRIM28/NEUROD1/IGF1/CTNNBIP1/SOX11/KLF4/HMGB2/POU4F2/NSD1/MSX2/BCL3/ITGA2/TNKS/CALM1/HMGB1/CALM3/PAX6/TAF1/PARP1/CEBPG/TRAF6/SKI/MYC/MMP8/GATA3	29
GO:1901361	BP	GO:1901361	organic cyclic compound catabolic process	93/2702	494/18800	0.00339158	0.0310425	0.0239153	LSM4/SAMD4A/MRTO4/NFE2L2/ZFP36L2/HNRNPAB/HNRNPU/TARDBP/NPM1/YTHDF1/HNRNPC/CELF1/RNPS1/LRTOMT/LIN28B/LARP1/ROCK2/HPRT1/TET1/LRPPRC/ABCC1/ROCK1/AGO1/DCP2/DDX5/AXIN2/CPEB3/YWHAH/PDE4D/LARP4B/DICER1/FXR2/UPF1/HNRNPA0/AASDHPPT/GSPT1/MTPAP/MAPK14/GRSF1/SNX17/PATL1/DUT/TNRC6B/CNOT7/CNOT6/TNRC6A/TNFRSF1B/AGO3/PDE4A/SMG1/EXOSC2/ZC3HAV1/PDE7A/PHAX/ZFP36L1/APOBEC3A/DIS3L/EXOSC10/PNPT1/METTL14/AKR1D1/PRKCD/S…	93
GO:0032874	BP	GO:0032874	positive regulation of stress-activated MAPK cascade	31/2702	132/18800	0.00341005	0.0311654	0.02401	APP/MAP3K4/TAOK1/BMP2/PDCD10/VEGFA/TGFB2/ARL6IP5/MAP4K2/MAP3K11/MAP3K3/SDCBP/XIAP/KLHDC10/SEMA4C/RASSF2/WNT7B/SH3RF2/TRAF1/HMGB1/NOD2/MAP3K5/TRAF6/MINK1/EMC10/MAPK8IP3/SH3RF3/MMP8/EIF2AK2/MFHAS1/GADD45G	31
GO:0021872	BP	GO:0021872	forebrain generation of neurons	15/2702	50/18800	0.003464	0.0315184	0.0242819	ATP7A/FOXG1/UBB/SOX1/WNT3A/BCL11B/RAPGEF2/SHANK3/METTL14/PAX6/NRP1/B2M/RHOA/ZSWIM6/GBX2	15
GO:0048168	BP	GO:0048168	regulation of neuronal synaptic plasticity	15/2702	50/18800	0.003464	0.0315184	0.0242819	APP/ARC/DBN1/NPTN/KIT/NF1/SHANK3/RAB3GAP1/SNCA/KRAS/NCDN/MCTP1/CAMK2A/ZDHHC2/SHISA9	15
GO:0099054	BP	GO:0099054	presynapse assembly	15/2702	50/18800	0.003464	0.0315184	0.0242819	NLGN1/PTEN/APP/ARF6/NLGN4X/SDCBP/WNT3A/EFNB2/SLITRK4/SNCA/NLGN2/MDGA1/BSN/LRP4/SLITRK3	15
GO:0045785	BP	GO:0045785	positive regulation of cell adhesion	85/2702	446/18800	0.00351143	0.0319029	0.0245781	PTPRJ/MAP3K8/ETS1/RREB1/SMAD3/SOX4/CRKL/VAV3/GLI2/ARL2/ADAM9/NFAT5/SOX12/VEGFA/RAC1/IGF1/HLA-DRB5/PPP3CA/NEDD9/YES1/TGFB2/CBFB/PODXL/TGFBR2/CDK6/ROCK1/CD28/CCDC80/FUT4/CXCL12/POLDIP2/PIEZO1/WNT3A/MYB/EFNB2/TJP1/NR4A3/NKAP/CHST4/IRAK1/SOCS1/DENND6A/PIK3CA/ITGA2/ZBTB7B/ITGA3/GSK3B/FGG/TMIGD2/FMN1/TNFSF14/PTAFR/VWC2/HMGB1/HSD17B12/LIMS1/SLC7A1/NOD2/TFRC/PDGFB/TNFSF13B/NRP1/CSF1/ITGA5/TNFRSF13C/TRAF6…	85
GO:0007219	BP	GO:0007219	Notch signaling pathway	40/2702	182/18800	0.00354663	0.0321752	0.024788	MAML3/APP/NEURL1B/ZBTB7A/FBXW7/AAK1/EPN1/BMP2/CDH6/PDCD10/MIB1/SOX9/ADAM17/TGFB2/TGFBR2/APH1A/CDK6/NKAP/LFNG/EPN2/KIT/ROBO1/HOXD3/SPEN/GMDS/TSPAN14/HEYL/NOD2/ADAM10/WNT1/CDKN1B/HIF1AN/SIX1/PERP/DLK2/BEND6/MMP14/ONECUT1/SRC/NRARP	40
GO:0006650	BP	GO:0006650	glycerophospholipid metabolic process	62/2702	309/18800	0.00361601	0.0327085	0.0251988	PIGQ/PTEN/MTMR9/FGF2/IP6K1/PLCG2/LDLR/SOCS7/SERINC5/ETNK1/GPCPD1/MTMR4/ENPP2/PIK3R1/AGPAT5/SOCS1/SOCS3/ABHD5/PIK3CA/LCLAT1/PIK3R3/MTMR6/SERINC3/EFR3A/SLC27A1/OCRL/MTMR12/ATG14/SMG1/MECP2/BECN1/PIP4K2C/PIGA/FAM126B/PGAP1/MTMR10/PI4K2B/PIP4K2A/CDS2/PIGH/NR1H2/PIK3CD/SOCS2/PIK3CB/CRLS1/PDGFB/PDGFA/LPCAT1/PISD/PHB2/ETNK2/OSBPL10/APOA5/PLCB3/CDIPT/PIGK/ATM/PITPNM2/PIK3C3/OSBPL8/PCYT2/ABHD16B	62
GO:0071496	BP	GO:0071496	cellular response to external stimulus	62/2702	309/18800	0.00361601	0.0327085	0.0251988	FOSL1/NFE2L2/PTGS2/TP53/SIK1/CDKN1A/ENG/PPP1R9B/SOX9/CD40/PPM1D/IGF1R/CPEB4/MAPK1/CNN2/IRF1/FAS/PDK4/PIEZO1/PRKAB2/MAP3K2/PMAIP1/SESN3/WDR45B/KCNJ2/BMPR2/PRKAA1/RRAGD/TNRC6A/SLC9A1/ITGA2/PPARA/MAP3K1/ATG14/BECN1/HSPA8/ULK1/BCL2/TNFSF14/MAP3K5/PLEC/MTPN/FOS/BCL10/KLF10/SH3GLB1/MAX/DAG1/TTC5/SZT2/ARHGAP35/MED1/TSC1/MN1/BRSK2/CLEC16A/RXRA/EIF2AK2/PIK3C3/IMPACT/COMT/SIK2	62
GO:0042552	BP	GO:0042552	myelination	32/2702	138/18800	0.00365076	0.0329744	0.0254037	NFASC/PTEN/WASF3/TNFRSF21/SLC25A12/B4GALT5/ABCD2/MYRF/SERINC5/DICER1/ZNF24/QKI/TNFRSF1B/NF1/ID4/TMEM98/ACSBG1/MARVELD1/PLEC/GALC/SKI/NSUN5/MPZ/DAG1/CNTNAP1/NAB2/ATRN/TSC1/TPPP/PLLP/CLU/CYFIP1	32
GO:0051403	BP	GO:0051403	stress-activated MAPK cascade	51/2702	245/18800	0.00366361	0.0330421	0.0254558	TRIB1/APP/MAP3K4/TAOK1/SMAD3/CRKL/PDCD4/PPIA/BMP2/MAPK10/PDCD10/VEGFA/TGFB2/ARL6IP5/MAP4K2/MAP3K11/IGF1R/MAP3K3/MAP2K6/MAPK1/FAS/SDCBP/ZMYND11/XIAP/KLHDC10/MAPK14/IRAK1/SEMA4C/HIPK3/RASSF2/WNT7B/SH3RF2/MAGI3/TRAF1/ZFP36L1/HMGB1/NOD2/CYLD/MAP3K5/EGFR/TRAF6/MYC/MINK1/EMC10/MAPK8IP3/SH3RF3/MMP8/EIF2AK2/KLHL31/MFHAS1/GADD45G	51
GO:0007032	BP	GO:0007032	endosome organization	22/2702	85/18800	0.00368181	0.033044	0.0254573	HOOK3/STX6/VPS4A/RAB11A/BLOC1S6/VPS4B/VPS37A/USP8/VPS37B/RAB5B/TMCC1/RAB27A/VPS18/PI4K2B/SQSTM1/SCARB2/CLCN3/VTA1/VPS36/LAMTOR1/DNM1/PIK3C3	22
GO:0071229	BP	GO:0071229	cellular response to acid chemical	22/2702	85/18800	0.00368181	0.033044	0.0254573	HNRNPAB/ZEB1/ATP7A/VEGFA/PDGFD/CPEB4/CPEB3/SESN3/SOCS1/PIK3CA/RRAGD/KLF2/EGFR/PLEC/DNMT1/DNMT3A/MYC/SIX1/UBR2/LAMTOR1/CYBB/PDGFRA	22
GO:0045216	BP	GO:0045216	cell-cell junction organization	44/2702	205/18800	0.00369588	0.033044	0.0254573	HIPK1/ACTB/SMAD3/ARL2/CDH6/ROCK2/VEGFA/FSCN1/TGFB2/CDH2/ROCK1/CTNND1/NLGN4X/FZD5/EFNB2/TJP1/TLN1/OCLN/MYO1C/NUMB/RAB13/DLG5/WDR1/RHOC/STRN/LIMS1/ADAM10/GJC1/PLEC/PARD6B/RHOA/NLGN2/PERP/NF2/CNTNAP1/GJA5/SRC/DCHS1/ZNF703/HEG1/XIRP2/CLDN22/PRKCH/PKP1	44
GO:0032366	BP	GO:0032366	intracellular sterol transport	11/2702	32/18800	0.00369989	0.033044	0.0254573	TPCN2/LDLR/VPS4A/GRAMD1B/ABCA1/NUS1/OSBPL2/PIP4K2A/ARL8B/TSPO2/OSBP	11
GO:0033028	BP	GO:0033028	myeloid cell apoptotic process	11/2702	32/18800	0.00369989	0.033044	0.0254573	PTEN/KITLG/ARF6/ADAM17/MEF2C/BCL2/NOD2/PIK3CD/PIK3CB/SLC7A11/THRA	11
GO:1903955	BP	GO:1903955	positive regulation of protein targeting to mitochondrion	11/2702	32/18800	0.00369989	0.033044	0.0254573	FBXW7/FZD5/PRKAA1/ARIH2/UBE2D3/LEPROT/NPEPPS/SH3GLB1/GSK3A/HTRA2/RHOU	11
GO:0060736	BP	GO:0060736	prostate gland growth	6/2702	12/18800	0.00371203	0.033044	0.0254573	PLAG1/PTEN/SOX9/ESR1/PSAP/AR	6
GO:0070213	BP	GO:0070213	protein auto-ADP-ribosylation	6/2702	12/18800	0.00371203	0.033044	0.0254573	TNKS/PARP1/TIPARP/PARP11/PARP16/PARP2	6
GO:0072497	BP	GO:0072497	mesenchymal stem cell differentiation	6/2702	12/18800	0.00371203	0.033044	0.0254573	SOX5/SOX6/SOX9/REST/GSK3B/PDGFRA	6
GO:0010591	BP	GO:0010591	regulation of lamellipodium assembly	13/2702	41/18800	0.00372365	0.0330521	0.0254635	AKIRIN1/ATP7A/NCKAP1/RAC1/FSCN1/TWF1/PIK3R1/OCLN/WASF2/PIK3CA/WNT1/ACTR3/CYFIP1	13
GO:1905314	BP	GO:1905314	semi-lunar valve development	13/2702	41/18800	0.00372365	0.0330521	0.0254635	ELN/BMP2/ROCK2/SOX9/TGFB2/ROCK1/BMPR2/TNFRSF1B/ROBO1/HEYL/EFNA1/GJA5/GATA3	13
GO:0051205	BP	GO:0051205	protein insertion into membrane	17/2702	60/18800	0.00373732	0.0331257	0.0255202	NMT1/TRAM1/TIMM10B/MMGT1/SEC61A1/TRMT10B/OXA1L/EMC3/EGFR/TRAM2/EMC8/BBC3/TIMM13/EMC10/REEP1/ROMO1/HSP90AA1	17
GO:0006367	BP	GO:0006367	transcription initiation at RNA polymerase II promoter	21/2702	80/18800	0.00374896	0.0331337	0.0255264	ATF7IP/TP53/CTNNBIP1/ZNF451/PPM1D/E2F3/ESR1/TAF4/MED17/HMGB1/MED7/CDK4/TAF1/TAF8/TAF13/DR1/PPARGC1A/THRA/MED1/MAZ/TAF12	21
GO:0045814	BP	GO:0045814	negative regulation of gene expression, epigenetic	21/2702	80/18800	0.00374896	0.0331337	0.0255264	CDK2/EZH2/ATF7IP/HMGA2/TRIM28/RIF1/TET1/PPM1D/BAZ2A/PIK3CA/BEND3/MECP2/HELLS/CREBZF/DNMT1/CDKN1C/CTCF/DNMT3A/BMI1/UBR2/MORC2	21
GO:0071479	BP	GO:0071479	cellular response to ionizing radiation	20/2702	75/18800	0.00379406	0.0334843	0.0257965	XRCC6/HMGA2/TP53/INTS7/CDKN1A/RHOB/GRB2/MAPK14/CLOCK/INO80/RAD51/TANK/MDM2/NET1/RHNO1/NUCKS1/RAD9A/ATM/GATA3/TLK2	20
GO:0071260	BP	GO:0071260	cellular response to mechanical stimulus	19/2702	70/18800	0.00381159	0.033591	0.0258787	PTGS2/ENG/SOX9/CD40/IGF1R/CNN2/IRF1/FAS/PIEZO1/MAP3K2/KCNJ2/SLC9A1/ITGA2/MAP3K1/TNFSF14/PLEC/MTPN/BCL10/DAG1	19
GO:0032412	BP	GO:0032412	regulation of ion transmembrane transporter activity	54/2702	263/18800	0.0038586	0.0339568	0.0261605	NLGN1/APP/ITGB1/ATP7A/GLRX/PLCG2/CFTR/NDUFA4/MEF2C/YWHAH/CAB39/GOPC/PDE4D/NOS1AP/WNK1/HOMER1/ARC/SLC9A1/HECW2/WNK3/CALM1/ACTN4/KCNAB1/IFNGR2/YWHAE/SHANK3/CTSS/PTAFR/CNKSR3/CALM3/CACNG7/CAMK2D/PPIF/SLC6A9/HAP1/COX17/PRNP/LRRC55/VMP1/MINK1/NLGN2/PHB2/FXYD5/SHISA9/OXSR1/CACNA2D1/JPH4/STAC/ALG10B/GPD1L/RASGRF2/DMD/HTT/GPR35	54
GO:0051592	BP	GO:0051592	response to calcium ion	33/2702	144/18800	0.00388374	0.0341293	0.0262934	TXNIP/NLGN1/ANXA11/TTN/THBS1/SLC25A12/CCND1/PLCG2/ADAM9/PPP3CA/MEF2C/TRPC3/HOMER1/ALG2/PRKAA1/MEF2A/CALM1/FGG/EEF2K/CLIC4/CALM3/CAMK2D/PPIF/FOS/S100A16/SYT11/JUND/SYT9/SYT2/RASAL1/RASA4/CPNE5/SLC6A1	33
GO:0046620	BP	GO:0046620	regulation of organ growth	25/2702	101/18800	0.00390475	0.0342651	0.026398	PTEN/BCL2L11/FGF2/WWC2/FXN/IGF1/JARID2/DUSP6/TGFBR2/ERBB4/VGLL4/YY1/MEF2C/TGFBR3/BASP1/MAPK14/WT1/PPARA/RGS4/GATA6/SERP1/GSK3A/WWC3/RBP4/PARP2	25
GO:0045766	BP	GO:0045766	positive regulation of angiogenesis	40/2702	183/18800	0.00392276	0.0343255	0.0264446	NFE2L2/ETS1/HMGA2/HIPK1/THBS1/ITGB1/FGF2/NINJ1/MTDH/ENG/RHOB/ADM/VEGFA/ITGB8/PKM/ANGPT2/BTG1/SERPINE1/CD40/TGFBR2/KLF4/PAK4/SP1/TJP1/HIF1A/CYP1B1/TMIGD2/GATA6/C3/PIK3CD/AKT3/NRP1/ITGA5/EMC10/PTGIS/CCBE1/HSPB6/CHRNA7/CYBB/FLT1	40
GO:1904018	BP	GO:1904018	positive regulation of vasculature development	40/2702	183/18800	0.00392276	0.0343255	0.0264446	NFE2L2/ETS1/HMGA2/HIPK1/THBS1/ITGB1/FGF2/NINJ1/MTDH/ENG/RHOB/ADM/VEGFA/ITGB8/PKM/ANGPT2/BTG1/SERPINE1/CD40/TGFBR2/KLF4/PAK4/SP1/TJP1/HIF1A/CYP1B1/TMIGD2/GATA6/C3/PIK3CD/AKT3/NRP1/ITGA5/EMC10/PTGIS/CCBE1/HSPB6/CHRNA7/CYBB/FLT1	40
GO:0006898	BP	GO:0006898	receptor-mediated endocytosis	51/2702	246/18800	0.0039909	0.0348723	0.0268658	ITSN2/AAK1/ITGB1/MKLN1/TPCN2/ATXN2/ADM/PLCG2/LMBR1L/LDLR/CD2AP/VEGFA/RAC1/ARF6/SERPINE1/TGFBR2/AP1G1/GRB2/SDCBP/WNT3A/EFNB2/RABGEF1/NUMB/SNX17/EPS15/ARC/RAB21/LRP3/APOC3/C3/INSR/SNCA/TFRC/CACNG7/PIK3CB/AP1S1/WASL/B2M/IL4/SCARB2/GPR107/APOA5/DNM1/DBNL/MICALL1/DNM3/ITSN1/ARF1/CD63/IGF2R/CLU	51
GO:1903050	BP	GO:1903050	regulation of proteolysis involved in protein catabolic process	47/2702	223/18800	0.00400643	0.0349585	0.0269322	CDK2/NFE2L2/TRIB1/PTEN/TMTC3/FBXW7/SUMO2/UBB/AGTPBP1/SUFU/USP5/SDCBP/N4BP1/DESI1/ARIH1/OGT/UBE2K/CSNK2A1/RNF217/WAC/USP13/ANKIB1/ARIH2/RYBP/GSK3B/UBQLN4/SH3RF2/ATXN3/PSME3/TAF1/WNT1/MDM2/PRICKLE1/CBFA2T3/CSNK1E/EFNA1/GSK3A/CCAR2/TRIB2/SH3RF3/ARAF/MAP1A/RNF40/KEAP1/TLK2/CLU/HSPA1B	47
GO:1902414	BP	GO:1902414	protein localization to cell junction	24/2702	96/18800	0.0040433	0.035222	0.0271353	NLGN1/ACTB/ZDHHC7/KIF5A/TJP1/IQSEC2/RAB11A/HOMER1/RAP1A/DLG5/KIF3A/ARHGEF18/ADAM10/CACNG7/NPTX1/NLGN2/DAG1/ZDHHC2/BSN/MAPK8IP3/SLITRK3/HEG1/MAP1A/GRIN2A	24
GO:0031929	BP	GO:0031929	TOR signaling	30/2702	128/18800	0.00405053	0.035222	0.0271353	DDIT4/GOLPH3/LARP1/RPS6KB1/HIF1A/SESN3/SMCR8/FAM83D/PRKAA1/PIK3CA/RRAGD/WAC/GPR137B/SMG1/MAPKAPK5/TNFAIP8L1/EIF4EBP2/STK11/AKT3/GSK3A/UBR2/LAMTOR1/SZT2/DYRK3/TSC1/ATM/ARAF/CLEC16A/GATA3/CARD11	30
GO:0031098	BP	GO:0031098	stress-activated protein kinase signaling cascade	52/2702	252/18800	0.00406121	0.035222	0.0271353	TRIB1/APP/MAP3K4/TAOK1/SMAD3/CRKL/PDCD4/PPIA/BMP2/MAPK10/PDCD10/VEGFA/TGFB2/ARL6IP5/MAP4K2/MAP3K11/IGF1R/MAP3K3/MAP2K6/MAPK1/FAS/SDCBP/ZMYND11/XIAP/KLHDC10/MAPK14/IRAK1/SEMA4C/HIPK3/RASSF2/WNT7B/SH3RF2/MAGI3/TRAF1/ZFP36L1/HMGB1/NOD2/CYLD/MAP3K5/EGFR/TRAF6/RHOA/MYC/MINK1/EMC10/MAPK8IP3/SH3RF3/MMP8/EIF2AK2/KLHL31/MFHAS1/GADD45G	52
GO:0003272	BP	GO:0003272	endocardial cushion formation	10/2702	28/18800	0.00407089	0.035222	0.0271353	ENG/BMP2/TGFB2/TGFBR2/SMAD4/MSX2/ROBO1/HEYL/ACVR1/DCHS1	10
GO:0010971	BP	GO:0010971	positive regulation of G2/M transition of mitotic cell cycle	10/2702	28/18800	0.00407089	0.035222	0.0271353	APP/CCND1/CDC7/RCC2/RAB11A/VPS4B/MECP2/CDK4/CDC25B/CDC25A	10
GO:0043949	BP	GO:0043949	regulation of cAMP-mediated signaling	10/2702	28/18800	0.00407089	0.035222	0.0271353	PDE4D/GNAI1/RAPGEF2/UBE2B/PEX5L/FFAR4/GPR3/PDE3A/ADCYAP1R1/GPR61	10
GO:0140014	BP	GO:0140014	mitotic nuclear division	59/2702	293/18800	0.00410204	0.0354418	0.0273046	UBXN2B/ZNF207/TTN/LSM14A/SMARCA5/HNRNPU/HOXA13/CDC14B/SMC1A/NAA10/PPP1R9B/NAA50/UBE2I/MZT1/PHF13/EREG/IGF1/SMC5/CD28/NDEL1/VPS4A/POLDIP2/KIF23/PHIP/STAG2/RAB11A/RACGAP1/VPS4B/REEP3/HECW2/INO80/TNKS/BECN1/CEP97/CCDC8/RMDN1/RAD21/INSR/CHAMP1/PDGFB/CDKN1B/EPGN/NCAPG2/CDKN1C/POGZ/RHOA/PDS5A/SMC3/PHB2/TOM1L2/KNTC1/CEP85/CENPF/CUL3/ATM/SMPD3/KIF2A/SMC2/HSPA1B	59
GO:0008654	BP	GO:0008654	phospholipid biosynthetic process	53/2702	258/18800	0.00412685	0.0356063	0.0274313	PIGQ/PTEN/FGF2/IP6K1/PLCG2/SAMD8/SOCS7/SERINC5/ETNK1/MTMR4/PIK3R1/AGPAT5/SOCS1/SOCS3/ABHD5/PIK3CA/LCLAT1/PIK3R3/MTMR6/EFR3A/SLC27A1/NUS1/OCRL/ATG14/SMG1/BECN1/PIP4K2C/PIGA/FAM126B/PGAP1/PI4K2B/PIP4K2A/CDS2/PIGH/PIK3CD/SOCS2/PIK3CB/CRLS1/PDGFB/PPARD/PDGFA/LPCAT1/SPTLC2/PISD/ETNK2/CDIPT/OSBP/PIGK/ATM/PITPNM2/PIK3C3/VAPA/PCYT2	53
GO:0045666	BP	GO:0045666	positive regulation of neuron differentiation	23/2702	91/18800	0.0041728	0.0358524	0.0276209	ZEB1/SPAG9/BMP2/TCF3/FOXG1/NEUROD1/SOX11/REST/CXCL12/MEF2C/TRPC5/HOXD3/VWC2/FGFR1/HEYL/SOCS2/MAP1B/VWC2L/TGIF2/RHOA/CSNK1E/BEND6/IMPACT	23
GO:0060021	BP	GO:0060021	roof of mouth development	23/2702	91/18800	0.0041728	0.0358524	0.0276209	TFAP2A/ITGB8/ACVR2B/TGFB2/TGFBR2/SOX11/SMAD4/SMAD2/PLEKHA1/WNT3A/TGFBR3/ARID5B/BCOR/GDF11/MSC/TIPARP/SKI/ALX4/SGPL1/GABRB3/BNC2/PDGFRA/PYGO2	23
GO:0097306	BP	GO:0097306	cellular response to alcohol	23/2702	91/18800	0.0041728	0.0358524	0.0276209	GOLPH3/LARP1/EFNA5/CFTR/IGF1R/GNAI1/SGK1/CYP1B1/GRAMD1B/PRKAA1/TP53INP1/SOD2/KLF2/RAD51/CDK4/DNMT3A/MYC/DAG1/SLC23A2/LRP8/CYBB/ITPR2/PTGFR	23
GO:0016573	BP	GO:0016573	histone acetylation	37/2702	167/18800	0.00426352	0.0363567	0.0280094	ACTB/RPS6KA4/NCOA3/NAA50/MLLT1/SETD5/KAT6A/ZNF451/SMAD4/SET/TRRAP/OGT/RPS6KA5/CLOCK/ATXN7/TAF4/BEND3/MECP2/MSL1/TADA2B/SNCA/TAF1/PBXIP1/KANSL1/SUPT7L/CTCF/KAT6B/DR1/NFYA/MLLT3/PPARGC1A/ATXN7L3/PYGO2/TAF12/CREBBP/GATA3/THAP7	37
GO:0003230	BP	GO:0003230	cardiac atrium development	12/2702	37/18800	0.00426436	0.0363567	0.0280094	SOX4/MDM4/ENG/BMP2/TGFB2/IGF1R/BMPR2/ACVR1/MDM2/DAND5/GJA5/HEG1	12
GO:0046621	BP	GO:0046621	negative regulation of organ growth	12/2702	37/18800	0.00426436	0.0363567	0.0280094	PTEN/WWC2/FXN/JARID2/TGFBR2/VGLL4/YY1/PPARA/RGS4/GSK3A/WWC3/RBP4	12
GO:0070306	BP	GO:0070306	lens fiber cell differentiation	12/2702	37/18800	0.00426436	0.0363567	0.0280094	SMAD3/FGF2/MAF/FRS2/SPRY2/SKIL/WNT7B/CDKN1B/SPRY1/SLC7A11/CDKN1C/NF2	12
GO:1903580	BP	GO:1903580	positive regulation of ATP metabolic process	12/2702	37/18800	0.00426436	0.0363567	0.0280094	APP/ZBTB20/SLC25A12/IGF1/HIF1A/PRKAA1/PPARA/BEND3/INSR/IL4/MYC/PPARGC1A	12
GO:0051402	BP	GO:0051402	neuron apoptotic process	50/2702	241/18800	0.00426685	0.0363567	0.0280094	APP/BCL2L11/FBXW7/SIX4/TNFRSF21/TFAP2A/TP53/CRLF1/HDGF/ITGA1/TGFB2/MAP3K11/SET/ROCK1/CPEB4/MEF2C/FAS/EN2/TRIM2/CDK5R1/XIAP/HIF1A/TRPC5/KDM2B/PIK3CA/RASA1/MECP2/NF1/EGLN3/SOD2/XRCC2/BCL2/THRB/SNCA/DNAJC5/PARP1/KRAS/PRNP/NRP1/RHOA/SIX1/MAX/BTG2/PPARGC1A/UNC5B/STXBP1/ATM/GABRB2/GATA3/GRM4	50
GO:0015931	BP	GO:0015931	nucleobase-containing compound transport	46/2702	218/18800	0.00427942	0.0364135	0.0280531	PABPN1/ZC3H11A/BICD2/HNRNPA2B1/FYTTD1/SLC35D1/NPM1/ATXN2/DDX39B/SRSF7/LRPPRC/TGFBR2/POM121C/G3BP2/YTHDC1/NUP50/PEG10/UPF1/AGFG1/MYO1C/QKI/NUP54/ARC/TNKS/SMG1/IGF2BP3/NUP205/PHAX/ZFP36L1/SLC25A51/PNPT1/DDX19B/SLC35A5/SRSF1/EIF5A2/SLC33A1/PARP11/IGF2BP2/UPF2/TSC1/ABCC6/SLC29A4/NUP98/SUPT6H/NUP93/SLC29A1	46
GO:2000134	BP	GO:2000134	negative regulation of G1/S transition of mitotic cell cycle	22/2702	86/18800	0.00428969	0.0364506	0.0280817	CDK2/PTEN/EZH2/WEE1/TP53/FBXO31/CDKN1A/CCND1/KLF4/CRLF3/CDC73/WAC/DCUN1D3/NACC2/BCL2/ZNF655/CDKN1B/ACVR1/RBL2/CTDSPL/MDM2/ATM	22
GO:0034249	BP	GO:0034249	negative regulation of cellular amide metabolic process	56/2702	276/18800	0.00429693	0.0364618	0.0280904	SAMD4A/DDX6/RTN2/ZFP36L2/LSM14A/HNRNPU/TARDBP/YTHDF1/CELF1/LARP1/ROCK2/IGF1/ROCK1/CPEB4/AGO1/DCP2/CPEB3/GGA3/PURA/FXR2/UPF1/PATL1/PRKAA1/TNRC6B/CNOT7/CNOT6/TNRC6A/CAPRIN2/AGO3/DDX3X/IGF2BP3/EXOSC2/EIF4E/ZFP36L1/PNPT1/METTL14/SYNCRIP/CNOT8/EIF4EBP2/FXR1/HAP1/PDE12/PRNP/PAN3/PUM1/IGFBP5/AGO4/BTG2/IGF2BP2/RC3H1/SHMT2/EIF2AK1/CHRNA7/TSC1/EIF2AK2/CLU	56
GO:0070304	BP	GO:0070304	positive regulation of stress-activated protein kinase signaling cascade	31/2702	134/18800	0.00433152	0.0364926	0.0281141	APP/MAP3K4/TAOK1/BMP2/PDCD10/VEGFA/TGFB2/ARL6IP5/MAP4K2/MAP3K11/MAP3K3/SDCBP/XIAP/KLHDC10/SEMA4C/RASSF2/WNT7B/SH3RF2/TRAF1/HMGB1/NOD2/MAP3K5/TRAF6/MINK1/EMC10/MAPK8IP3/SH3RF3/MMP8/EIF2AK2/MFHAS1/GADD45G	31
GO:0006006	BP	GO:0006006	glucose metabolic process	43/2702	201/18800	0.00433264	0.0364926	0.0281141	NLN/IRS1/RORA/TP53/SIK1/SLC25A12/IGF1/PDK4/BCKDK/OGT/DYRK2/FOXK1/PMAIP1/PGK1/ARPP19/MAPK14/PRKAA1/PIK3CA/PGM2L1/PPARA/PFKP/GSK3B/FOXK2/G6PC3/INSR/IRS2/SERP1/STK11/PPARD/MIDN/MYC/GSK3A/KCNJ11/H6PD/RORC/PPARGC1A/ONECUT1/WDTC1/SORBS1/SRC/NCOA2/RBP4/FAM3C	43
GO:0070302	BP	GO:0070302	regulation of stress-activated protein kinase signaling cascade	43/2702	201/18800	0.00433264	0.0364926	0.0281141	APP/MAP3K4/TAOK1/PDCD4/PPIA/BMP2/PDCD10/VEGFA/TGFB2/ARL6IP5/MAP4K2/MAP3K11/IGF1R/MAP3K3/MAPK1/FAS/SDCBP/ZMYND11/XIAP/KLHDC10/SEMA4C/HIPK3/RASSF2/WNT7B/SH3RF2/MAGI3/TRAF1/HMGB1/NOD2/CYLD/MAP3K5/EGFR/TRAF6/MYC/MINK1/EMC10/MAPK8IP3/SH3RF3/MMP8/EIF2AK2/KLHL31/MFHAS1/GADD45G	43
GO:0098656	BP	GO:0098656	anion transmembrane transport	51/2702	247/18800	0.00434298	0.0364926	0.0281141	GABRA4/ITGB1/SLC35D1/ARL6IP1/LRRC8B/SLC25A12/SLC4A7/SLC16A1/SLC12A7/CFTR/ARL6IP5/ABCC1/SLC26A2/GABRB1/GOPC/EMB/SLC7A5/SLC9A6/SLC6A8/SLC37A1/SLC9A1/SLC27A1/SLC24A2/RGS4/SLC37A2/PTAFR/SLC43A2/SLC1A5/SLC47A1/SLC7A1/SLC25A22/VDAC1/SLC25A15/SLC6A9/SLC5A6/SLC20A1/PRNP/SLC7A11/MYC/CLCN3/TSPO2/CLCN6/GABRE/GABRB3/SLC23A2/ANKH/GABRB2/SLC12A3/SLC6A1/SLC24A4/MFSD12	51
GO:0031333	BP	GO:0031333	negative regulation of protein-containing complex assembly	33/2702	145/18800	0.00434972	0.0364926	0.0281141	PFN1/CAPZA2/ADD3/CTNNBIP1/SOX9/TMOD3/TWF1/PMEPA1/RAF1/PFN2/ARFGEF1/DDX3X/ULK1/GSK3B/CARD8/HMGB1/PRKCD/STMN1/SNCA/CAPZA1/MTPN/ANKRD27/RIOK3/SSH3/FKBP4/THRA/SPTBN2/SRC/STXBP1/SOST/SSH1/IMPACT/CLU	33
GO:0072006	BP	GO:0072006	nephron development	33/2702	145/18800	0.00434972	0.0364926	0.0281141	SIX4/FGF2/BMP2/VEGFA/CTNNBIP1/SOX9/ANGPT2/PODXL/SMAD4/ERBB4/PDGFD/MEF2C/SALL1/BASP1/WT1/KLHL3/WNT7B/SEC61A1/ITGA3/BCL2/FMN1/IL6R/HEYL/ASXL1/PDGFB/WNT1/MYC/SIX1/DCHS1/SULF2/PDGFRA/LZTS2/GATA3	33
GO:0150063	BP	GO:0150063	visual system development	74/2702	383/18800	0.00435226	0.0364926	0.0281141	PBX3/ZEB1/HIPK1/SMAD3/FGF2/TFAP2A/MAF/CABP4/PRDM1/FRS2/VEGFA/NEUROD1/AGTPBP1/SOX1/ACVR2B/SOX9/TGFB2/TGFBR2/SOX11/KLF4/YY1/SPRY2/POU4F2/FZD5/CACNA1C/BCL11B/HIF1A/SDK2/MAN2A1/CYP1B1/WT1/RARB/KDM2B/RAB18/BMPR2/PKNOX1/SKIL/WNT7B/NF1/GDF11/PHACTR4/RAB3GAP1/BCL2/ABCB5/VSTM4/C3/CLIC4/THRB/PAX6/EGFR/CDKN1B/NRP1/TGIF2/SPRY1/SLC7A11/CDKN1C/MITF/LPCAT1/SKI/ALDH1A2/MAX/NF2/ARHGEF15/TUB/MFRP/ARHGAP35/MED1/FLT…	74
GO:0060841	BP	GO:0060841	venous blood vessel development	7/2702	16/18800	0.00435971	0.0364926	0.0281141	ENG/VEGFA/ACVR2B/EFNB2/BMPR2/CCBE1/HEG1	7
GO:0090336	BP	GO:0090336	positive regulation of brown fat cell differentiation	7/2702	16/18800	0.00435971	0.0364926	0.0281141	PTGS2/HNRNPU/RREB1/MAPK14/ZBTB7B/FFAR4/SIX1	7
GO:2000651	BP	GO:2000651	positive regulation of sodium ion transmembrane transporter activity	7/2702	16/18800	0.00435971	0.0364926	0.0281141	GLRX/WNK1/SLC9A1/WNK3/ACTN4/CNKSR3/DMD	7
GO:0045672	BP	GO:0045672	positive regulation of osteoclast differentiation	9/2702	24/18800	0.00436948	0.0365248	0.0281389	PPARGC1B/CREB1/POU4F2/TMEM64/CSF1/TRAF6/FOS/KLF10/IL23R	9
GO:0033157	BP	GO:0033157	regulation of intracellular protein transport	47/2702	224/18800	0.00437964	0.0365449	0.0281544	RANGAP1/PTGS2/FBXW7/NOLC1/SMAD3/TARDBP/SAR1B/TRIM28/PDCD10/TMEM30B/YOD1/SUFU/PTPN14/FZD5/NDEL1/PIK3R1/UHMK1/CDK5R1/DNAJC27/GCC2/NMT1/MYO1C/MAPK14/NUP54/PRKAA1/ARIH2/UBE2D3/NF1/LEPROT/YWHAE/GSK3B/SFN/MAVS/NPEPPS/PRKCD/PRNP/DERL2/BBC3/SH3GLB1/MIEF1/BCAS3/GSK3A/ZDHHC2/HTRA2/BRSK2/RHOU/ZFAND1	47
GO:0006096	BP	GO:0006096	glycolytic process	21/2702	81/18800	0.00438965	0.0365449	0.0281544	APP/ZBTB7A/ZBTB20/DDIT4/ARL2/PKM/IGF1/OGT/FOXK1/HIF1A/PGAM4/PGK1/PRKAA1/PPARA/HDAC4/PFKP/FOXK2/ALDOA/INSR/MYC/CBFA2T3	21
GO:0010833	BP	GO:0010833	telomere maintenance via telomere lengthening	21/2702	81/18800	0.00438965	0.0365449	0.0281544	CTC1/MAP3K4/HNRNPU/HNRNPA2B1/HNRNPC/RPA1/MAPK1/DCP2/PTGES3/TNKS/MAPKAPK5/RAD51/EXOSC10/PARP1/CCT6A/HMBOX1/CCT4/SRC/RAD50/ATM/HSP90AA1	21
GO:0010332	BP	GO:0010332	response to gamma radiation	16/2702	56/18800	0.00441653	0.0366204	0.0282126	XRCC6/TP53/CDKN1A/PRKAA1/DCUN1D3/SOD2/FANCD2/XRCC2/RAD51/BCL2/PARP1/MDM2/MYC/ATM/GATA3/TLK2	16
GO:0010676	BP	GO:0010676	positive regulation of cellular carbohydrate metabolic process	16/2702	56/18800	0.00441653	0.0366204	0.0282126	IRS1/SLC25A12/IGF1/DYRK2/PMAIP1/ARPP19/PPARA/PTAFR/INSR/SNCA/IRS2/STK11/PPARGC1A/ADCYAP1R1/SORBS1/SRC	16
GO:0031529	BP	GO:0031529	ruffle organization	16/2702	56/18800	0.00441653	0.0366204	0.0282126	NLGN1/PFN1/PLEKHM1/RAC1/ARF6/RCC2/NDEL1/PLEKHA1/FAM98A/ARFIP2/PFN2/ARHGEF26/EPS8L1/DBNL/CSPG4/CYFIP1	16
GO:0018393	BP	GO:0018393	internal peptidyl-lysine acetylation	38/2702	173/18800	0.00444359	0.0367953	0.0283473	ACTB/RPS6KA4/NCOA3/NAA50/MLLT1/SETD5/KAT6A/SMC5/ZNF451/SMAD4/SET/TRRAP/OGT/RPS6KA5/CLOCK/ATXN7/TAF4/BEND3/MECP2/MSL1/TADA2B/SNCA/TAF1/PBXIP1/KANSL1/SUPT7L/CTCF/KAT6B/DR1/NFYA/MLLT3/PPARGC1A/ATXN7L3/PYGO2/TAF12/CREBBP/GATA3/THAP7	38
GO:0051261	BP	GO:0051261	protein depolymerization	28/2702	118/18800	0.00447261	0.0369605	0.0284745	TAOK1/MID1IP1/SH3BP1/PPP1R9B/CAPZA2/SWAP70/ADD3/TMOD3/TWF1/VPS4A/VPS4B/WDR1/ATXN7/CAMSAP1/PIK3CA/CFL2/HSPA8/STMN1/CAPZA1/MAP1B/MTPN/SPTBN2/MICAL3/TTBK2/KIF19/MAP1A/APC2/KIF2A	28
GO:0009755	BP	GO:0009755	hormone-mediated signaling pathway	41/2702	190/18800	0.00448151	0.0369605	0.0284745	ARID1A/ZBTB7A/NR3C1/PPARGC1B/CRY2/DDX17/POU4F2/DDX5/YWHAH/NCOR2/NR4A3/RBFOX2/PTGES3/RARB/PMEPA1/ESR1/CLOCK/ADIPOR2/FOXP1/SLC27A1/PPARA/ABHD2/VPS18/HEYL/THRB/PARP1/PPARD/STRN3/PAK1/RHOA/APPL1/AR/PHB2/CALCOCO1/FKBP4/THRA/SRC/MED1/CRHR2/PADI2/RXRA	41
GO:0061136	BP	GO:0061136	regulation of proteasomal protein catabolic process	41/2702	190/18800	0.00448151	0.0369605	0.0284745	CDK2/NFE2L2/TRIB1/TMTC3/FBXW7/SUMO2/UBB/USP5/SDCBP/N4BP1/DESI1/ARIH1/OGT/UBE2K/RNF217/WAC/USP13/ANKIB1/ARIH2/RYBP/GSK3B/UBQLN4/SH3RF2/ATXN3/PSME3/TAF1/MDM2/PRICKLE1/CBFA2T3/CSNK1E/GSK3A/CCAR2/TRIB2/SH3RF3/ARAF/MAP1A/RNF40/KEAP1/TLK2/CLU/HSPA1B	41
GO:0035306	BP	GO:0035306	positive regulation of dephosphorylation	17/2702	61/18800	0.00450083	0.0370556	0.0285479	SMAD3/MTMR9/PPIA/BMP2/PPARGC1B/ITGA1/ROCK1/MEF2C/DLC1/PPP1R15B/ITGA2/CALM1/CALM3/PRKCD/PPP1R14D/SRC/PPP1R15A	17
GO:0045655	BP	GO:0045655	regulation of monocyte differentiation	8/2702	20/18800	0.00451114	0.0370556	0.0285479	CTNNBIP1/CDK6/FOXP1/ZFP36L1/CSF1/ZBTB46/ACIN1/MYC	8
GO:0000281	BP	GO:0000281	mitotic cytokinesis	19/2702	71/18800	0.00451708	0.0370556	0.0285479	SON/RHOB/ROCK2/RTKN/ROCK1/VPS4A/POLDIP2/KIF23/RACGAP1/VPS4B/RASA1/CEP55/USP8/ZFYVE26/RHOC/STMN1/RHOA/LZTS2/ARF1	19
GO:0031507	BP	GO:0031507	heterochromatin formation	19/2702	71/18800	0.00451708	0.0370556	0.0285479	CDK2/EZH2/ATF7IP/HMGA2/TRIM28/RIF1/TET1/PPM1D/BAZ2A/PIK3CA/BEND3/MECP2/HELLS/DNMT1/CDKN1C/CTCF/DNMT3A/UBR2/MORC2	19
GO:0031330	BP	GO:0031330	negative regulation of cellular catabolic process	54/2702	265/18800	0.00454112	0.0372034	0.0286617	HNRNPAB/HNRNPU/MET/MTMR9/TARDBP/TP53/HNRNPC/LARP1/LRPPRC/ROCK1/SUFU/AXIN2/SDCBP/N4BP1/POLDIP2/FURIN/LARP4B/OGT/FOXK1/CSNK2A1/HNRNPA0/SMCR8/MAPK14/PIK3CA/WAC/SMG1/BECN1/RYBP/UBQLN4/FOXK2/APOC3/PHAX/BCL2/LRIG2/SYNCRIP/SNCA/TAF1/WNT1/TIMP3/ELAVL4/RGP1/EFNA1/GSK3A/CCAR2/QSOX1/SECISBP2/TBC1D14/TSC1/MAP1A/PKP1/CLEC16A/TLK2/IL10RA/FUS	54
GO:2001022	BP	GO:2001022	positive regulation of response to DNA damage stimulus	30/2702	129/18800	0.00456823	0.037349	0.0287738	HMGA2/ACTB/UBE2V2/ZNF385A/TRIM28/RIF1/TRRAP/DDX5/FXR2/PMAIP1/RBBP8/HIC1/SKIL/NACC2/SPIRE1/PIAS4/HMGB1/PRKCD/EGFR/FXR1/PARP1/CEBPG/POGZ/UBE2N/MYC/CCAR2/MMS19/RAD9A/ATM/FUS	30
GO:0001505	BP	GO:0001505	regulation of neurotransmitter levels	45/2702	213/18800	0.00457099	0.037349	0.0287738	NLGN1/ITGB1/LRTOMT/RAP1B/LIN7C/AGTPBP1/MEF2C/SNCG/RIMS3/BLOC1S6/RAP1A/PFN2/NAPB/NF1/CTBP2/PTPRN2/GSK3B/RAB3GAP1/VPS18/CALM3/FBXL20/SNCA/DNAJC5/PREPL/STX11/TOR1A/RAB3B/MCTP1/CAMK2A/SYT11/SYN1/SYT9/SNPH/SYT2/SLC38A1/OTOF/STXBP1/RIMS4/SLC6A1/SLC29A4/RIMS2/COMT/PAH/GRM4/SLC29A1	45
GO:0050768	BP	GO:0050768	negative regulation of neurogenesis	32/2702	140/18800	0.00460227	0.0375051	0.0288942	PTEN/HOOK3/SEMA6D/TP53/GORASP1/LDLR/PPP3CA/SOX11/REST/YWHAH/WNT3A/DICER1/SEMA6A/CDK5R1/TRPC5/SEMA4C/RAPGEF2/NF1/ULK1/ID4/TMEM98/SEMA3E/RYK/PAX6/NRP1/B2M/SKI/SEMA4G/SEMA4D/LRP4/SEMA3G/KIAA0319	32
GO:0072073	BP	GO:0072073	kidney epithelium development	32/2702	140/18800	0.00460227	0.0375051	0.0288942	SIX4/SMAD3/FGF2/CRLF1/BMP2/VEGFA/CTNNBIP1/SOX9/SMAD5/PODXL/SMAD4/SMAD2/MEF2C/EFNB2/SALL1/BASP1/WT1/RARB/KLHL3/WNT7B/GDF11/BCL2/FMN1/HEYL/ASXL1/WNT1/SPRY1/MYC/SIX1/DCHS1/LZTS2/GATA3	32
GO:0042594	BP	GO:0042594	response to starvation	42/2702	196/18800	0.00462283	0.037623	0.028985	NFE2L2/TP53/SIK1/CDKN1A/ADM/LARP1/PPM1D/CPEB4/MAPK1/FAS/PDK4/FOXK1/PMAIP1/SESN3/WDR45B/BMPR2/PRKAA1/RRAGD/TNRC6A/PPARA/ATG14/BECN1/HSPA8/ULK1/FOXK2/BCL2/MAP3K5/KLF10/SH3GLB1/MAX/BCAS3/PPARGC1A/TTC5/SZT2/EIF2AK1/BRSK2/CLEC16A/EIF2AK2/PIK3C3/IMPACT/COMT/SIK2	42
GO:0051258	BP	GO:0051258	protein polymerization	56/2702	277/18800	0.00464941	0.0377895	0.0291132	ZNF207/MET/WASF3/PFN1/MID1IP1/ELN/ARL2/MZT1/CAPZA2/NCKAP1/RAC1/GBA2/ADD3/ARF6/TMOD3/GRB2/TWF1/NDEL1/CLIP1/SLAIN2/UBE2K/CDK5R1/OCLN/PFN2/CAMSAP1/DBN1/RASA1/ARFGEF1/MECP2/SPIRE1/FGG/FMN1/PRKCD/DIAPH1/STMN1/SNCA/CAPZA1/MAP1B/CDKN1B/WASL/MTPN/PAK1/RHOA/ARHGAP18/SSH3/CDC42EP1/FKBP4/NIN/SPTBN2/DBNL/TPPP/HSP90AA1/SSH1/HSPA1B/CDC42EP4/CYFIP1	56
GO:2001237	BP	GO:2001237	negative regulation of extrinsic apoptotic signaling pathway	24/2702	97/18800	0.00465606	0.0377937	0.0291165	THBS1/IGF1/SERPINE1/RPS6KB1/HMGB2/TNFAIP3/ZMYND11/PHIP/RAF1/DDX3X/GSK3B/FGG/BCL2/PSME3/NRP1/ACVR1/IL4/AR/SRC/PEA15/UNC5B/HTT/PRDX2/HSPA1B	24
GO:0010907	BP	GO:0010907	positive regulation of glucose metabolic process	13/2702	42/18800	0.00469552	0.0379145	0.0292095	IRS1/SLC25A12/IGF1/DYRK2/PMAIP1/ARPP19/PPARA/INSR/IRS2/STK11/PPARGC1A/SORBS1/SRC	13
GO:0070897	BP	GO:0070897	transcription preinitiation complex assembly	13/2702	42/18800	0.00469552	0.0379145	0.0292095	ATF7IP/TP53/UBTF/BAZ2A/ESR1/TAF4/HMGB1/TAF1/TAF8/TAF13/DR1/THRA/TAF12	13
GO:0090207	BP	GO:0090207	regulation of triglyceride metabolic process	13/2702	42/18800	0.00469552	0.0379145	0.0292095	FBXW7/SIK1/LDLR/TBL1XR1/ABHD5/SLC27A1/ATG14/APOC3/C3/CTDNEP1/NR1H2/APOA5/AADAC	13
GO:0090503	BP	GO:0090503	RNA phosphodiester bond hydrolysis, exonucleolytic	13/2702	42/18800	0.00469552	0.0379145	0.0292095	DCP2/ERI1/ERI2/CNOT7/CNOT6/EXOSC2/ISG20L2/DIS3L/EXOSC10/PNPT1/CNOT8/PDE12/PAN3	13
GO:0002431	BP	GO:0002431	Fc receptor mediated stimulatory signaling pathway	11/2702	33/18800	0.00484033	0.0388802	0.0299535	PTPRJ/VAV3/YES1/NR4A3/RABGEF1/PRKCD/VAV2/PAK1/APPL1/SRC/LIMK1	11
GO:0003382	BP	GO:0003382	epithelial cell morphogenesis	11/2702	33/18800	0.00484033	0.0388802	0.0299535	MET/HOXA13/ROCK1/BCL11B/ARHGEF26/FRMD6/VSIG1/CLIC4/AR/ST14/HEG1	11
GO:0043552	BP	GO:0043552	positive regulation of phosphatidylinositol 3-kinase activity	11/2702	33/18800	0.00484033	0.0388802	0.0299535	IRS1/FGF2/VAV3/KIT/ATG14/NOD2/PDGFB/VAV2/SRC/FLT1/PDGFRA	11
GO:1903715	BP	GO:1903715	regulation of aerobic respiration	11/2702	33/18800	0.00484033	0.0388802	0.0299535	ATP7A/IDE/ARL2/HIF1A/SNCA/PPIF/PDE12/RHOA/MYC/CBFA2T3/SHMT2	11
GO:0061448	BP	GO:0061448	connective tissue development	53/2702	260/18800	0.00485869	0.0389538	0.0300102	ZEB1/HMGA2/SMAD3/ATP7A/SOX5/FGF2/SOX6/MAF/BMP2/UBB/ITGB8/SOX9/SMAD5/TGFBR2/PDGFD/POU4F2/MEF2C/AXIN2/MEF2D/HIF1A/ARID5B/TBL1XR1/MAPK14/MSX2/WT1/RARB/NFIB/BMPR2/ARRDC3/PIK3CA/BMP3/WNT7B/HOXA5/ID4/HOXD3/IL6R/CDK4/PDGFB/PBXIP1/CSF1/PPARD/CREB3L2/BMP8A/CHSY1/TRPS1/SPTLC2/RORC/PPARGC1A/THRA/AMER1/SULF2/SLC39A13/SMPD3	53
GO:0009411	BP	GO:0009411	response to UV	33/2702	146/18800	0.00486212	0.0389538	0.0300102	MAP3K4/PTGS2/UBE2A/NPM1/TP53/CDKN1A/CCND1/YY1/N4BP1/PIK3R1/SCARA3/PRKAA1/BCL3/INO80/DCUN1D3/TP53INP1/MSH6/UBE2B/BCL2/PRKCD/EGFR/STK11/TAF1/PARP1/USP28/MYC/RHNO1/CDC25A/CCAR2/USP47/IMPACT/CREBBP/USP1	33
GO:0045637	BP	GO:0045637	regulation of myeloid cell differentiation	44/2702	208/18800	0.0048824	0.0390655	0.0300963	ETS1/TRIB1/FBXW7/PURB/TOB2/PPARGC1B/CREB1/KITLG/CTNNBIP1/CDK6/HOXA9/HMGB2/POU4F2/MEF2C/TMEM64/CUL4A/PIK3R1/CDC73/RBFOX2/HIF1A/CAMK4/MAPK14/KLF13/RASSF2/FOXP1/HOXA5/GPR137B/NF1/ZFP36L1/MAFB/CSF1/ZBTB46/TRAF6/FOS/B2M/IL4/KLF10/ACIN1/MITF/MYC/IL23R/MED1/P4HTM/HSPA1B	44
GO:0021761	BP	GO:0021761	limbic system development	26/2702	108/18800	0.00490858	0.0392241	0.0302185	PTEN/EZH2/CRKL/PPP1R9B/NEUROD1/UBB/CDK6/IGF1R/WNT3A/CDK5R1/BLOC1S6/NF1/ID4/LMX1A/YWHAE/GSK3B/PHLPP2/RAB3GAP1/HAP1/NRP1/MYC/NF2/BTG2/LRP8/TSC1/ALDH1A3	26
GO:0001654	BP	GO:0001654	eye development	73/2702	379/18800	0.00497213	0.0396806	0.0305701	PBX3/ZEB1/HIPK1/SMAD3/FGF2/TFAP2A/MAF/CABP4/PRDM1/FRS2/VEGFA/NEUROD1/AGTPBP1/SOX1/ACVR2B/SOX9/TGFB2/TGFBR2/SOX11/KLF4/YY1/SPRY2/POU4F2/FZD5/CACNA1C/BCL11B/HIF1A/SDK2/MAN2A1/CYP1B1/WT1/RARB/KDM2B/RAB18/BMPR2/PKNOX1/SKIL/WNT7B/NF1/GDF11/PHACTR4/RAB3GAP1/BCL2/ABCB5/VSTM4/CLIC4/THRB/PAX6/EGFR/CDKN1B/NRP1/TGIF2/SPRY1/SLC7A11/CDKN1C/MITF/LPCAT1/SKI/ALDH1A2/MAX/NF2/ARHGEF15/TUB/MFRP/ARHGAP35/MED1/FLT1/P…	73
GO:0003197	BP	GO:0003197	endocardial cushion development	14/2702	47/18800	0.00500693	0.0398552	0.0307047	MDM4/ENG/BMP2/SOX9/TGFB2/TGFBR2/SMAD4/MSX2/BMPR2/ROBO1/HEYL/ACVR1/MDM2/DCHS1	14
GO:0045646	BP	GO:0045646	regulation of erythrocyte differentiation	14/2702	47/18800	0.00500693	0.0398552	0.0307047	ETS1/CDK6/HMGB2/RBFOX2/HIF1A/MAPK14/KLF13/HOXA5/ZFP36L1/MAFB/B2M/MED1/P4HTM/HSPA1B	14
GO:2000278	BP	GO:2000278	regulation of DNA biosynthetic process	28/2702	119/18800	0.00506451	0.0402615	0.0310177	CTC1/MAP3K4/HNRNPU/HNRNPA2B1/FGF2/TP53/HNRNPC/CDKN1A/GINS3/KLF4/MAPK1/DCP2/PTGES3/CYP1B1/BMPR2/TNKS/MAPKAPK5/EXOSC10/PDGFB/CCT6A/HMBOX1/MYC/CCT4/TFDP1/GINS4/SRC/ATM/HSP90AA1	28
GO:0006757	BP	GO:0006757	ATP generation from ADP	21/2702	82/18800	0.00511857	0.0406389	0.0313085	APP/ZBTB7A/ZBTB20/DDIT4/ARL2/PKM/IGF1/OGT/FOXK1/HIF1A/PGAM4/PGK1/PRKAA1/PPARA/HDAC4/PFKP/FOXK2/ALDOA/INSR/MYC/CBFA2T3	21
GO:0099172	BP	GO:0099172	presynapse organization	15/2702	52/18800	0.00521521	0.041312	0.031827	NLGN1/PTEN/APP/ARF6/NLGN4X/SDCBP/WNT3A/EFNB2/SLITRK4/SNCA/NLGN2/MDGA1/BSN/LRP4/SLITRK3	15
GO:0016482	BP	GO:0016482	cytosolic transport	37/2702	169/18800	0.00523411	0.041312	0.031827	RAB14/HOOK3/SPAG9/TPCN2/RHOBTB3/ANKFY1/STX6/AP1G1/MAPK1/KIF5A/RAB6A/GCC2/EPS15/KLHL20/VAMP3/RAB21/ATG14/BECN1/ARL1/ERC1/RAB9A/PIP4K2A/VPS26A/KIF16B/ARL8B/ANKRD27/RGP1/PREPL/SGSM2/SRC/STX5/KIF1C/RAB6B/TMEM87A/VPS52/TBC1D14/PIK3C3	37
GO:0021543	BP	GO:0021543	pallium development	37/2702	169/18800	0.00523411	0.041312	0.031827	PTEN/EZH2/CRKL/PPP1R9B/FOXG1/FBXO45/NEUROD1/ATIC/CDH2/CDK6/IGF1R/NDEL1/WNT3A/CDK5R1/SRGAP2/HIF1A/BLOC1S6/NF1/ROBO1/ID4/LMX1A/TACC1/YWHAE/GSK3B/PHLPP2/PAX6/EGFR/BTBD3/RHOA/NSUN5/NF2/BTG2/MDGA1/EMX1/LRP8/TSC1/TACC2	37
GO:1902904	BP	GO:1902904	negative regulation of supramolecular fiber organization	37/2702	169/18800	0.00523411	0.041312	0.031827	TAOK1/MET/PFN1/MID1IP1/LDLR/CAPZA2/SWAP70/GMFB/ADD3/TMOD3/SMAD4/TWF1/PIK3R1/TJP1/DLC1/WASF2/PFN2/ATXN7/CAMSAP1/PIK3CA/ARFGEF1/HSPA8/SHANK3/ARHGEF18/PRKCD/STMN1/SNCA/CAPZA1/MAP1B/MTPN/SSH3/FKBP4/SPTBN2/TTBK2/APC2/SSH1/CLU	37
GO:0032456	BP	GO:0032456	endocytic recycling	20/2702	77/18800	0.00523682	0.041312	0.031827	RAB14/STX6/ARF6/GGA3/RAB11A/ANKRD50/RAB13/SNX17/EPS15/ARHGAP1/EHD1/VPS26A/RAB11FIP4/ANKRD27/CMTM6/ZDHHC2/MICALL1/VPS52/CCDC93/EHD2	20
GO:0051302	BP	GO:0051302	regulation of cell division	40/2702	186/18800	0.00526168	0.041455	0.0319372	TXNIP/FGF2/CDC14B/NCOA3/VEGFA/EREG/TGFB2/PDGFD/IGF1R/VPS4A/POLDIP2/KIF23/RAB11A/RACGAP1/E2F8/KIF13A/CALM1/ZFYVE26/BECN1/ORC6/SFN/CALM3/PAX6/RAB11FIP4/PDGFB/CDC25B/RBL2/OR2A4/PDGFA/RHOA/DR1/MYC/SH3GLB1/FSD1/MLLT3/CUL3/MACC1/PIK3C3/INSC/SOX17	40
GO:0009615	BP	GO:0009615	response to virus	75/2702	392/18800	0.0052879	0.0416085	0.0320554	FOSL1/LSM14A/TSPAN6/HERC5/HMGA2/DDIT4/SMAD3/POLR3F/TRIM28/ITGB8/CD40/CDK6/SERINC5/DDX17/IVNS1ABP/CXCL12/TNFAIP3/IRF1/CHUK/ZMYND11/G3BP1/PPM1B/HIF1A/PMAIP1/DNAJC3/MAPK14/ELMOD2/ATG16L1/CNOT7/HNRNPUL1/BCL3/SERINC3/RNF216/DDX3X/BECN1/PCBP2/IFNGR2/ABCF3/ZC3HAV1/CARD8/BCL2/IL10RB/APOBEC3A/MAVS/PRKRA/NT5C3A/STMN1/CREBZF/AP1S1/PDE12/AGBL5/IL4/PUM2/PUM1/IFI44L/RIOK3/ZNF175/PHB2/TRIM8/IL23R/NPLOC4/MID2/SR…	75
GO:0043200	BP	GO:0043200	response to amino acid	27/2702	114/18800	0.00532221	0.0418077	0.0322089	HNRNPAB/ZEB1/TMBIM6/ATP7A/PPP1R9B/RPS6KB1/PDGFD/IGF1R/CPEB4/CPEB3/SESN3/SOCS1/PIK3CA/RRAGD/EGFR/CRLS1/CDKN1B/DNMT1/RHOA/DNMT3A/SIX1/UBR2/LAMTOR1/GRIN1/CYBB/PDGFRA/PIK3C3	27
GO:0045665	BP	GO:0045665	negative regulation of neuron differentiation	19/2702	72/18800	0.00532677	0.0418077	0.0322089	DDX6/APP/SPAG9/FOXG1/MIB1/TLX3/SOX9/REST/POU4F2/WNT3A/GDF11/ID4/LMX1A/GSK3B/EIF4E/PAX6/B2M/RHOA/MED1	19
GO:0021549	BP	GO:0021549	cerebellum development	24/2702	98/18800	0.00534426	0.0418385	0.0322326	EZH2/RORA/ATP7A/CRKL/TP53/GLI2/NEUROD1/AGTPBP1/PTBP2/ATIC/IGF1R/NLGN4X/CDK5R1/SEMA4C/MECP2/LMX1A/HAP1/WNT1/MTPN/SPTBN2/ATRN/TTBK2/RERE/GBX2	24
GO:0044728	BP	GO:0044728	DNA methylation or demethylation	24/2702	98/18800	0.00534426	0.0418385	0.0322326	EZH2/ATF7IP/GATAD2A/TRIM28/TET1/PPM1D/BAZ2A/HEMK1/WT1/PIK3CA/BEND3/MECP2/HELLS/APOBEC3A/PARP1/DNMT1/OTUD4/FOS/CTCF/DNMT3A/MYC/TDRKH/PRMT7/GATA3	24
GO:0002068	BP	GO:0002068	glandular epithelial cell development	10/2702	29/18800	0.00542531	0.0423655	0.0326386	CDH2/CDK6/RARB/CLOCK/RFX3/GSK3B/PAX6/FASN/HNF4A/GSK3A	10
GO:0032367	BP	GO:0032367	intracellular cholesterol transport	10/2702	29/18800	0.00542531	0.0423655	0.0326386	TPCN2/LDLR/VPS4A/ABCA1/NUS1/OSBPL2/PIP4K2A/ARL8B/TSPO2/OSBP	10
GO:0045786	BP	GO:0045786	negative regulation of cell cycle	74/2702	387/18800	0.00565241	0.0440831	0.0339618	CDK2/TFAP4/NR2F2/ZNF207/ZFP36L2/PTEN/SMARCA5/EZH2/PTGS2/TAOK1/HMGA2/WEE1/CDC14B/NPM1/TP53/FBXO31/INTS7/INIP/CDKN1A/PDCD4/FOXO4/DDX39B/CCND1/NAA10/BMP2/RHOB/THAP5/BTG1/CDK6/KLF4/TNFAIP3/TOPBP1/VPS4A/CUL4A/CRLF3/CDC73/HINFP/MAPK14/RNF167/E2F8/CLOCK/WAC/DCUN1D3/TNKS/NACC2/FANCD2/ZFP36L1/BCL2/ZNF655/CCNG1/RAD21/IPO7/CDKN1B/ACVR1/GAS1/RBL2/CTDSPL/MDM2/CDKN1C/USP28/RHNO1/TOM1L2/BTG2/KNTC1/CCAR2/RAD9A/U…	74
GO:0045598	BP	GO:0045598	regulation of fat cell differentiation	32/2702	142/18800	0.0057548	0.0447296	0.0344599	ZFP36L2/PTGS2/RORA/HNRNPU/RREB1/SMAD3/ZNF385A/BMP2/JDP2/CREB1/KLF5/TMEM64/RUNX1T1/WNT3A/MAPK14/MSX2/CREBL2/ZBTB7B/ID4/SOD2/LRP3/ZFP36L1/ASXL1/WNT1/PPARD/TAF8/FFAR4/SIX1/DLK2/RORC/TRIB2/GATA3	32
GO:0014031	BP	GO:0014031	mesenchymal cell development	22/2702	88/18800	0.00575706	0.0447296	0.0344599	NOLC1/SEMA6D/KITLG/SOX9/CDH2/SOX11/ERBB4/MAPK1/SEMA6A/HIF1A/SEMA4C/PHACTR4/BCL2/SEMA3E/HEYL/NRP1/ACVR1/ALDH1A2/SEMA4G/SEMA4D/SEMA3G/GBX2	22
GO:0048864	BP	GO:0048864	stem cell development	22/2702	88/18800	0.00575706	0.0447296	0.0344599	NOLC1/FGF2/SEMA6D/KITLG/SOX9/CDH2/SOX11/ERBB4/MAPK1/SEMA6A/HIF1A/SEMA4C/PHACTR4/SEMA3E/NRP1/ACVR1/ALDH1A2/MSI2/SEMA4G/SEMA4D/SEMA3G/GBX2	22
GO:0010595	BP	GO:0010595	positive regulation of endothelial cell migration	30/2702	131/18800	0.00577165	0.0447865	0.0345038	NFE2L2/ETS1/PTGS2/MET/THBS1/FGF2/RHOB/ROCK2/VEGFA/RAC1/ADAM17/CD40/SP1/MAP3K3/HIF1A/BMPR2/FOXP1/NUS1/FGFR1/HMGB1/PIK3CD/PIK3CB/AKT3/PDGFB/NRP1/ATOH8/BCAS3/EMC10/CCBE1/GATA3	30
GO:0045732	BP	GO:0045732	positive regulation of protein catabolic process	48/2702	233/18800	0.00578005	0.0447873	0.0345044	NFE2L2/TRIB1/PTEN/TMTC3/FBXW7/IDE/ADAM9/LDLR/SUMO2/AGTPBP1/SOX9/VGLL4/TNFAIP3/USP5/GGA3/ARIH1/FURIN/CSNK2A1/RNF217/TNFRSF1B/HECW2/USP13/ANKIB1/ARIH2/GSK3B/SH3RF2/ATXN3/TAF1/CDKN1B/MYLIP/MDM2/TIPARP/LPCAT1/PRICKLE1/CBFA2T3/CSNK1E/GSK3A/AMER1/STX5/TRIB2/SH3RF3/HSP90AA1/RNF40/APC2/KEAP1/CLU/HSPA1B/SOX17	48
GO:0071478	BP	GO:0071478	cellular response to radiation	40/2702	187/18800	0.00578626	0.0447873	0.0345044	XRCC6/PTGS2/HMGA2/NPM1/TP53/INTS7/CDKN1A/RHOB/CRY2/GRB2/YY1/N4BP1/PIK3R1/NMT1/MAPK14/CLOCK/INO80/TP53INP1/SLC24A2/RAD51/PRKCD/STK11/TAF1/PARP1/TANK/MDM2/NET1/USP28/MYC/RHNO1/NUCKS1/CDC25A/RAD9A/USP47/ATM/IMPACT/CREBBP/GATA3/TLK2/SLC24A4	40
GO:1990845	BP	GO:1990845	adaptive thermogenesis	35/2702	159/18800	0.00593111	0.0458509	0.0353238	HNRNPU/UCP3/IP6K1/PPARGC1B/VEGFA/ACVR2B/ADAM17/IGF1R/MAP2K6/PRKAB2/OGT/ARRDC3/ADIPOR2/GRB10/ZBTB7B/NR1H2/STK11/GATM/LNPEP/KDM6B/FFAR4/BMP8A/IL4/GPR3/ELOVL6/PPARGC1A/NOVA1/THRA/IL18R1/EPAS1/PLCL1/ADRB1/OXTR/GADD45G/LAMA4	35
GO:0003148	BP	GO:0003148	outflow tract septum morphogenesis	9/2702	25/18800	0.00596918	0.0459724	0.0354174	ENG/TGFB2/TGFBR2/SMAD4/MSX2/BMPR2/ROBO1/GATA6/NRP1	9
GO:1903959	BP	GO:1903959	regulation of anion transmembrane transport	9/2702	25/18800	0.00596918	0.0459724	0.0354174	ITGB1/ARL6IP1/CFTR/ARL6IP5/GOPC/RGS4/PTAFR/SLC43A2/PRNP	9
GO:2000463	BP	GO:2000463	positive regulation of excitatory postsynaptic potential	9/2702	25/18800	0.00596918	0.0459724	0.0354174	NLGN1/PTEN/RGS4/SHANK3/IGSF11/NLGN2/GRIN1/CHRNA7/RIMS2	9
GO:0006644	BP	GO:0006644	phospholipid metabolic process	74/2702	388/18800	0.00602522	0.0462973	0.0356677	PIGQ/PTEN/MTMR9/FGF2/CYP2W1/IP6K1/PLCG2/LDLR/SAMD8/SOCS7/SERINC5/ETNK1/GPCPD1/MTMR4/ENPP2/PIK3R1/AGPAT5/BLOC1S6/SOCS1/SOCS3/ABHD5/PIK3CA/LCLAT1/PIK3R3/MTMR6/SERINC3/EFR3A/SLC27A1/NUS1/OCRL/MTMR12/ATG14/SMG1/MECP2/BECN1/PIP4K2C/PIGA/FAM126B/PGAP1/MTMR10/GATA6/PI4K2B/PIP4K2A/PRKCD/CDS2/PIGH/SNCA/NR1H2/PIK3CD/SOCS2/PIK3CB/CRLS1/PDGFB/PPARD/PDGFA/LPCAT1/SPTLC2/PISD/PHB2/ETNK2/OSBPL10/APOA5/PLCB3/CDIP…	74
GO:0009416	BP	GO:0009416	response to light stimulus	61/2702	310/18800	0.00602638	0.0462973	0.0356677	APP/MAP3K4/PTGS2/UBE2A/ITGB1/NPM1/TP53/SIK1/CDKN1A/CCND1/CABP4/MAPK10/CRY2/YY1/N4BP1/PIK3R1/NMT1/HIF1A/TRPC3/SCARA3/CLOCK/PRKAA1/BCL3/NPTN/INO80/DCUN1D3/KIT/TP53INP1/MECP2/NF1/MSH6/SLC24A2/RBM4B/UBE2B/BCL2/PRKCD/EGFR/STK11/TAF1/PARP1/KRAS/SLC7A11/FOS/FBXL3/USP28/MYC/RHNO1/CDC25A/FBXL17/CCAR2/JUND/USP47/GRIN1/CEP250/MTA1/CRTC1/IMPACT/CREBBP/USP1/GRIN2A/SLC24A4	61
GO:0035331	BP	GO:0035331	negative regulation of hippo signaling	6/2702	13/18800	0.00606173	0.046338	0.0356991	WWC2/VGLL4/MAPK14/DLG5/LIMD1/WWC3	6
GO:0042921	BP	GO:0042921	glucocorticoid receptor signaling pathway	6/2702	13/18800	0.00606173	0.046338	0.0356991	ARID1A/NR3C1/CRY2/YWHAH/PTGES3/CLOCK	6
GO:0048012	BP	GO:0048012	hepatocyte growth factor receptor signaling pathway	6/2702	13/18800	0.00606173	0.046338	0.0356991	MET/RAC1/MUC20/STMN1/NRP1/PAK1	6
GO:1900242	BP	GO:1900242	regulation of synaptic vesicle endocytosis	6/2702	13/18800	0.00606173	0.046338	0.0356991	NLGN1/PPP3CB/ROCK1/CALM3/TOR1A/BTBD9	6
GO:0034976	BP	GO:0034976	response to endoplasmic reticulum stress	52/2702	257/18800	0.0060997	0.0463606	0.0357164	NFE2L2/TMTC3/BCL2L11/TMBIM6/THBS1/TP53/FOXRED2/CCND1/TMED2/YOD1/CFTR/PIK3R1/PPP1R15B/PMAIP1/DNAJC3/SERINC3/NRBF2/DDX3X/USP13/GSK3B/ATXN3/BCL2/UGGT1/UBE4A/MAP3K5/PPP2CB/NR1H2/SERP1/PDIA3/HSP90B1/CREB3L2/FBXO44/DERL2/BBC3/ELAVL4/HERPUD2/TMEM117/TOR1A/TMUB2/NPLOC4/PARP16/TMEM33/DNAJC10/HM13/DNAJB14/MAN1A1/BRSK2/RASGRF2/EIF2AK2/TMX1/PPP1R15A/CLU	52
GO:0003231	BP	GO:0003231	cardiac ventricle development	29/2702	126/18800	0.00610216	0.0463606	0.0357164	SOX4/HOXA13/MDM4/ENG/PRDM1/FRS2/TGFB2/TGFBR2/SOX11/SMAD4/SUFU/MEF2C/TGFBR3/SALL1/LUZP1/HIF1A/BMPR2/ROBO1/HEYL/ACVR1/MDM2/DCTN5/DAND5/GSK3A/GJA5/MED1/HEG1/XIRP2/GATA3	29
GO:0006479	BP	GO:0006479	protein methylation	42/2702	199/18800	0.00610225	0.0463606	0.0357164	EZH2/NDUFAF7/SETD1B/RIF1/SETD3/SETD5/TET1/JARID2/BTG1/SMAD4/PHF19/FAM98A/ASH1L/MYB/OGT/RAB6A/NSD1/METTL21A/HEMK1/GSPT1/BEND3/MTF2/SUZ12/MECP2/BCOR/MLLT6/SETD7/DNMT1/KANSL1/RAB3D/CTCF/DNMT3A/NFYA/BTG2/NTMT1/NELFE/PRMT7/ARID4A/PYGO2/SUPT6H/CREBBP/GATA3	42
GO:0008154	BP	GO:0008154	actin polymerization or depolymerization	42/2702	199/18800	0.00610225	0.0463606	0.0357164	ENAH/WASF3/PFN1/SH3BP1/ELN/PPP1R9B/CAPZA2/NCKAP1/RAC1/GBA2/SWAP70/ADD3/ARF6/TMOD3/GRB2/CXCL12/TWF1/PFN2/WDR1/DBN1/PIK3CA/RASA1/ARFGEF1/CFL2/SPIRE1/FMN1/PRKCD/DIAPH1/CAPZA1/WASL/MTPN/RHOA/ARHGAP18/SSH3/CDC42EP1/SPTBN2/ARHGAP35/DBNL/MICAL3/SSH1/CDC42EP4/CYFIP1	42
GO:0008213	BP	GO:0008213	protein alkylation	42/2702	199/18800	0.00610225	0.0463606	0.0357164	EZH2/NDUFAF7/SETD1B/RIF1/SETD3/SETD5/TET1/JARID2/BTG1/SMAD4/PHF19/FAM98A/ASH1L/MYB/OGT/RAB6A/NSD1/METTL21A/HEMK1/GSPT1/BEND3/MTF2/SUZ12/MECP2/BCOR/MLLT6/SETD7/DNMT1/KANSL1/RAB3D/CTCF/DNMT3A/NFYA/BTG2/NTMT1/NELFE/PRMT7/ARID4A/PYGO2/SUPT6H/CREBBP/GATA3	42
GO:0051588	BP	GO:0051588	regulation of neurotransmitter transport	24/2702	99/18800	0.00611475	0.0463984	0.0357456	NLGN1/ITGB1/RAP1B/MEF2C/SNCG/RIMS3/RAP1A/PFN2/NF1/GSK3B/RAB3GAP1/VPS18/CALM3/FBXL20/SNCA/PREPL/TOR1A/RAB3B/MCTP1/CAMK2A/SYT11/SYN1/STXBP1/RIMS4	24
GO:0043114	BP	GO:0043114	regulation of vascular permeability	14/2702	48/18800	0.00615184	0.0464908	0.0358168	PTPRJ/ADM/NPR1/VEGFA/CTNNBIP1/YES1/TJP1/MYLK3/OCLN/PLEC/PDE3A/SRC/ARHGAP35/BDKRB2	14
GO:0061028	BP	GO:0061028	establishment of endothelial barrier	14/2702	48/18800	0.00615184	0.0464908	0.0358168	RAP2C/RAP1B/ROCK2/VEGFA/ROCK1/PDE4D/TJP1/HPSE/RAP1A/RAPGEF2/S1PR2/FASN/ZDHHC21/RAPGEF1	14
GO:1902003	BP	GO:1902003	regulation of amyloid-beta formation	14/2702	48/18800	0.00615184	0.0464908	0.0358168	RTN2/TMED10/ROCK2/IGF1/ROCK1/SP1/GGA3/HAP1/PRNP/EFNA1/GSK3A/CHRNA7/SLC2A13/CLU	14
GO:0003018	BP	GO:0003018	vascular process in circulatory system	53/2702	263/18800	0.00616317	0.0464908	0.0358168	PTPRJ/PTGS2/ADM/NPR1/ROCK2/VEGFA/ITGA1/SLC16A1/CTNNBIP1/YES1/ABCC1/ROCK1/SLC2A3/TJP1/MYLK3/OCLN/SLC7A5/ABCG2/BMPR2/SLC27A1/SOD2/KLF2/LRP3/FGG/VSTM4/SLC1A5/SLC7A1/INSR/TFRC/SLC6A9/SLC5A3/PLEC/SLC5A6/PPARD/ARHGAP42/RHOA/AVPR2/SLC16A2/GJA5/PDE3A/SRC/ARHGAP35/SLC38A1/SLC5A1/CRP/SLC2A13/ZDHHC21/ADRB1/BDKRB2/SLC6A1/SLC29A4/OXTR/SLC29A1	53
GO:0051494	BP	GO:0051494	negative regulation of cytoskeleton organization	36/2702	165/18800	0.00616461	0.0464908	0.0358168	TAOK1/MET/NPM1/PFN1/MID1IP1/CAPZA2/SWAP70/GMFB/ADD3/TMOD3/SMAD4/TWF1/PIK3R1/TJP1/DLC1/WASF2/PFN2/ATXN7/CAMSAP1/PIK3CA/ARFGEF1/SHANK3/ARHGEF18/PRKCD/STMN1/SNCA/CAPZA1/MAP1B/MTPN/SSH3/FKBP4/SPTBN2/TTBK2/APC2/SSH1/RBM14	36
GO:0048705	BP	GO:0048705	skeletal system morphogenesis	47/2702	228/18800	0.00618409	0.0465808	0.0358861	ZEB1/ANKRD11/SIX4/SMAD3/SOX5/FREM1/TFAP2A/SOX6/PPARGC1B/ACVR2B/SOX9/TGFBR2/SOX11/HOXA9/SMAD2/MEF2C/AXIN2/PLEKHA1/MEF2D/ARID5B/MTHFD1L/MAPK14/MSX2/RARB/BMPR2/HOXA5/HOXD3/FMN1/FGFR1/PRKRA/RYK/HOXC8/CHSY1/TIPARP/SKI/SIX1/ALX4/HOXB6/CDX1/SGPL1/ATG9B/NAB2/MMP14/THRA/SMPD3/PDGFRA/HOXB2	47
GO:0043276	BP	GO:0043276	anoikis	11/2702	34/18800	0.00624199	0.0469595	0.0361779	ITGB1/SIK1/DAPK2/PDK4/PIK3CA/BCL2/ANKRD13C/STK11/ITGA5/TFDP1/SRC	11
GO:0140029	BP	GO:0140029	exocytic process	19/2702	73/18800	0.00625171	0.0469754	0.0361901	NLGN1/RAB10/CFTR/BLOC1S6/RAB8B/RAB13/VAMP3/NAPB/CTBP2/VPS18/SNCA/RAB12/RAB3D/STX11/RAB3B/SYT9/SNPH/OTOF/STXBP1	19
GO:0007411	BP	GO:0007411	axon guidance	48/2702	234/18800	0.00628179	0.0470867	0.0362759	ENAH/NFASC/APP/SEMA6D/YTHDF1/GLI2/FOXG1/VEGFA/EFNA5/RAC1/SMAD4/CXCL12/POU4F2/WNT3A/KIF5A/EFNB2/SEMA6A/CDK5R1/BCL11B/EMB/NFIB/RPS6KA5/BMPR2/SEMA4C/NPTN/PLXNC1/ROBO1/LMX1A/SEMA3E/DPYSL2/RYK/PAX6/NRP1/ALCAM/EFNA1/DAG1/DRGX/SEMA4G/SEMA4D/PLXNA4/UNC5B/ARHGAP35/SEMA3G/PLXNA2/RHOH/GATA3/GBX2/CYFIP1	48
GO:0045055	BP	GO:0045055	regulated exocytosis	48/2702	234/18800	0.00628179	0.0470867	0.0362759	NLGN1/GAB2/TMED10/RAP1B/PPP3CB/RAB10/AP1G1/REST/RIMS3/NR4A3/BLOC1S6/RABGEF1/RAP1A/PFN2/VAMP3/RAPGEF4/KIT/NAPB/CTBP2/GSK3B/RAB3GAP1/RAB27A/PTAFR/VPS18/CALM3/FBXL20/SNCA/PIK3CD/DNAJC5/RAB11FIP5/ARL8B/RPH3AL/RAB3D/IL4/PREPL/STX11/MYH9/CD84/SYT11/SYN1/SYT9/SNPH/SYT2/OTOF/STXBP1/RIMS4/CACNA1H/RIMS2	48
GO:0043090	BP	GO:0043090	amino acid import	15/2702	53/18800	0.0063268	0.0472578	0.0364077	ITGB1/ARL6IP1/ARL6IP5/SLC7A5/RGS4/SLC43A2/SLC1A5/SLC47A1/SLC7A1/SLC6A9/SLC7A11/TSPO2/SLC16A2/SLC36A1/SLC6A1	15
GO:0071385	BP	GO:0071385	cellular response to glucocorticoid stimulus	15/2702	53/18800	0.0063268	0.0472578	0.0364077	TFAP4/ZFP36L2/BCL2L11/HNRNPU/NR3C1/DDIT4/RPS6KB1/IGF1R/REST/CYP1B1/USP8/EIF4E/ZFP36L1/ERRFI1/ACVR1	15
GO:0007033	BP	GO:0007033	vacuole organization	40/2702	188/18800	0.00635429	0.0472578	0.0364077	UBXN2B/STX12/RAB14/HOOK3/GNPTAB/TPCN2/ATP6AP2/VPS4A/RAB1B/MAN2A1/SMCR8/ARFIP2/WDR45B/ATG16L1/ABCA1/RAB1A/RAB34/ATG14/TP53INP1/TMEM106B/BECN1/PIP4K2C/ULK1/SYNPO2/ARSB/RAB3GAP1/VPS18/PIP4K2A/ARL8B/VMP1/SCARB2/SH3GLB1/ATG9B/TP53INP2/LAMTOR1/SNX30/TBC1D14/RAB3GAP2/PIK3C3/RAB43	40
GO:0098739	BP	GO:0098739	import across plasma membrane	40/2702	188/18800	0.00635429	0.0472578	0.0364077	THBS1/ITGB1/ARL6IP1/KCNK5/SLC12A7/ARL6IP5/SLC2A3/CACNA1C/ATP1A3/SLC7A5/WNK1/KCNJ2/SLC9A6/SLC9A1/WNK3/SLC27A1/SLC24A2/RGS4/KCNJ6/SLC43A2/SLC1A5/SLC47A1/SLC7A1/IRS2/SLC6A9/SLC5A3/SLC5A6/PRNP/SLC7A11/CACNA1B/TSPO2/SLC16A2/SLC36A1/KCNJ11/HCN4/SLC5A1/CACNA2D1/SLC12A3/SLC6A1/SLC24A4	40
GO:0042987	BP	GO:0042987	amyloid precursor protein catabolic process	18/2702	68/18800	0.00635517	0.0472578	0.0364077	RTN2/TMED10/ROCK2/IGF1/ADAM17/APH1A/ROCK1/SP1/GGA3/ADAM10/HAP1/PRNP/EFNA1/DHCR24/GSK3A/CHRNA7/SLC2A13/CLU	18
GO:0042886	BP	GO:0042886	amide transport	57/2702	287/18800	0.00635846	0.0472578	0.0364077	ACSL4/IRS1/SOX4/PPP3CB/NEUROD1/EFNA5/SLC16A1/ACVR2B/PPP3CA/CFTR/ABCC1/SMAD2/REST/UBE2Q1/TM7SF3/HIF1A/ABCG2/RAB8B/CLOCK/RAF1/ABCA1/RAPGEF4/RAB1A/SLC27A1/PSAP/PTPRN2/RFX3/FGG/ENSA/SLC47A1/IRS2/SERP1/RAB11FIP5/SLC5A6/PPARD/RPH3AL/FFAR4/BMP8A/SLC7A11/SLC33A1/MIDN/NLGN2/PLEKHA3/HNF4A/SLC16A2/KCNJ11/SYT9/CDK16/OSBP/PLEKHA8/BRSK2/SMPD3/ABCB9/RIMS2/VAPA/PSMD9/RBP4	57
GO:0001738	BP	GO:0001738	morphogenesis of a polarized epithelium	23/2702	94/18800	0.00637718	0.0472578	0.0364077	ACTB/FZD6/ZDHHC7/VANGL2/SH3BP1/RAB10/RAC1/ERBB4/EXOC5/ZNRF3/PRICKLE2/DLG5/WDR1/RYK/RHOA/PRICKLE1/AJAP1/RSPO3/MLLT3/CELSR2/DVL3/BRSK2/ASTN2	23
GO:1901655	BP	GO:1901655	cellular response to ketone	23/2702	94/18800	0.00637718	0.0472578	0.0364077	TFAP4/NR3C1/DDIT4/GOLPH3/LARP1/ROCK2/EFNA5/CFTR/RPS6KB1/IGF1R/GNAI1/SGK1/CYP1B1/PRKAA1/USP8/KLF2/EIF4E/CDK4/ERRFI1/MYC/AR/SRC/PTGFR	23
GO:0035330	BP	GO:0035330	regulation of hippo signaling	8/2702	21/18800	0.00638122	0.0472578	0.0364077	WWC2/SOX11/VGLL4/MAPK14/DLG5/NF2/LIMD1/WWC3	8
GO:0044090	BP	GO:0044090	positive regulation of vacuole organization	8/2702	21/18800	0.00638122	0.0472578	0.0364077	BECN1/PIP4K2C/ULK1/RAB3GAP1/PIP4K2A/SH3GLB1/SNX30/RAB3GAP2	8
GO:0002011	BP	GO:0002011	morphogenesis of an epithelial sheet	16/2702	58/18800	0.00640714	0.0473662	0.0364912	PTEN/RREB1/LIN7C/PDCD10/ADAM17/SOX11/MSX2/ARHGAP12/RHOC/PHACTR4/ITGA5/RHOA/TOR1A/DAG1/ARHGAP35/HOXB2	16
GO:0060675	BP	GO:0060675	ureteric bud morphogenesis	17/2702	63/18800	0.00641136	0.0473662	0.0364912	SIX4/FGF2/BMP2/VEGFA/CTNNBIP1/SOX9/SMAD4/SALL1/WT1/BCL2/FMN1/WNT1/MYC/SIX1/DCHS1/LZTS2/GATA3	17
GO:0048880	BP	GO:0048880	sensory system development	74/2702	389/18800	0.00641889	0.0473662	0.0364912	PBX3/ZEB1/HIPK1/SMAD3/FGF2/TFAP2A/MAF/CABP4/PRDM1/FRS2/VEGFA/NEUROD1/AGTPBP1/SOX1/ACVR2B/SOX9/TGFB2/TGFBR2/SOX11/KLF4/YY1/SPRY2/POU4F2/FZD5/CACNA1C/BCL11B/HIF1A/SDK2/MAN2A1/CYP1B1/WT1/RARB/KDM2B/RAB18/BMPR2/PKNOX1/SKIL/WNT7B/NF1/GDF11/PHACTR4/RAB3GAP1/BCL2/ABCB5/VSTM4/C3/CLIC4/THRB/PAX6/EGFR/CDKN1B/NRP1/TGIF2/SPRY1/SLC7A11/CDKN1C/MITF/LPCAT1/SKI/ALDH1A2/MAX/NF2/ARHGEF15/TUB/MFRP/ARHGAP35/MED1/FLT…	74
GO:0007162	BP	GO:0007162	negative regulation of cell adhesion	60/2702	305/18800	0.00644985	0.0474695	0.0365708	PTEN/TNFRSF21/THBS1/SPRY4/BMP2/VEGFA/EFNA5/SWAP70/ANGPT2/CBFB/SERPINE1/PODXL/KLF4/RCC2/CXCL12/IRF1/PAWR/PAG1/PIK3R1/SEMA6A/DLC1/SH2B3/CYP1B1/WNK1/SOCS1/DLG5/RASA1/PLXNC1/PPARA/CD164/NF1/ZBTB7B/ACTN4/FGG/HMGB1/SEMA3E/ADAM10/ARHGDIA/PRKCD/WNT1/PRNP/MUC21/RHOA/IL4/IL20RB/AJAP1/NF2/BCAS3/FXYD5/SEMA4D/MMP14/RC3H1/SRC/PLXNA4/ZNF703/PLXNA2/NRARP/JAK3/PRDX2/TNFRSF14	60
GO:0003198	BP	GO:0003198	epithelial to mesenchymal transition involved in endocardial cushion formation	7/2702	17/18800	0.00650214	0.0474695	0.0365708	ENG/TGFB2/TGFBR2/SMAD4/MSX2/HEYL/ACVR1	7
GO:0010663	BP	GO:0010663	positive regulation of striated muscle cell apoptotic process	7/2702	17/18800	0.00650214	0.0474695	0.0365708	TP53/SMAD4/POU4F2/GATA6/MAP3K5/CAMK2D/CAMK2A	7
GO:0010666	BP	GO:0010666	positive regulation of cardiac muscle cell apoptotic process	7/2702	17/18800	0.00650214	0.0474695	0.0365708	TP53/SMAD4/POU4F2/GATA6/MAP3K5/CAMK2D/CAMK2A	7
GO:0033631	BP	GO:0033631	cell-cell adhesion mediated by integrin	7/2702	17/18800	0.00650214	0.0474695	0.0365708	ITGB1/ADAM9/SWAP70/PODXL/PIEZO1/WNK1/ITGA5	7
GO:0035855	BP	GO:0035855	megakaryocyte development	7/2702	17/18800	0.00650214	0.0474695	0.0365708	ZNF385A/FLI1/SH2B3/WASF2/KIT/PIP4K2A/MED1	7
GO:0051895	BP	GO:0051895	negative regulation of focal adhesion assembly	7/2702	17/18800	0.00650214	0.0474695	0.0365708	PTEN/THBS1/RCC2/DLC1/BCAS3/MMP14/SRC	7
GO:0098962	BP	GO:0098962	regulation of postsynaptic neurotransmitter receptor activity	7/2702	17/18800	0.00650214	0.0474695	0.0365708	NPTX2/HOMER1/NPTXR/NPTX1/SHISA9/SRC/DLGAP2	7
GO:0150118	BP	GO:0150118	negative regulation of cell-substrate junction organization	7/2702	17/18800	0.00650214	0.0474695	0.0365708	PTEN/THBS1/RCC2/DLC1/BCAS3/MMP14/SRC	7
GO:0008585	BP	GO:0008585	female gonad development	25/2702	105/18800	0.00665354	0.0485173	0.037378	NR2F2/NRIP1/VEGFA/EREG/UBB/KITLG/SMAD4/PLEKHA1/ARID5B/WT1/LFNG/ESR1/TAF4/KIT/ACSBG1/BCL2/INSR/TIPARP/MYC/SGPL1/MMP14/SRC/ATM/ZFP42/PDGFRA	25
GO:0051348	BP	GO:0051348	negative regulation of transferase activity	54/2702	270/18800	0.00671453	0.0489043	0.0376762	PTPRJ/TFAP4/NR2F2/TRIB1/PTEN/HNRNPU/NPM1/TP53/CDKN1A/PDCD4/EIF4A2/PPIA/SPRY4/BMP2/MLLT1/TNFAIP3/SPRY2/SH3BP5/SH2B3/SMCR8/GSKIP/HIPK3/STK38/NF1/PIP4K2C/CAMK2N1/GSK3B/PRKAR2A/SFN/PIP4K2A/PRKCD/SNCA/IRS2/IPO7/PLEC/PIK3CB/CDKN1B/ERRFI1/PAQR3/SPRY1/NCAPG2/MIDN/CDKN1C/YWHAG/NF2/GSK3A/CEP85/SRC/PTPRT/TRIB2/HEG1/ADAR/LIMK1/PTPRB	54
GO:0097485	BP	GO:0097485	neuron projection guidance	48/2702	235/18800	0.00681989	0.0495154	0.0381469	ENAH/NFASC/APP/SEMA6D/YTHDF1/GLI2/FOXG1/VEGFA/EFNA5/RAC1/SMAD4/CXCL12/POU4F2/WNT3A/KIF5A/EFNB2/SEMA6A/CDK5R1/BCL11B/EMB/NFIB/RPS6KA5/BMPR2/SEMA4C/NPTN/PLXNC1/ROBO1/LMX1A/SEMA3E/DPYSL2/RYK/PAX6/NRP1/ALCAM/EFNA1/DAG1/DRGX/SEMA4G/SEMA4D/PLXNA4/UNC5B/ARHGAP35/SEMA3G/PLXNA2/RHOH/GATA3/GBX2/CYFIP1	48
GO:0032570	BP	GO:0032570	response to progesterone	12/2702	39/18800	0.00683857	0.0495154	0.0381469	FOSL1/TXNIP/THBS1/TGFB2/IGF1R/GABRB1/CYP1B1/ABHD2/FOS/SRC/NCOA2/OXTR	12
GO:0045923	BP	GO:0045923	positive regulation of fatty acid metabolic process	12/2702	39/18800	0.00683857	0.0495154	0.0381469	PTGS2/IRS1/MID1IP1/ELOVL5/ABCD2/NR4A3/PPARA/IRS2/NR1H2/PPARD/APOA5/PPARGC1A	12
GO:0098815	BP	GO:0098815	modulation of excitatory postsynaptic potential	12/2702	39/18800	0.00683857	0.0495154	0.0381469	NLGN1/PTEN/APP/NLGN4X/S1PR2/RGS4/SHANK3/IGSF11/NLGN2/GRIN1/CHRNA7/RIMS2	12
GO:1904994	BP	GO:1904994	regulation of leukocyte adhesion to vascular endothelial cell	12/2702	39/18800	0.00683857	0.0495154	0.0381469	ETS1/NFAT5/KLF4/FUT4/CXCL12/FUT9/CHST4/IRAK1/PTAFR/TRAF6/RHOA/ZDHHC21	12
GO:0005667	CC	GO:0005667	transcription regulator complex	126/2784	483/19594	2.71756e-12	1.96208e-09	1.63626e-09	GATAD2B/XRCC6/FOSL1/CDK2/NFE2L2/TFAP4/PBX3/HOXA10/HNRNPAB/TBX18/POU2F1/ATF7IP/SIX4/SMAD3/SOX4/GATAD2A/MDM4/TP53/CCND1/MAF/TRIM28/HDGF/TCF3/NFAT5/TBPL1/NEUROD1/CREB1/ONECUT3/CTNNBIP1/KLF5/SOX9/SMAD5/CBFB/KLF4/SMAD4/IVNS1ABP/E2F3/SP1/SMAD2/YY1/REST/POU4F2/TRRAP/NAA15/TLE4/NCOR2/NR4A3/E2F6/CSNK2A1/HIF1A/TAF1D/PHF12/TEAD1/TBL1XR1/RBBP8/JAZF1/E2F8/MXD1/ESR1/CLOCK/PKNOX1/MIER1/SKIL/MEF2A/TAF4/RLIM/HDAC…	126
GO:0031252	CC	GO:0031252	cell leading edge	108/2784	416/19594	1.35411e-10	4.88833e-08	4.07658e-08	ENAH/PTPRJ/RAB3IP/APP/AAK1/GABRA4/SPATA13/WASF3/ACTB/ITGB1/ATP7A/MTMR9/MKLN1/SPRY4/SH3BP1/PPP1R9B/MPP2/PLCG2/CD2AP/ATP6AP2/ARHGAP31/NCKAP1/RAC1/KITLG/FSCN1/MYO5A/SWAP70/NEDD9/ARF6/PXN/ADAM17/PODXL/MYO6/CDH2/CDK6/ROCK1/CTNND1/KSR1/SPRY2/TWF1/NDEL1/PLEKHA1/PIEZO1/AMOT/KCNC4/CLIP1/SRGAP2/DLC1/TLN1/OCLN/MYO1C/PSD/MYLK/ARFIP2/WASF2/RAB13/ARHGEF26/NRBP1/DBN1/PIK3CA/RASA1/ATP6V1B2/MTMR6/SLC9A1/PDE4A/MCC…	108
GO:0030055	CC	GO:0030055	cell-substrate junction	108/2784	428/19594	7.96405e-10	1.76726e-07	1.47379e-07	ENAH/NFASC/ACTB/ITGB1/MPRIP/NPM1/PFN1/PPIA/SPRY4/ENG/RHOB/ARL2/ADAM9/DCTN4/RAB10/PTPN12/ITGA1/ITGB8/ARHGAP31/NCKAP1/RAC1/NEDD9/ARF6/YES1/PXN/ADAM17/CDH2/PAK4/SENP1/SNTB1/MAPK1/CNN2/TWF1/SDCBP/KIF23/EFNB2/G3BP1/DLC1/TLN1/YWHAQ/NUMB/LMLN/SH3KBP1/RAB21/SLC9A1/ITGA2/MTF2/GIT2/ACTN4/ACTC1/ZFYVE21/HSPA8/PCBP2/TNS1/SYNPO2/ITGA3/YWHAE/PRKAR2A/RPL12/YWHAB/LIMS1/ADAM10/CNN3/EGFR/PLEC/RRAS2/HMGA1/TNFSF13B/Y…	108
GO:0005925	CC	GO:0005925	focal adhesion	106/2784	419/19594	9.79092e-10	1.76726e-07	1.47379e-07	ENAH/NFASC/ACTB/ITGB1/MPRIP/NPM1/PFN1/PPIA/SPRY4/ENG/RHOB/ARL2/ADAM9/DCTN4/RAB10/PTPN12/ITGA1/ITGB8/ARHGAP31/NCKAP1/RAC1/NEDD9/ARF6/YES1/PXN/ADAM17/CDH2/PAK4/SENP1/SNTB1/MAPK1/CNN2/TWF1/SDCBP/KIF23/EFNB2/G3BP1/DLC1/TLN1/YWHAQ/NUMB/LMLN/SH3KBP1/RAB21/SLC9A1/ITGA2/MTF2/GIT2/ACTN4/ACTC1/ZFYVE21/HSPA8/PCBP2/TNS1/SYNPO2/ITGA3/YWHAE/PRKAR2A/RPL12/YWHAB/LIMS1/ADAM10/CNN3/EGFR/PLEC/RRAS2/HMGA1/TNFSF13B/Y…	106
GO:0001726	CC	GO:0001726	ruffle	55/2784	177/19594	6.70588e-09	9.68329e-07	8.07529e-07	PTPRJ/SPATA13/ITGB1/MTMR9/MKLN1/SPRY4/PPP1R9B/PLCG2/CD2AP/NCKAP1/RAC1/FSCN1/MYO5A/ARF6/ADAM17/PODXL/MYO6/CDK6/ROCK1/KSR1/SPRY2/TWF1/PLEKHA1/AMOT/CLIP1/DLC1/TLN1/MYO1C/PSD/ARFIP2/WASF2/ARHGEF26/RASA1/ATP6V1B2/MTMR6/PDE4A/MACF1/DIAPH1/EGFR/ARF4/ITGA5/PAK1/RHOA/APPL1/CLCN3/ARHGAP18/MYH9/NF2/EPS8L1/SRC/DBNL/CSPG4/FGD6/MYO10/CYFIP1	55
GO:0005769	CC	GO:0005769	early endosome	93/2784	389/19594	1.82661e-07	2.10777e-05	1.75775e-05	PTP4A1/APP/NEURL1B/STX12/RAB14/ATP7A/STEAP4/PTP4A2/RAB5C/RHOB/LDLR/ANKFY1/STX6/MYO5A/ARF6/CFTR/ZFYVE9/APH1A/MAPK1/RCC2/FZD5/VPS4A/ATP13A3/PLEKHF2/WNT3A/GGA3/MTMR4/RABGAP1L/RABGEF1/NSG2/NUMB/WASF2/PMEPA1/RNF11/SNX17/RAP1A/EPS15/SLC9A6/ARRDC3/MMGT1/VAMP3/ARC/RAB1A/RAB21/USP8/OCRL/RAB5B/VPS8/EHD1/APOC3/DNAJC22/VPS18/TFRC/CACNG7/VPS26A/KIF16B/EGFR/RAB11FIP5/HAP1/PLD3/NRP1/TMEM9B/LNPEP/ANKRD27/DERL2/F…	93
GO:0017053	CC	GO:0017053	transcription repressor complex	29/2784	76/19594	2.04354e-07	2.10777e-05	1.75775e-05	TFAP4/TBX18/MDM4/TP53/CCND1/HDGF/CTNNBIP1/SP1/REST/NCOR2/PHF12/TBL1XR1/RBBP8/JAZF1/MXD1/MIER1/RLIM/HDAC4/LIN9/CTBP2/SPEN/HMGB1/MDM2/DR1/SKI/MYC/MAX/JUND/ARID4A	29
GO:0036464	CC	GO:0036464	cytoplasmic ribonucleoprotein granule	64/2784	243/19594	4.34472e-07	2.72968e-05	2.27639e-05	LSM4/SAMD4A/DDX6/MBNL1/LSM14A/HNRNPAB/HNRNPU/ACTB/TARDBP/YTHDF1/CELF1/ATXN2/LARP1/ROCK2/ZC3H12C/RAC1/ROCK1/NUFIP2/AGO1/TOP1/MYH1/DCP2/HELZ/G3BP2/LARP4B/FXR2/G3BP1/UHMK1/UPF1/SOCS1/PATL1/DDX3Y/CLOCK/TNRC6B/ARC/CNOT7/TNRC6A/AGO3/MCC/DDX3X/POLI/EIF4E/ZFP36L1/APOBEC3A/OGFOD1/DDX19B/CNOT8/CKAP4/FXR1/SQSTM1/PAN3/PUM2/PUM1/PABPC4L/RPS4X/ZC3H12B/TDRKH/RBPMS/AGO4/UPF2/RC3H1/LIMD1/DYRK3/ZFAND1	64
GO:0061695	CC	GO:0061695	transferase complex, transferring phosphorus-containing groups	67/2784	259/19594	4.80468e-07	2.72968e-05	2.27639e-05	XRCC6/CDK2/CCNK/IRS1/POLR3F/CDKN1A/CCND1/TBPL1/ACVR2B/PHKA1/SOCS7/TGFBR2/MYO6/CDK6/IGF1R/CHUK/RPRD2/TRRAP/CCNE1/CAB39/PRKAB2/PIK3R1/CDK5R1/CDC73/SMCR8/CCNL1/SOCS1/SOCS3/PRKAA1/PIK3CA/CCNT2/CCND2/PIK3R3/TAF4/ATG14/CCNA2/BECN1/PFKP/ULK1/PEX2/PRKAR2A/ERC1/CDK4/CCNG1/INSR/POLE4/MAP3K5/PIK3CD/STK11/TAF1/SOCS2/PIK3CB/ACVR1/TAF8/PRPS1/CCNG2/TAF13/REV3L/CCNT1/CKS1B/MMS19/INSRR/RPRD1B/PHKA2/PIK3C3/TAF12/P…	67
GO:0034399	CC	GO:0034399	nuclear periphery	40/2784	127/19594	4.95976e-07	2.72968e-05	2.27639e-05	ATXN1/MORC3/HNRNPU/HNRNPA2B1/FIGN/TP53/SMC1A/DCAF7/YY1/LMNB1/RUNX1T1/MYB/PPIG/NCOR2/STAG2/SRPK1/LRIF1/BASP1/ATXN7/SATB1/ARFGEF1/CFL2/ATXN3/NUP205/PIAS4/TEP1/CLIC4/RAD21/PRKCD/CAD/SMC3/DNMT3A/PHB2/DAG1/SORBS1/CENPF/ZNF703/MORC2/NUP98/NUP93	40
GO:0016363	CC	GO:0016363	nuclear matrix	36/2784	109/19594	5.03619e-07	2.72968e-05	2.27639e-05	ATXN1/MORC3/HNRNPU/HNRNPA2B1/FIGN/TP53/SMC1A/DCAF7/YY1/LMNB1/RUNX1T1/MYB/PPIG/NCOR2/STAG2/SRPK1/LRIF1/BASP1/ATXN7/SATB1/ARFGEF1/CFL2/ATXN3/PIAS4/TEP1/CLIC4/RAD21/PRKCD/CAD/SMC3/DNMT3A/PHB2/SORBS1/CENPF/ZNF703/MORC2	36
GO:0042470	CC	GO:0042470	melanosome	36/2784	109/19594	5.03619e-07	2.72968e-05	2.27639e-05	ANXA11/ITGB1/ATP7A/SYPL1/RAB5C/TMED10/RAC1/MYO5A/SDCBP/CALU/RAB2A/ATP6V1B2/RAB1A/RAB5B/HSPA8/MREG/YWHAE/YWHAB/RAB27A/SLC1A5/RAB9A/PDIA6/TFRC/DNAJC5/YWHAZ/PDIA3/HSP90B1/ANKRD27/CCT4/FASN/SGSM2/MMP14/TMEM33/HSP90AA1/CD63/MFSD12	36
GO:0048770	CC	GO:0048770	pigment granule	36/2784	109/19594	5.03619e-07	2.72968e-05	2.27639e-05	ANXA11/ITGB1/ATP7A/SYPL1/RAB5C/TMED10/RAC1/MYO5A/SDCBP/CALU/RAB2A/ATP6V1B2/RAB1A/RAB5B/HSPA8/MREG/YWHAE/YWHAB/RAB27A/SLC1A5/RAB9A/PDIA6/TFRC/DNAJC5/YWHAZ/PDIA3/HSP90B1/ANKRD27/CCT4/FASN/SGSM2/MMP14/TMEM33/HSP90AA1/CD63/MFSD12	36
GO:0055038	CC	GO:0055038	recycling endosome membrane	33/2784	96/19594	5.29301e-07	2.72968e-05	2.27639e-05	RAP2C/STX12/RAB14/SCAMP4/RAB10/RAC1/ABHD17C/ARF6/CFTR/ATP13A3/GGA3/RAB11A/RAB8B/RAB13/SLC9A6/VAMP3/EHD1/OPTN/TFRC/RAB11FIP5/RAB11FIP4/PDIA3/RAB12/B2M/CMTM6/ATG9B/SYT11/ZDHHC2/MICALL1/TPCN1/EHD2/RAB4A/ABCB11	33
GO:1902911	CC	GO:1902911	protein kinase complex	37/2784	115/19594	7.31603e-07	3.52145e-05	2.93668e-05	XRCC6/CDK2/CCNK/IRS1/CDKN1A/CCND1/ACVR2B/PHKA1/TGFBR2/CDK6/IGF1R/CHUK/CCNE1/CAB39/PRKAB2/CDK5R1/SMCR8/CCNL1/PRKAA1/CCNT2/CCND2/CCNA2/ULK1/PRKAR2A/ERC1/CDK4/CCNG1/INSR/MAP3K5/STK11/ACVR1/CCNG2/CCNT1/CKS1B/MMS19/INSRR/PHKA2	37
GO:0005911	CC	GO:0005911	cell-cell junction	110/2784	497/19594	9.29161e-07	4.19284e-05	3.49658e-05	NFASC/AMOTL2/PTPRJ/APP/RAP2C/CADM1/ACTB/ITGB1/MTDH/VANGL2/SH3BP1/CCND1/PPP1R9B/MPP2/CDH6/RAP1B/LIN7C/FRS2/CD2AP/RAB10/VEGFA/EFNA5/CLDN12/SCN1A/FSCN1/PPP3CA/ADD3/PXN/ADAM17/TMOD3/PODXL/CDH2/PAK4/CTNND1/GRB2/MYH1/CNN2/FZD5/TWF1/SDCBP/YWHAH/POLDIP2/AMOT/ASH1L/EFNB2/PIK3R1/TJP1/TLN1/OCLN/WASF2/RAB13/KCNJ2/BMPR2/WDR1/RAPGEF2/DBN1/PIK3CA/SH3KBP1/SLC9A1/WNK3/FRMD6/KIT/STRN/CDCA3/MAGI3/FMN1/DSG3/LIMS1/CD…	110
GO:0016605	CC	GO:0016605	PML body	34/2784	105/19594	1.72278e-06	7.02363e-05	5.85729e-05	RNF111/PTEN/MORC3/HIPK1/TP53/UBE2I/SUMO2/KAT6A/SMC5/ZNF451/RPA1/TOPBP1/N4BP1/BASP1/PATL1/HIPK3/KLHL20/SATB1/WDFY3/TP53INP1/RAD51/PIAS4/SQSTM1/HMBOX1/RNF4/SKI/MAX/TRIM8/CHD3/TP53INP2/PPARGC1A/LRCH4/CIITA/MKNK2	34
GO:0055037	CC	GO:0055037	recycling endosome	53/2784	196/19594	1.75104e-06	7.02363e-05	5.85729e-05	AMOTL2/PANK1/APP/RAP2C/STX12/RAB14/ITGB1/SCAMP4/RAB10/RAC1/ABHD17C/MYO5A/ARF6/CFTR/AP1G1/ATP13A3/GGA3/AVL9/RAB11A/RABGEF1/RNF11/RAB8B/RAB13/SLC9A6/DENND6A/VAMP3/ULK1/EHD1/GPR161/OPTN/TFRC/RAB11FIP5/RAB11FIP4/PDIA3/RAB12/OR2A4/B2M/KCNK1/CMTM6/CLCN3/ATG9B/MCTP1/SYT11/ZDHHC2/MICALL1/VPS52/TPCN1/TBC1D14/ATP11A/EHD2/ITSN1/RAB4A/ABCB11	53
GO:0030027	CC	GO:0030027	lamellipodium	54/2784	202/19594	2.05651e-06	7.81473e-05	6.51702e-05	ENAH/RAB3IP/APP/SPATA13/WASF3/ACTB/ITGB1/SH3BP1/PPP1R9B/ARHGAP31/NCKAP1/RAC1/KITLG/FSCN1/SWAP70/NEDD9/PXN/PODXL/CDH2/ROCK1/CTNND1/PIEZO1/AMOT/SRGAP2/MYLK/WASF2/RAB13/NRBP1/DBN1/PIK3CA/SLC9A1/MCC/DDX3X/ACTC1/PHACTR4/WASL/PAK1/RHOA/ACTR3/NF2/DAG1/DPYSL3/CDC42BPA/DBNL/TSC1/CSPG4/ITSN1/LIMK1/APC2/FGD6/SSH1/IQGAP2/MYO10/CYFIP1	54
GO:0035770	CC	GO:0035770	ribonucleoprotein granule	65/2784	261/19594	2.90339e-06	0.000104812	8.74074e-05	LSM4/SAMD4A/DDX6/MBNL1/LSM14A/HNRNPAB/HNRNPU/ACTB/TARDBP/YTHDF1/CELF1/ATXN2/LARP1/ROCK2/ZC3H12C/RAC1/ROCK1/NUFIP2/AGO1/TOP1/MYH1/DCP2/HELZ/G3BP2/LARP4B/FXR2/G3BP1/UHMK1/UPF1/SOCS1/GRSF1/PATL1/DDX3Y/CLOCK/TNRC6B/ARC/CNOT7/TNRC6A/AGO3/MCC/DDX3X/POLI/EIF4E/ZFP36L1/APOBEC3A/OGFOD1/DDX19B/CNOT8/CKAP4/FXR1/SQSTM1/PAN3/PUM2/PUM1/PABPC4L/RPS4X/ZC3H12B/TDRKH/RBPMS/AGO4/UPF2/RC3H1/LIMD1/DYRK3/ZFAND1	65
GO:0005802	CC	GO:0005802	trans-Golgi network	64/2784	260/19594	5.21136e-06	0.000179172	0.000149418	CABP7/APP/RAB14/GOLPH3/ATP7A/SCAMP4/ATXN2/RHOBTB3/NMNAT2/RAB10/RAC1/STX6/HLA-DRB5/AP1G1/GOLT1A/FUT4/GGA3/FURIN/RAB6A/GCC2/RAB11A/FUT9/ARL5C/CHST4/NSG2/COG5/ARFIP2/RAB13/AFTPH/KLHL20/VAMP3/KIF13A/ARFGEF1/RAB21/TGOLN2/OCRL/BECN1/ARL1/USP6NL/YIPF5/C17orf75/OPTN/PI4K2B/RAB9A/AP1S1/YIPF4/ARL5B/RGP1/PREPL/ST3GAL1/ATG9B/SYT11/OSBP/VPS52/PLEKHA8/ATP11A/ATP8B2/NBEA/ATP8B3/CNST/HLA-DPB1/PAM/IGF2R/RAB43	64
GO:0030139	CC	GO:0030139	endocytic vesicle	79/2784	342/19594	5.99588e-06	0.000196774	0.000164098	ANXA11/STX12/RAB14/CLEC4E/ATP7A/RAB5C/LDLR/CD2AP/RAB10/EREG/UBB/STX6/HLA-DRB5/ARF6/CFTR/MYO6/LPAR1/FZD5/WNT3A/AMOT/SRGAP2/RAB11A/OCLN/RABGEF1/MYO1C/RAB8B/RAB13/RAPGEF2/VAMP3/ABCA1/EPN2/WNT7B/SH3KBP1/RAB34/TGOLN2/OCRL/ATG14/RAB5B/BECN1/EHD1/CTSS/GPR161/RAB9A/NOD2/TFRC/CAMK2D/EGFR/RAB11FIP5/RAB11FIP4/WNT1/EPGN/PDIA3/WASL/HSP90B1/FFAR4/MDM2/B2M/SCARB2/APPL1/CLCN3/AVPR2/CAMK2A/SYT11/SYT9/SYT2/ZDHHC5/…	79
GO:0016607	CC	GO:0016607	nuclear speck	91/2784	411/19594	7.76572e-06	0.000243776	0.000203295	GATAD2B/PLAG1/MAML3/PABPN1/HNRNPU/NR3C1/RREB1/U2AF2/FYTTD1/HIPK1/SON/GATAD2A/NRIP1/FOXO4/RNPS1/SETD1B/DDX39B/SRSF7/CRY2/KAT6A/AAGAB/SMC5/SMU1/DDX17/POU4F2/MEF2C/PNISR/RBBP6/YTHDC1/BAZ2A/PPIG/OIP5/SREK1/HIF1A/SRPK1/DDX42/SRSF11/RBM27/SGK1/ZBTB18/BASP1/MAPK14/MSX2/WT1/HBP1/CCNL1/ZNF217/PATL1/RAF1/PRKAA1/CNOT7/WAC/HDAC4/WBP4/SYNPO2L/RBM4B/POLI/CRNKL1/PRPF4/SF3B1/LUC7L2/MSL1/CKAP4/SRSF1/TIMM50/HP1BP3…	91
GO:0000151	CC	GO:0000151	ubiquitin ligase complex	71/2784	302/19594	9.21545e-06	0.000277232	0.000231195	APPBP2/FBXW7/UBE2A/KBTBD6/MKLN1/UBE2D4/FBXO31/ASB6/FBXO45/DCUN1D1/PCGF5/KCTD5/WDR26/SUGT1/DCAF7/CUL4A/ARIH1/UBR3/DYRK2/TMEM183A/RNF217/KLHDC10/KLHDC3/RNF11/ARMC8/FBXO8/KLHL42/FBXO48/KLHL20/KLHL3/DCUN1D3/CBX7/ANKIB1/FBXO10/ARIH2/FEM1C/BCOR/GID8/RMND5A/UBE2B/DCUN1D5/RAD51/MED7/UBE4A/FBXL20/CUL5/CDKN1B/FBXO44/DERL2/UBE2N/GAN/FBXL3/FBXO21/BMI1/CKS1B/FBXL17/ZSWIM6/UBR2/TSPAN17/WDTC1/USP47/CUL3/KCTD2/Z…	71
GO:0099572	CC	GO:0099572	postsynaptic specialization	78/2784	341/19594	9.99319e-06	0.000288603	0.000240678	NLGN1/KPNA2/CADM1/GABRA4/ATP7A/PPP1R9B/MPP2/FBXO45/LIN7C/MIB1/ABHD17C/ADD3/CDH2/ERBB4/CTNND1/CPEB4/CLSTN2/NLGN4X/CPEB3/GOPC/EFNB2/KPNA1/CACNA1C/FXR2/CDK5R1/SRGAP2/PSD/HOMER1/BMPR2/SEMA4C/DLG5/ARC/DBN1/NPTN/USP8/HSPA8/PCBP2/CAMK2N1/STRN/SHANK3/RPL12/EEF2K/ADAM10/CACNG7/SLC6A9/FXR1/MAP1B/PRNP/IGSF11/DROSHA/MINK1/NLGN2/PHB2/LZTS3/CAMK2A/SYT11/ZDHHC2/SYN1/DRP2/SHISA9/LRRC7/SRC/DLGAP2/BSN/LRP4/GRIN1/D…	78
GO:0014069	CC	GO:0014069	postsynaptic density	73/2784	318/19594	1.66625e-05	0.000462706	0.000385869	NLGN1/CADM1/ATP7A/PPP1R9B/MPP2/FBXO45/LIN7C/MIB1/ABHD17C/ADD3/CDH2/ERBB4/CTNND1/CPEB4/CLSTN2/NLGN4X/CPEB3/GOPC/EFNB2/KPNA1/CACNA1C/FXR2/CDK5R1/SRGAP2/PSD/HOMER1/BMPR2/SEMA4C/DLG5/ARC/DBN1/NPTN/USP8/PCBP2/CAMK2N1/STRN/SHANK3/RPL12/EEF2K/ADAM10/CACNG7/SLC6A9/FXR1/MAP1B/PRNP/IGSF11/DROSHA/MINK1/PHB2/LZTS3/CAMK2A/SYT11/ZDHHC2/SYN1/DRP2/SHISA9/LRRC7/SRC/DLGAP2/BSN/LRP4/GRIN1/DBNL/LRP8/SLITRK3/TSC1/DNM…	73
GO:0032587	CC	GO:0032587	ruffle membrane	30/2784	97/19594	1.89692e-05	0.000497345	0.000414756	PTPRJ/SPATA13/ITGB1/MTMR9/SPRY4/PPP1R9B/PLCG2/RAC1/ADAM17/MYO6/KSR1/SPRY2/TWF1/PLEKHA1/DLC1/TLN1/PSD/MTMR6/PDE4A/MACF1/DIAPH1/EGFR/ARF4/ITGA5/PAK1/RHOA/CLCN3/NF2/EPS8L1/SRC	30
GO:0098984	CC	GO:0098984	neuron to neuron synapse	78/2784	347/19594	1.92876e-05	0.000497345	0.000414756	NLGN1/CADM1/ATP7A/PPP1R9B/MPP2/FBXO45/LIN7C/MIB1/ABHD17C/ADD3/CDH2/ERBB4/CTNND1/CPEB4/CLSTN2/NLGN4X/CPEB3/GOPC/EFNB2/KPNA1/CACNA1C/FXR2/CDK5R1/SRGAP2/ATP1A3/PSD/HOMER1/BMPR2/SEMA4C/DLG5/ARC/DBN1/RAPGEF4/NPTN/USP8/PCBP2/CAMK2N1/STRN/SHANK3/RPL12/EEF2K/ADAM10/CACNG7/SLC6A9/FXR1/MAP1B/YWHAZ/PRNP/IGSF11/DROSHA/MINK1/NLGN2/PHB2/LZTS3/CAMK2A/SYT11/ZDHHC2/SYN1/SYT9/DRP2/SHISA9/LRRC7/SRC/DLGAP2/BSN/LRP4/…	78
GO:0032279	CC	GO:0032279	asymmetric synapse	73/2784	323/19594	2.90291e-05	0.000722724	0.000602709	NLGN1/CADM1/ATP7A/PPP1R9B/MPP2/FBXO45/LIN7C/MIB1/ABHD17C/ADD3/CDH2/ERBB4/CTNND1/CPEB4/CLSTN2/NLGN4X/CPEB3/GOPC/EFNB2/KPNA1/CACNA1C/FXR2/CDK5R1/SRGAP2/PSD/HOMER1/BMPR2/SEMA4C/DLG5/ARC/DBN1/NPTN/USP8/PCBP2/CAMK2N1/STRN/SHANK3/RPL12/EEF2K/ADAM10/CACNG7/SLC6A9/FXR1/MAP1B/PRNP/IGSF11/DROSHA/MINK1/PHB2/LZTS3/CAMK2A/SYT11/ZDHHC2/SYN1/DRP2/SHISA9/LRRC7/SRC/DLGAP2/BSN/LRP4/GRIN1/DBNL/LRP8/SLITRK3/TSC1/DNM…	73
GO:0032154	CC	GO:0032154	cleavage furrow	20/2784	55/19594	3.53152e-05	0.000849919	0.000708782	ITGB1/RHOB/ARF6/RAB11A/RACGAP1/PSD/MYLK/CEP55/RAB21/RHOC/SPIRE1/RAB11FIP4/OR2A4/RHOA/MYH9/FSD1/NF2/PLCD3/MASTL/SSH1	20
GO:0005635	CC	GO:0005635	nuclear envelope	100/2784	479/19594	3.71518e-05	0.000865278	0.000721591	RANGAP1/ANXA11/LMNB2/AKIRIN1/APP/PTGS2/BICD2/SMAD3/FAM169A/CSE1L/MTDH/TOR2A/MLX/CCND1/TMEM43/RIF1/UBE2I/DPY19L4/LRPPRC/MYO6/SENP1/GOLT1A/TMEM170A/LMNB1/POM121C/SDCBP/NDEL1/SUN2/GABRB1/XPO7/KPNA1/NUP50/AGPAT5/AGFG1/NOS1AP/MYO1C/TXLNG/PRICKLE2/NUP54/CCND2/MTMR6/WDFY3/TNKS/DUSP2/RGPD4/LBR/NUP205/CLCC1/AEN/OSBPL3/BCL2/DDX19B/CDK4/RAB40B/GATA6/MRPS23/CTDNEP1/INSR/NXT2/LRRC59/EGFR/IPO7/PARP1/PRNP/KPNA4…	100
GO:0031256	CC	GO:0031256	leading edge membrane	45/2784	175/19594	4.01101e-05	0.000904984	0.000754703	PTPRJ/GABRA4/SPATA13/ITGB1/MTMR9/SPRY4/PPP1R9B/MPP2/PLCG2/ATP6AP2/NCKAP1/RAC1/ADAM17/MYO6/KSR1/SPRY2/TWF1/PLEKHA1/PIEZO1/KCNC4/DLC1/TLN1/MYO1C/PSD/MTMR6/PDE4A/MACF1/VEZT/INSR/DIAPH1/EGFR/ARF4/TACR3/ITGA5/PAK1/RHOA/CLCN3/NF2/EPS8L1/GABRE/SHISA9/SRC/DDN/CSPG4/APC2	45
GO:0030136	CC	GO:0030136	clathrin-coated vesicle	48/2784	192/19594	4.9113e-05	0.00107453	0.000896096	PANK1/RAB14/AAK1/ATP7A/EPN1/TMED10/LDLR/EREG/STX6/HLA-DRB5/CLINT1/CFTR/MYO6/AP1G1/FZD5/GOPC/FURIN/SYNRG/STON2/NUMB/RAB8B/RAB13/AFTPH/VAMP3/EPN2/TGOLN2/OCRL/HSPA8/RAB27A/VPS18/ADAM10/TFRC/EGFR/DNAJC5/AP1S1/EPGN/SCARB2/GPR107/AVPR2/SYT11/SYT9/SYT2/DBNL/KIAA0319/ASTN2/HLA-DPB1/APOB/IGF2R	48
GO:0090575	CC	GO:0090575	RNA polymerase II transcription regulator complex	55/2784	230/19594	5.47372e-05	0.00116236	0.000969341	FOSL1/NFE2L2/HNRNPAB/POU2F1/SMAD3/MAF/TRIM28/TCF3/TBPL1/NEUROD1/CREB1/SMAD5/CBFB/SMAD4/E2F3/SMAD2/TRRAP/TLE4/E2F6/HIF1A/TEAD1/E2F8/CLOCK/TAF4/MED17/FOSL2/MED7/TFDP2/THRB/CREBZF/NR1H2/TAF1/HMGA1/MAFB/CEBPG/MED29/TAF8/FOS/TAF13/DR1/MYC/BACH2/TFDP1/NFYA/ASCC2/MAX/MXI1/JUND/MMS19/TCF7/MED1/TEAD2/PYGO2/RXRA/TAF12	55
GO:1902554	CC	GO:1902554	serine/threonine protein kinase complex	29/2784	99/19594	7.85503e-05	0.00162038	0.0013513	XRCC6/CDK2/CCNK/CDKN1A/CCND1/ACVR2B/PHKA1/TGFBR2/CDK6/CHUK/CCNE1/CAB39/CDK5R1/SMCR8/CCNL1/CCNT2/CCND2/CCNA2/ULK1/ERC1/CDK4/CCNG1/STK11/ACVR1/CCNG2/CCNT1/CKS1B/MMS19/PHKA2	29
GO:0098791	CC	GO:0098791	Golgi apparatus subcompartment	82/2784	385/19594	8.9061e-05	0.00178617	0.00148956	CABP7/MOB4/APP/GOLGA7/RAB14/GOLPH3/ATP7A/ST6GAL2/SAR1B/SCAMP4/ATXN2/RHOBTB3/NMNAT2/TMED2/B4GALT5/RAB10/RAC1/STX6/HLA-DRB5/APH1A/AP1G1/GOLT1A/FUT4/GGA3/FURIN/RAB6A/GCC2/RAB11A/FUT9/MAN2A1/ARL5C/CHST4/NSG2/COG5/ARFIP2/RAB13/AFTPH/KLHL20/VAMP3/KIF13A/ARFGEF1/RAB21/RAB34/TGOLN2/OCRL/BECN1/ARL1/USP6NL/YIPF5/C17orf75/ST3GAL2/OPTN/PI4K2B/RAB9A/FUT8/GALNT3/AP1S1/B4GALT7/YIPF4/CHSY1/ARL5B/RGP1/PREPL/ST3GA…	82
GO:0030135	CC	GO:0030135	coated vesicle	65/2784	290/19594	0.00010009	0.0019531	0.00162877	PANK1/APP/TMED5/RAB14/AAK1/ATP7A/SAR1B/EPN1/TMED10/TMED2/LDLR/EREG/MCFD2/STX6/HLA-DRB5/CLINT1/CFTR/MYO6/AP1G1/LMAN2/FZD5/GOPC/FURIN/SYNRG/TEX261/ERGIC2/STON2/NUMB/RAB8B/RAB13/AFTPH/VAMP3/EPN2/TGOLN2/OCRL/HSPA8/YIPF5/RAB27A/ERGIC1/PACS1/VPS18/ADAM10/TFRC/EGFR/DNAJC5/AP1S1/EPGN/IER3IP1/B2M/SCARB2/KDELR1/TMED4/GPR107/AVPR2/SYT11/SYT9/STX5/SYT2/DBNL/KIAA0319/ASTN2/CD59/HLA-DPB1/APOB/IGF2R	65
GO:0030496	CC	GO:0030496	midbody	49/2784	203/19594	0.00010614	0.00201665	0.00168177	ANXA11/HNRNPU/ARF6/CTNND1/RCC2/CPEB3/VPS4A/POLDIP2/KIF23/ARL8A/EXOC5/GNAI3/UHMK1/GNAI1/RACGAP1/VPS4B/KIF13A/BCL3/CEP55/USP8/VPS37B/ZFYVE26/TACC1/CLIC4/CYLD/CELF2/CHAMP1/PIK3CB/RAB11FIP4/ARL8B/HSP90B1/AGBL5/OR2A4/RHOA/SHCBP1/SH3GLB1/ARL2BP/TTC28/CENPF/IL16/WIZ/MICAL3/LZTS2/APC2/KEAP1/SSH1/PIK3C3/EXOC3/MBD5	49
GO:0098978	CC	GO:0098978	glutamatergic synapse	70/2784	319/19594	0.000110608	0.00204767	0.00170763	NLGN1/KPNA2/PPP2R2A/GRIK3/WASF3/ACTB/ITGB1/PFN1/FBXO45/PPP3CB/RAC1/DYNLL2/NPTX2/ABHD17C/PPP3CA/ARF6/ERBB4/CTNND1/CLSTN2/NLGN4X/WNT3A/EFNB2/KPNA1/PURA/RAB11A/NOS1AP/CAMK4/MAPK14/NUMB/HOMER1/RAP1A/PFN2/ARC/DBN1/NPTN/USP8/NAPB/ACTC1/HSPA8/SLITRK4/CTBP2/GSK3B/EIF4E/NPTXR/VPS18/ADAM10/FBXL20/CACNG7/FXR1/ARF4/YWHAZ/NPTX1/NRP1/RHOA/ELAVL4/CLCN3/PHB2/DAG1/DNM1/DRP2/SHISA9/SPTBN2/SRC/PPM1H/DLGAP2/BSN/STXB…	70
GO:0005819	CC	GO:0005819	spindle	84/2784	402/19594	0.000145409	0.00262464	0.00218879	UBXN2B/RANGAP1/ANXA11/ZNF207/PTP4A1/LSM14A/APP/HNRNPU/NR3C1/CDC14B/NPM1/SMC1A/RIF1/MZT1/CDC7/EPB41/DCTN4/HNF4G/NEDD9/MAPK1/RCC2/TOPBP1/SNCG/NDEL1/VPS4A/POLDIP2/KIF23/ARL8A/MAP4/XIAP/SPATA5/STAG2/RAB11A/TAF1D/RACGAP1/TBL1XR1/MAPK14/KLHL42/FAM83D/VPS4B/KATNAL1/HECW2/INO80/CEP350/KIF3A/TNKS/MTUS1/CALM1/CKAP2L/PHLPP2/RMDN1/DCUN1D5/CIAO1/POC1A/CALM3/RAD21/TFDP2/DIAPH1/CYLD/PPP2CB/CHAMP1/KIF16B/RAB11FI…	84
GO:0010494	CC	GO:0010494	cytoplasmic stress granule	24/2784	79/19594	0.00017025	0.00299806	0.0025002	DDX6/MBNL1/LSM14A/TARDBP/YTHDF1/CELF1/ATXN2/LARP1/ROCK1/NUFIP2/G3BP2/LARP4B/G3BP1/DDX3X/EIF4E/OGFOD1/DDX19B/PUM2/PUM1/PABPC4L/RBPMS/RC3H1/DYRK3/ZFAND1	24
GO:0030140	CC	GO:0030140	trans-Golgi network transport vesicle	13/2784	32/19594	0.000229129	0.00393883	0.00328475	RAB14/ATP7A/TMED10/AP1G1/GOPC/FURIN/SYNRG/RAB8B/RAB13/AFTPH/TGOLN2/AP1S1/IGF2R	13
GO:0098793	CC	GO:0098793	presynapse	98/2784	492/19594	0.000272439	0.00457445	0.00381482	FOSL1/NLGN1/ITSN2/APP/GRIK3/STX12/AAK1/ACTB/SYPL1/CABP4/FBXO45/LIN7C/RAB10/STX6/ARF6/APH1A/CDH2/ERBB4/CTNND1/NLGN4X/SNCG/ZNRF2/NDEL1/WNT3A/PNISR/RIMS3/EFNB2/FXR2/CDK5R1/STON2/BLOC1S6/SMCR8/RAB8B/RAB13/SEMA4C/PFN2/NPTN/TPRG1L/DMXL2/ITGA2/RAB5B/NF1/HSPA8/CTBP2/PTPRN2/ERC1/RAB40B/VPS18/CALM3/FBXL20/SNCA/SLC6A9/DNAJC5/FXR1/HAP1/RAB40C/PRNP/RAB12/RAB3D/CAD/YWHAG/CLCN3/STX11/NLGN2/TOR1A/RAB3B/PHB2/CNTN…	98
GO:0030665	CC	GO:0030665	clathrin-coated vesicle membrane	30/2784	111/19594	0.000290579	0.00476814	0.00397635	EPN1/LDLR/EREG/HLA-DRB5/CLINT1/CFTR/MYO6/AP1G1/FZD5/SYNRG/AFTPH/VAMP3/EPN2/TGOLN2/HSPA8/TFRC/EGFR/DNAJC5/AP1S1/EPGN/SCARB2/AVPR2/SYT11/SYT9/SYT2/DBNL/KIAA0319/HLA-DPB1/APOB/IGF2R	30
GO:0005942	CC	GO:0005942	phosphatidylinositol 3-kinase complex	12/2784	29/19594	0.00032456	0.00520739	0.00434266	SOCS7/PIK3R1/SOCS1/SOCS3/PIK3CA/PIK3R3/ATG14/BECN1/PIK3CD/SOCS2/PIK3CB/PIK3C3	12
GO:0030133	CC	GO:0030133	transport vesicle	82/2784	402/19594	0.000387216	0.00607761	0.00506837	RAB3IP/APP/STX12/RAB14/ATP7A/SYPL1/SAR1B/TMED10/TMED2/RAB10/MCFD2/IGF1/STX6/HLA-DRB5/APH1A/AP1G1/NDEL1/RAB1B/PLEKHF2/GOPC/FURIN/SYNRG/RAB6A/RAB11A/STON2/BLOC1S6/RAB8B/RAB13/SEMA4C/AFTPH/VAMP3/RAB1A/TPRG1L/DMXL2/TGOLN2/RAB5B/PTPRN2/PCSK2/SURF4/RAB27A/RAB40B/RAB9A/CRISPLD2/CALM3/SNCA/SLC6A9/DNAJC5/RAB11FIP5/HAP1/AP1S1/RAB40C/NPTX1/RAB12/ANKRD27/RPH3AL/RAB3D/B2M/KDELR1/CLCN3/STX11/TOR1A/RAB3B/MCTP1/…	82
GO:0005884	CC	GO:0005884	actin filament	30/2784	113/19594	0.000405315	0.00622633	0.00519239	ACTB/CD2AP/NCKAP1/RAC1/MYO5A/YES1/TPM3/MYO6/TWF1/PAWR/AMOT/MYO1C/DBN1/ACTC1/FMN1/VPS18/PDLIM3/DIAPH1/WASL/MARK2/PAK1/DPYSL3/SRC/WIPF3/DBNL/TSC1/APC2/KEAP1/EHBP1L1/RCSD1	30
GO:0099522	CC	GO:0099522	cytosolic region	8/2784	15/19594	0.000415141	0.00624442	0.00520748	FBXO45/HOMER1/DBN1/HSPA8/CTBP2/DAG1/PLCB3/HTT	8
GO:0015629	CC	GO:0015629	actin cytoskeleton	98/2784	499/19594	0.000454089	0.00669086	0.00557978	NEURL1B/ACTB/MPRIP/HNRNPC/PPP1R9B/LIMCH1/DCTN4/CD2AP/CAPZA2/PTPN12/NCKAP1/RAC1/DYNLL2/FSCN1/MYO5A/SWAP70/RTKN/YES1/PXN/ADAM17/TMOD3/TPM3/MYO6/CDH2/MYH1/SPRY2/CNN2/TOPBP1/TWF1/PAWR/ABL2/AMOT/TJP1/DLC1/MYLK3/MYO1C/MYLK/WASF2/ALG2/WDR1/KLHL20/ARC/DBN1/CFL2/MACF1/ACTN4/ACTC1/SYNPO2L/SYNPO2/ZNF268/FMN1/VPS18/MYO1F/PDLIM3/ALDOA/CLIC4/DIAPH1/SNCA/CNN3/CAPZA1/HAP1/WASL/SH3PXD2A/MTPN/FKBP15/MYO1H/MARK2/PA…	98
GO:0031519	CC	GO:0031519	PcG protein complex	13/2784	34/19594	0.000464181	0.00670277	0.00558972	EZH2/CBX6/PCGF5/JARID2/YY1/CBX7/SUZ12/SCML2/ASXL1/BMI1/ASXL3/ZFP42/PHC3	13
GO:0099524	CC	GO:0099524	postsynaptic cytosol	7/2784	12/19594	0.00047589	0.0067371	0.00561835	FBXO45/HOMER1/DBN1/HSPA8/DAG1/PLCB3/HTT	7
GO:0000307	CC	GO:0000307	cyclin-dependent protein kinase holoenzyme complex	16/2784	49/19594	0.000838468	0.0116418	0.00970858	CDK2/CCNK/CDKN1A/CCND1/CDK6/CCNE1/CDK5R1/CCNL1/CCNT2/CCND2/CCNA2/CDK4/CCNG1/CCNG2/CCNT1/CKS1B	16
GO:0032153	CC	GO:0032153	cell division site	21/2784	73/19594	0.000942193	0.0127501	0.0106328	ITGB1/RHOB/RTKN/ARF6/RAB11A/RACGAP1/PSD/MYLK/CEP55/RAB21/RHOC/SPIRE1/RAB11FIP4/OR2A4/RHOA/MYH9/FSD1/NF2/PLCD3/MASTL/SSH1	21
GO:0031901	CC	GO:0031901	early endosome membrane	40/2784	172/19594	0.000953606	0.0127501	0.0106328	STX12/RAB14/ATP7A/STEAP4/RAB5C/ARF6/CFTR/ZFYVE9/RCC2/FZD5/ATP13A3/PLEKHF2/WNT3A/GGA3/MTMR4/RABGEF1/NSG2/PMEPA1/EPS15/SLC9A6/MMGT1/ARC/RAB21/OCRL/RAB5B/EHD1/KIF16B/EGFR/RAB11FIP5/PLD3/TMEM9B/B2M/APPL1/CMTM6/CLCN3/SNX21/SNX30/TPCN1/KIAA0319/RAB4A	40
GO:0000932	CC	GO:0000932	P-body	25/2784	93/19594	0.000975235	0.0128022	0.0106763	LSM4/SAMD4A/DDX6/LSM14A/YTHDF1/AGO1/TOP1/DCP2/UPF1/PATL1/TNRC6B/CNOT7/TNRC6A/AGO3/EIF4E/ZFP36L1/APOBEC3A/CNOT8/SQSTM1/PAN3/PUM1/RBPMS/AGO4/RC3H1/LIMD1	25
GO:0031253	CC	GO:0031253	cell projection membrane	69/2784	339/19594	0.0011376	0.0146669	0.0122313	PTPRJ/GABRA4/SPATA13/ITGB1/ATP7A/MTMR9/SPRY4/PPP1R9B/MPP2/PLCG2/ATP6AP2/NCKAP1/RAC1/FSCN1/ARF6/ADAM17/PODXL/MYO6/SLC26A2/KSR1/SPRY2/TWF1/PLEKHA1/PIEZO1/KCNC4/DLC1/TLN1/MUC20/SLC7A5/MYO1C/ABCG2/PSD/MTMR6/PDE4A/MACF1/ITGA3/SHANK3/PHLPP2/EHD1/GPR161/VEZT/INSR/DIAPH1/EGFR/ARF4/SLC5A6/TACR3/ITGA5/FFAR4/TXNDC15/SLC7A11/PAK1/RHOA/KCNK1/CLCN3/NF2/EPS8L1/GABRE/SHISA9/SRC/SLC5A1/DDN/SLC6A19/CSPG4/APC2/BBS1…	69
GO:0120111	CC	GO:0120111	neuron projection cytoplasm	24/2784	89/19594	0.0011629	0.0147301	0.012284	RANGAP1/HNRNPAB/HNRNPU/GRIK3/AGTPBP1/NDEL1/ARL8A/KIF5A/PURA/UHMK1/HIF1A/BLOC1S6/ARC/RAB21/KIF3A/AP3S2/HSBP1/HAP1/ARL8B/DST/KIF1C/MAPK8IP3/MAP1A/TRAK2	24
GO:0030175	CC	GO:0030175	filopodium	27/2784	105/19594	0.00129844	0.0161633	0.0134793	ENAH/NLGN1/APP/SPATA13/ITGB1/PPP1R9B/KITLG/FSCN1/MYO5A/ARF6/PODXL/MYO6/TWF1/UBE2Q1/FXR2/UBE2K/ACTC1/ITGA3/CD302/OSBPL3/FXR1/NF2/DAG1/DMD/IQGAP2/MYO10/CYFIP1	27
GO:0032588	CC	GO:0032588	trans-Golgi network membrane	26/2784	100/19594	0.00133008	0.0162766	0.0135737	CABP7/APP/ATP7A/SCAMP4/RHOBTB3/STX6/HLA-DRB5/AP1G1/RAB6A/FUT9/NSG2/COG5/ARFIP2/AFTPH/VAMP3/KIF13A/ARL1/USP6NL/RAB9A/AP1S1/RGP1/ST3GAL1/VPS52/HLA-DPB1/IGF2R/RAB43	26
GO:0098858	CC	GO:0098858	actin-based cell projection	47/2784	217/19594	0.00181771	0.0218732	0.0182409	ENAH/NFASC/NLGN1/APP/SPATA13/ITGB1/ATP7A/PPP1R9B/SLC4A7/KITLG/FSCN1/MYO5A/ARF6/PODXL/MYO6/SLC26A2/TWF1/UBE2Q1/FXR2/UBE2K/MUC20/SLC7A5/MYO1C/ATP6V1B2/RHOC/ACTC1/ITGA3/CD302/OSBPL3/VEZT/MYO1F/CLIC4/FXR1/MYO1H/PDGFA/NF2/DAG1/STARD10/MYO7B/PDGFRA/OXTR/DMD/IQGAP2/ATP6V1E1/PKHD1L1/MYO10/CYFIP1	47
GO:0005938	CC	GO:0005938	cell cortex	63/2784	310/19594	0.00188678	0.0220315	0.018373	ACTB/MKLN1/PFN1/RHOBTB3/PPP1R9B/RHOB/EPB41/DCTN4/CAPZA2/KIAA1614/RAC1/FSCN1/RTKN/ADD3/NEDD9/ARF6/PXN/MYO6/CDH2/CTNND1/RIMS3/EXOC5/DLC1/GNAI1/ARFIP2/WDR1/NRBP1/ARC/DBN1/RHOC/ACTN4/TRIP10/CTBP2/SPIRE1/CD302/ERC1/MELK/SNCA/WASL/PARD6B/DST/TNFAIP2/TRAF6/RHOA/MYH9/NF2/SPTBN2/ACTR1A/BSN/MYL9/DBNL/AGTRAP/TSC1/MICAL3/FRYL/RIMS2/ITPR2/RHOH/ASTN2/DMD/EXOC3/MYO10/INSC	63
GO:1904115	CC	GO:1904115	axon cytoplasm	18/2784	62/19594	0.0018919	0.0220315	0.018373	RANGAP1/AGTPBP1/NDEL1/ARL8A/KIF5A/HIF1A/BLOC1S6/RAB21/KIF3A/AP3S2/HSBP1/HAP1/ARL8B/DST/KIF1C/MAPK8IP3/MAP1A/TRAK2	18
GO:0001650	CC	GO:0001650	fibrillar center	33/2784	140/19594	0.00200674	0.0229979	0.0191789	SAMD4A/SMARCA5/SPATA2/RREB1/NOLC1/MTDH/NRIP1/UBTF/MLLT1/IP6K1/CD2AP/TOP1/ZNRF2/PAFAH1B2/EN2/NFIC/CAMK4/NFIB/JAZF1/CC2D1A/KIT/FOXJ2/ORC6/MRI1/AFF4/COIL/KLF6/IMP4/UBE2N/BTBD10/TIMM13/MBD6/PRMT7	33
GO:0045335	CC	GO:0045335	phagocytic vesicle	32/2784	138/19594	0.0030562	0.0344777	0.0287524	ANXA11/STX12/RAB14/CLEC4E/ATP7A/RAB10/STX6/SRGAP2/RAB11A/MYO1C/RAB8B/VAMP3/ABCA1/RAB34/OCRL/ATG14/BECN1/CTSS/RAB9A/NOD2/RAB11FIP5/PDIA3/B2M/APPL1/CLCN3/SYT11/ZDHHC5/CYBB/STXBP1/PIK3C3/RAB43/CDC42EP4	32
GO:0048786	CC	GO:0048786	presynaptic active zone	20/2784	75/19594	0.00332101	0.0368887	0.030763	APP/CDH2/CTNND1/PNISR/RIMS3/NPTN/TPRG1L/CTBP2/ERC1/STX11/PHB2/CNTNAP1/SYT11/SYN1/PPFIA4/OTOF/BSN/STXBP1/RIMS4/RIMS2	20
GO:0031965	CC	GO:0031965	nuclear membrane	60/2784	300/19594	0.00347006	0.0378817	0.0315911	RANGAP1/LMNB2/AKIRIN1/PTGS2/SMAD3/FAM169A/MTDH/MLX/CCND1/TMEM43/RIF1/DPY19L4/LRPPRC/MYO6/SENP1/LMNB1/POM121C/SDCBP/SUN2/NUP50/NOS1AP/TXLNG/PRICKLE2/NUP54/CCND2/WDFY3/TNKS/DUSP2/LBR/NUP205/CLCC1/AEN/OSBPL3/BCL2/CDK4/GATA6/MRPS23/CTDNEP1/EGFR/PRNP/KPNA4/TOR1B/ZNF383/ALG14/PAK1/DCTN5/PUM2/PRICKLE1/EI24/TOR1A/GRK5/TMEM120B/DNAJB14/NUP98/OSBPL8/VAPA/MRPS14/THAP7/RETSAT/NUP93	60
GO:0005776	CC	GO:0005776	autophagosome	27/2784	112/19594	0.00351533	0.0378817	0.0315911	PLEKHM1/ATP6AP2/DAPK2/ATG16L1/NRBF2/WDFY3/ATG14/TP53INP1/BECN1/PIP4K2C/HSPA8/ULK1/UBQLN4/TECPR1/OPTN/VPS18/PIP4K2A/HAP1/SQSTM1/RAB12/VMP1/SH3GLB1/ATG9B/TP53INP2/TBC1D14/PIK3C3/HTT	27
GO:0005770	CC	GO:0005770	late endosome	57/2784	283/19594	0.00368038	0.0390252	0.0325447	RAB14/ATP7A/TPCN2/NMNAT2/RHOB/PLEKHM1/LDLR/NDFIP2/HLA-DRB5/MYO5A/MAPK1/VPS4A/ATP13A3/ARL8A/RAB11A/NSG2/RAP1A/VPS4B/VPS37A/RAPGEF2/DYNC1LI2/PSAP/VPS37B/TMEM106B/HSPA8/SPPL2A/MREG/CTSS/RAB27A/VPS18/RAB9A/INSR/EGFR/OSBPL11/SQSTM1/PLD3/ARL8B/ANKRD27/DERL2/SCARB2/CLCN3/VTA1/CD79A/VPS36/LAMTOR1/APOA5/SRC/MICALL1/CLEC16A/PIK3C3/ASTN2/HTT/STARD3NL/CD63/IGF2R/MFSD12/TMEM59	57
GO:0070603	CC	GO:0070603	SWI/SNF superfamily-type complex	22/2784	86/19594	0.00372956	0.0390252	0.0325447	GATAD2B/BCL7A/SMARCA5/INO80D/ARID1A/GATAD2A/PBRM1/DPF3/YY1/TRRAP/SMARCE1/DEK/CSNK2A1/BCL11B/BCL7B/SMARCA2/INO80/SF3B1/SMARCD1/ANP32E/CHD3/MTA1	22
GO:0000407	CC	GO:0000407	phagophore assembly site	11/2784	33/19594	0.00442728	0.0456643	0.0380813	STX12/RAB1B/WDR45B/ATG14/BECN1/ULK1/SQSTM1/VMP1/BCAS3/ATG9B/PIK3C3	11
GO:0140534	CC	GO:0140534	endoplasmic reticulum protein-containing complex	29/2784	125/19594	0.00461309	0.0469105	0.0391206	PIGQ/MLEC/ARL6IP1/SEC61A2/P4HA1/SEC63/MMGT1/SPTSSA/SEC61A1/PIGA/HSD17B12/EMC3/PDIA6/MAP3K5/PIGH/PDIA3/HSP90B1/EMC8/DERL2/ALG14/B2M/SPTLC2/EMC10/NPLOC4/ELOVL6/DNAJC10/HM13/PIGK/ABCB9	29
GO:0030669	CC	GO:0030669	clathrin-coated endocytic vesicle membrane	19/2784	72/19594	0.00469775	0.0470441	0.039232	LDLR/EREG/HLA-DRB5/CFTR/FZD5/VAMP3/EPN2/TGOLN2/TFRC/EGFR/EPGN/SCARB2/AVPR2/SYT9/SYT2/KIAA0319/HLA-DPB1/APOB/IGF2R	19
GO:0000791	CC	GO:0000791	euchromatin	17/2784	62/19594	0.00479197	0.0470441	0.039232	ELL2/TRIM28/TCF3/SETD5/CREB1/KLF4/SP1/POU4F2/TCF23/ESR1/PELP1/EXOSC10/AFF4/DNMT3A/BCAS3/PADI2/SUPT6H	17
GO:0009925	CC	GO:0009925	basal plasma membrane	51/2784	251/19594	0.00482169	0.0470441	0.039232	MET/CADM1/ATP7A/IDE/LIN7C/EPB41/SLC4A7/LDLR/SLC16A1/MAP4K2/CDH2/ABCC1/ERBB4/CNNM2/TJP1/PIANP/MUC20/SLC7A5/MYO1C/NUMB/WASF2/SLC9A1/SLC27A1/ITGA3/VSIG1/SLC1A5/MAP7/SLC47A1/SLC7A1/NOD2/TFRC/SLC6A9/EGFR/SLC5A6/PDGFB/DSTYK/DST/AJAP1/MPZ/DAG1/ORAI1/ST14/SLC41A1/SLC23A2/LRRC7/SLC38A1/OTOF/ABCC6/SLC29A4/EPPK1/SLC29A1	51
GO:0030662	CC	GO:0030662	coated vesicle membrane	38/2784	176/19594	0.00495749	0.047707	0.0397848	SAR1B/EPN1/TMED10/TMED2/LDLR/EREG/MCFD2/HLA-DRB5/CLINT1/CFTR/MYO6/AP1G1/FZD5/SYNRG/AFTPH/VAMP3/EPN2/TGOLN2/HSPA8/TFRC/EGFR/DNAJC5/AP1S1/EPGN/B2M/SCARB2/KDELR1/AVPR2/SYT11/SYT9/STX5/SYT2/DBNL/KIAA0319/CD59/HLA-DPB1/APOB/IGF2R	38
GO:1904949	CC	GO:1904949	ATPase complex	22/2784	88/19594	0.00502179	0.047707	0.0397848	GATAD2B/BCL7A/SMARCA5/INO80D/ARID1A/GATAD2A/PBRM1/DPF3/YY1/TRRAP/SMARCE1/DEK/CSNK2A1/BCL11B/BCL7B/SMARCA2/INO80/SF3B1/SMARCD1/ANP32E/CHD3/MTA1	22
GO:0140297	MF	GO:0140297	DNA-binding transcription factor binding	138/2773	470/18410	9.75999e-16	1.11264e-12	9.62643e-13	NLK/NFE2L2/LCOR/ETS1/TRIB1/ARID1A/ZBTB7A/PURB/HMGA2/ACTB/SMAD3/CRKL/NPM1/TP53/SIK1/MTDH/NRIP1/FOXO4/TOB2/MLX/NCOA3/TCF3/PPARGC1B/SETD3/ZMYND8/NEUROD1/CREB1/CRY2/KAT6A/KLF5/SOX9/KLF4/SMAD4/SP1/SMAD2/YY1/REST/HMGB2/MEF2C/DDX5/NFIA/YWHAH/RUNX1T1/MEF2D/TLE4/ZBTB8A/BAZ2A/PURA/SMARCE1/NCOR2/NR4A3/RBFOX2/NSD1/HIF1A/LRIF1/MAPK14/TXLNG/TCF23/RBBP8/ESR1/CNOT7/FOXP1/BCL3/MEF2A/TAF4/PPARA/HDAC4/MED17/ACTN4/B…	138
GO:0001228	MF	GO:0001228	DNA-binding transcription activator activity, RNA polymerase II-specific	124/2773	462/18410	2.6377e-11	1.08177e-08	9.35933e-09	FOSL1/PLAG1/NFE2L2/TFAP4/ZFX/ETS1/MYCN/PBX3/HOXA10/NR3C1/SIX4/RREB1/SMAD3/SOX4/TFAP2A/GMEB2/HOXA13/TP53/FOXO4/MAF/TCF3/NFAT5/SOX12/NEUROD1/HNF4G/CREB1/SOX1/ONECUT3/ZNF71/FLI1/ERG/KLF5/SOX9/SOX11/KLF4/SMAD4/PLAGL2/E2F3/SP1/SMAD2/YY1/POU4F2/IRF1/MEF2C/ZNF319/NFIA/MEF2D/ELK4/MYB/CREBRF/MTF1/NR4A3/NR2C2/BCL11B/STOX2/HIF1A/ZNF24/NFIC/HINFP/DMRT2/WT1/NFIB/ESR1/CLOCK/KLF13/HOXA5/MEF2A/CASZ1/PPARA/ZBTB7B…	124
GO:0061629	MF	GO:0061629	RNA polymerase II-specific DNA-binding transcription factor binding	100/2773	348/18410	3.61131e-11	1.08177e-08	9.35933e-09	NFE2L2/LCOR/ETS1/TRIB1/ARID1A/ZBTB7A/HMGA2/ACTB/SMAD3/CRKL/NPM1/TP53/MTDH/NRIP1/TOB2/MLX/NCOA3/TCF3/PPARGC1B/SETD3/NEUROD1/CREB1/CRY2/KAT6A/KLF4/SMAD4/SP1/SMAD2/REST/MEF2C/DDX5/YWHAH/MEF2D/ZBTB8A/BAZ2A/SMARCE1/NCOR2/NR4A3/NSD1/HIF1A/LRIF1/MAPK14/TCF23/RBBP8/ESR1/FOXP1/MEF2A/TAF4/PPARA/HDAC4/MED17/ACTN4/ID4/CTBP2/TACC1/STRN/ZNHIT3/GSK3B/SPEN/HMGB1/GATA6/NR1H2/TAF1/ASXL1/PARP1/HMGA1/PPARD/MIXL1/HIF…	100
GO:0004674	MF	GO:0004674	protein serine/threonine kinase activity	117/2773	430/18410	3.79567e-11	1.08177e-08	9.35933e-09	MAP3K9/CDK2/NLK/MAP3K8/TTN/MAP3K4/CCNK/TAOK1/HIPK1/AAK1/SIK1/ENG/RPS6KA4/MAPK10/CDC7/ROCK2/ACVR2B/PHKA1/DAPK2/CAMK1D/TGFBR2/MAP4K2/MAP3K11/CDK6/PPM1D/RPS6KB1/PAK4/ROCK1/RPS6KA3/MAP3K3/MAP2K6/MAPK1/KSR1/TOP1/CHUK/TLK1/TGFBR3/PRKAB2/BCKDK/DYRK2/CSNK1G3/MAPK4/MAP3K2/UHMK1/CSNK2A1/SRPK1/SGK1/MYLK3/CDKL2/CAMK4/MAPK14/WNK1/MYLK/IRAK1/RPS6KA5/BMPR2/RAF1/GRK6/PRKAA1/PRKACB/HIPK3/PIK3CA/STK38/WNK3/MAP3K1/…	117
GO:0001216	MF	GO:0001216	DNA-binding transcription activator activity	124/2773	466/18410	4.87265e-11	1.11096e-08	9.61195e-09	FOSL1/PLAG1/NFE2L2/TFAP4/ZFX/ETS1/MYCN/PBX3/HOXA10/NR3C1/SIX4/RREB1/SMAD3/SOX4/TFAP2A/GMEB2/HOXA13/TP53/FOXO4/MAF/TCF3/NFAT5/SOX12/NEUROD1/HNF4G/CREB1/SOX1/ONECUT3/ZNF71/FLI1/ERG/KLF5/SOX9/SOX11/KLF4/SMAD4/PLAGL2/E2F3/SP1/SMAD2/YY1/POU4F2/IRF1/MEF2C/ZNF319/NFIA/MEF2D/ELK4/MYB/CREBRF/MTF1/NR4A3/NR2C2/BCL11B/STOX2/HIF1A/ZNF24/NFIC/HINFP/DMRT2/WT1/NFIB/ESR1/CLOCK/KLF13/HOXA5/MEF2A/CASZ1/PPARA/ZBTB7B…	124
GO:0001221	MF	GO:0001221	transcription coregulator binding	41/2773	108/18410	4.62795e-09	8.79311e-07	7.6077e-07	NFE2L2/LCOR/ETS1/EZH2/ZBTB7A/RORA/SMAD3/HDGF/UBE2I/SMAD4/SP1/VGLL4/ZBTB8A/HIF1A/PHF12/ESR1/CCNT2/ZNF644/PPARA/MTF2/SUZ12/CTBP2/GATA6/THRB/PAX6/HMGA1/PPARD/FOS/CTCF/MYC/AR/SIX1/JUND/MED1/TEAD2/WIZ/EPAS1/RXRA/CREBBP/GATA3/THAP7	41
GO:0106310	MF	GO:0106310	protein serine kinase activity	96/2773	360/18410	6.62099e-09	1.03926e-06	8.99153e-07	MAP3K9/CDK2/NLK/MAP3K8/TTN/MAP3K4/TAOK1/HIPK1/AAK1/SIK1/RPS6KA4/MAPK10/CDC7/ROCK2/DAPK2/CAMK1D/MAP4K2/MAP3K11/CDK6/RPS6KB1/PAK4/ROCK1/RPS6KA3/MAP3K3/MAP2K6/MAPK1/KSR1/TLK1/DYRK2/CSNK1G3/MAPK4/MAP3K2/UHMK1/CSNK2A1/SRPK1/SGK1/CDKL2/CAMK4/MAPK14/WNK1/IRAK1/RPS6KA5/RAF1/PRKAA1/PRKACB/HIPK3/PIK3CA/STK38/WNK3/MAP3K1/SMG1/ULK1/HUNK/GSK3B/MAPKAPK5/CDK4/MELK/PDIK1L/PRKCD/MAP3K5/CSNK1G1/CAMK2D/STK11/TAF1/A…	96
GO:0004712	MF	GO:0004712	protein serine/threonine/tyrosine kinase activity	113/2773	446/18410	7.46561e-09	1.03926e-06	8.99153e-07	MAP3K9/CDK2/NLK/MAP3K8/TTN/MAP3K4/TAOK1/MET/HIPK1/AAK1/WEE1/SIK1/RPS6KA4/MAPK10/CDC7/ROCK2/ACVR2B/DAPK2/CAMK1D/YES1/MAP4K2/MAP3K11/CDK6/RPS6KB1/PAK4/ROCK1/ERBB4/IGF1R/RPS6KA3/MAP3K3/MAP2K6/MAPK1/KSR1/ABL2/TLK1/DYRK2/CSNK1G3/MAPK4/MAP3K2/UHMK1/CSNK2A1/SRPK1/SGK1/CDKL2/CAMK4/MAPK14/WNK1/IRAK1/RPS6KA5/RAF1/PRKAA1/PRKACB/HIPK3/PIK3CA/STK38/WNK3/KIT/MAP3K1/SMG1/ULK1/HUNK/GSK3B/MAPKAPK5/FGFR1/CDK4/MELK…	113
GO:0051020	MF	GO:0051020	GTPase binding	83/2773	298/18410	8.20465e-09	1.03926e-06	8.99153e-07	RANGAP1/RAB3IP/TNPO1/BICD2/ATP7A/CSE1L/PFN1/RHOBTB3/ROCK2/RASGRP3/ANKFY1/NCKAP1/MYO5A/RTKN/AP1G1/MAP3K11/ROCK1/RCC2/RIMS3/GGA3/EXOC5/XPO7/GCC2/SRGAP2/DOCK3/RABGAP1L/XPO6/RABGEF1/MYO1C/ARFIP2/RAP1A/ATG16L1/TNPO2/RASA1/ABCA1/RAPGEF4/ARHGAP1/RRAGD/EVI5L/PPP6R1/RAB34/DMXL2/KIF3A/OCRL/ATG14/BECN1/ULK1/PDE6D/RAB3GAP1/USP6NL/EHD1/ERC1/PEX5L/OPTN/DIAPH1/IPO7/RAB11FIP5/RAB11FIP4/ERRFI1/ANKRD27/RPH3AL/STRN…	83
GO:0001217	MF	GO:0001217	DNA-binding transcription repressor activity	88/2773	325/18410	1.28696e-08	1.44732e-06	1.25221e-06	ZBTB39/ZNF281/ZEB1/TBX18/NACC1/ZBTB7A/ZEB2/NR3C1/PURB/ZBTB20/SMAD3/TFAP2A/ZNF169/TP53/SOX6/MLX/HDGF/TCF3/PRDM1/JDP2/HIC2/SMAD5/YY1/REST/POU4F2/ZBTB10/ZBTB34/ZBTB8A/SALL1/E2F6/ZBTB21/FOXK1/MNT/ZBTB18/ZNF566/HINFP/MSX2/TGIF1/ZNF217/E2F8/MXD1/ZBTB4/FOXP1/HIC1/SKIL/SATB1/PPARA/CC2D1A/NACC2/ZNF529/MSC/TFEC/FOXK2/ZNF554/ZFP69B/ZNF85/ZNF439/ZBTB25/HEYL/ZNF148/PAX6/ZBTB37/ZBTB5/PPARD/NKX6-3/ZBTB46/CTCF/T…	88
GO:0003712	MF	GO:0003712	transcription coregulator activity	122/2773	497/18410	1.39654e-08	1.44732e-06	1.25221e-06	LCOR/MAML3/ETS1/AKIRIN1/EZH2/ARID1A/ATF7IP/RAP2C/HNRNPU/HMGA2/FGF2/TFAP2A/NPM1/MTDH/NRIP1/TOB2/CCND1/TRIM28/NCOA3/HDGF/MIER3/PPARGC1B/SETD3/ZMYND8/DPF3/KAT6A/IRF2BP2/PXN/BTG1/CBFB/ZNF451/DDX17/SUFU/HMGB2/PTPN14/TRRAP/PAWR/RUNX1T1/WNT3A/YAF2/TLE4/SMARCE1/HCFC2/NCOR2/ZMYND11/RBFOX2/NSD1/ARID5B/PHF12/BASP1/TBL1XR1/KDM2B/RBBP8/JAZF1/MIER1/SMARCA2/CNOT7/BCL3/MED12L/CNOT6/RLIM/MECP2/MED17/ACTN4/RYBP/BC…	122
GO:0031267	MF	GO:0031267	small GTPase binding	75/2773	267/18410	2.87653e-08	2.73271e-06	2.36431e-06	RANGAP1/TNPO1/BICD2/ATP7A/CSE1L/PFN1/RHOBTB3/ROCK2/RASGRP3/ANKFY1/NCKAP1/MYO5A/RTKN/AP1G1/MAP3K11/ROCK1/RCC2/RIMS3/GGA3/EXOC5/XPO7/GCC2/SRGAP2/DOCK3/RABGAP1L/XPO6/RABGEF1/MYO1C/ARFIP2/RAP1A/TNPO2/ABCA1/RAPGEF4/ARHGAP1/EVI5L/PPP6R1/RAB34/DMXL2/KIF3A/OCRL/ULK1/PDE6D/RAB3GAP1/USP6NL/EHD1/ERC1/PEX5L/OPTN/DIAPH1/IPO7/RAB11FIP5/RAB11FIP4/ERRFI1/ANKRD27/RPH3AL/STRN3/PAK1/RGP1/TBC1D13/SGSM2/KNTC1/ADCYAP1…	75
GO:0045296	MF	GO:0045296	cadherin binding	88/2773	333/18410	4.39713e-08	3.85594e-06	3.33612e-06	DDX6/RANGAP1/PTPRJ/BZW1/ITGB1/CRKL/MPRIP/PFN1/CDH6/LARP1/CD2AP/RAB10/PKM/ATIC/FSCN1/SWAP70/CLINT1/TMOD3/CDH2/PAK4/CTNND1/CNN2/TWF1/TJP1/CDK5R1/TLN1/EIF5/RSL1D1/ARFIP2/NUMB/WASF2/BMPR2/EPS15/DBN1/EPN2/ARHGAP1/RAB1A/STK38/MB21D2/USP8/CC2D1A/DDX3X/MACF1/PFKP/HSPA8/YWHAE/ABCF3/PAICS/ZC3HAV1/YWHAB/EHD1/SFN/ERC1/RPL34/CCS/ALDOA/KLC2/CNN3/LRRC59/CAPZA1/EGFR/PLEC/HDLBP/YWHAZ/ACVR1/MARK2/SH3GLB1/FASN/ARHG…	88
GO:0001227	MF	GO:0001227	DNA-binding transcription repressor activity, RNA polymerase II-specific	85/2773	321/18410	6.743e-08	5.49073e-06	4.75052e-06	ZBTB39/ZNF281/ZEB1/TBX18/NACC1/ZBTB7A/ZEB2/NR3C1/PURB/ZBTB20/TFAP2A/ZNF169/TP53/MLX/HDGF/TCF3/PRDM1/JDP2/HIC2/SMAD5/YY1/REST/POU4F2/ZBTB10/ZBTB34/ZBTB8A/SALL1/E2F6/ZBTB21/FOXK1/MNT/ZBTB18/ZNF566/HINFP/MSX2/TGIF1/ZNF217/E2F8/MXD1/ZBTB4/FOXP1/HIC1/SKIL/SATB1/PPARA/CC2D1A/NACC2/ZNF529/MSC/TFEC/FOXK2/ZNF554/ZFP69B/ZNF85/ZNF439/ZBTB25/HEYL/ZNF148/PAX6/ZBTB37/ZBTB5/PPARD/NKX6-3/ZBTB46/CTCF/TRPS1/MITF/S…	85
GO:0016922	MF	GO:0016922	nuclear receptor binding	45/2773	139/18410	2.22656e-07	1.69219e-05	1.46406e-05	LCOR/ARID1A/ZBTB7A/SMAD3/NRIP1/TOB2/NCOA3/PPARGC1B/CRY2/DDX5/YWHAH/BAZ2A/SMARCE1/NCOR2/NR4A3/NSD1/HIF1A/LRIF1/ESR1/FOXP1/MED17/ACTN4/CTBP2/TACC1/STRN/ZNHIT3/NR1H2/TAF1/ASXL1/PARP1/HMGA1/PHB2/BCAS3/FKBP4/JUND/MMS19/PPARGC1A/JMJD1C/SRC/MED1/NCOA2/PADI2/TACC2/RXRA/OASL	45
GO:0019003	MF	GO:0019003	GDP binding	29/2773	73/18410	2.6151e-07	1.86326e-05	1.61207e-05	RAP2C/RAB14/RAB5C/RHOB/RAP1B/TRIM23/RAB10/ARF6/NRAS/GNAI3/RAB2A/GNAI1/RAB8B/RAB18/RAP1A/RRAGD/RAB21/RAB5B/RASEF/RAB27A/RAB9A/RRAS2/KRAS/ARL8B/RAB12/RHOA/MIEF1/RAB3B/RAB4A	29
GO:0003714	MF	GO:0003714	transcription corepressor activity	56/2773	191/18410	3.45552e-07	2.31723e-05	2.00485e-05	LCOR/EZH2/ATF7IP/HNRNPU/HMGA2/TFAP2A/NRIP1/TOB2/CCND1/TRIM28/HDGF/MIER3/ZMYND8/IRF2BP2/ZNF451/SUFU/PAWR/RUNX1T1/YAF2/TLE4/NCOR2/ZMYND11/RBFOX2/NSD1/PHF12/BASP1/TBL1XR1/RBBP8/JAZF1/MIER1/CNOT7/BCL3/RLIM/MECP2/RYBP/BCOR/CTBP2/HSBP1/SPEN/PIAS4/HMGB1/MIER2/PBXIP1/SRSF2/DNMT3A/CBFA2T3/BTG2/BEND6/SF1/NAB2/LIMD1/MED1/MTA1/RERE/CREBBP/SFMBT1	56
GO:0001223	MF	GO:0001223	transcription coactivator binding	19/2773	40/18410	1.20791e-06	7.6501e-05	6.61878e-05	RORA/SMAD3/SMAD4/VGLL4/ZBTB8A/HIF1A/ESR1/CCNT2/PPARA/GATA6/THRB/PPARD/AR/SIX1/MED1/TEAD2/EPAS1/CREBBP/GATA3	19
GO:0005525	MF	GO:0005525	GTP binding	92/2773	379/18410	1.38293e-06	8.29759e-05	7.17899e-05	RAB39B/RAP2C/RAB14/NOLC1/SAR1B/RAB5C/RHOBTB3/RHOB/ARL2/NPR1/RAP1B/TRIM23/RAB10/RAC1/RTKN/ARF6/NRAS/RAB1B/ARL8A/GNAI3/RAB2A/DNAJC27/RAB6A/EIF5/RAB11A/GNAI1/GSPT1/TSR1/ARL5C/GTPBP3/GUF1/ARFIP2/RAB8B/RAB13/RAB18/RAP1A/RRAGD/RAB1A/RAB2B/RAB21/RAB34/RAB5B/RHOC/ATL3/RASEF/ARL1/URGCP/EHD1/MTG2/TUBD1/RAB27A/GBP4/RAB40B/RAB9A/INSR/RRAS2/ARF4/RAB40C/KRAS/ARL8B/RAB12/RAB3D/NUGGC/RHOA/ARL5B/IFI44L/AGAP1/RAB3…	92
GO:0001046	MF	GO:0001046	core promoter sequence-specific DNA binding	19/2773	42/18410	3.0337e-06	0.000172921	0.00014961	EZH2/POU2F1/NR3C1/NPM1/TP53/UBTF/TBPL1/REST/AGO1/BAZ2A/FOXP1/TAF4/PAX6/TAF1/FOS/KLF10/DR1/MYC/GBX2	19
GO:0008013	MF	GO:0008013	beta-catenin binding	30/2773	86/18410	4.09623e-06	0.000222367	0.00019239	PTPRJ/RORA/LZIC/SMAD3/FOXO4/CD2AP/CTNNBIP1/SOX9/PXN/CDH2/KLF4/SUFU/AXIN2/SALL1/TBL1XR1/NUMB/ESR1/DLG5/MED12L/GSK3B/KDM6B/AR/AJAP1/CALCOCO1/TCF7/AMER1/PTPRT/DVL3/APC2/SOX17	30
GO:0046332	MF	GO:0046332	SMAD binding	28/2773	78/18410	4.50289e-06	0.000233331	0.000201876	RNF111/ZBTB7A/PURB/HMGA2/SMAD3/BMP2/SMAD5/TGFBR2/SMAD4/SMAD2/YY1/DDX5/AXIN2/TGFBR3/PURA/PMEPA1/SKIL/MEF2A/TRIM33/PAX6/IPO7/PARP1/ACVR1/FOS/SKI/DROSHA/TGFBRAP1/USP15	28
GO:0019001	MF	GO:0019001	guanyl nucleotide binding	94/2773	401/18410	5.1924e-06	0.000246639	0.00021339	RAB39B/RAP2C/RAB14/NOLC1/SAR1B/RAB5C/RHOBTB3/RHOB/ARL2/NPR1/RAP1B/TRIM23/RAB10/RAC1/RTKN/ARF6/NRAS/RAB1B/ARL8A/GNAI3/RAB2A/DNAJC27/RAB6A/EIF5/RAB11A/GNAI1/GSPT1/TSR1/ARL5C/GTPBP3/GUF1/ARFIP2/RAB8B/RAB13/RAB18/RAP1A/RRAGD/RAB1A/RAB2B/RAB21/RAB34/RAB5B/RHOC/ATL3/RASEF/ARL1/URGCP/EHD1/MTG2/TUBD1/RAB27A/GBP4/RAB40B/RAB9A/INSR/RRAS2/ARF4/RAB40C/KRAS/ARL8B/RAB12/RAB3D/NUGGC/RHOA/ARL5B/IFI44L/AGAP1/MIEF…	94
GO:0032561	MF	GO:0032561	guanyl ribonucleotide binding	94/2773	401/18410	5.1924e-06	0.000246639	0.00021339	RAB39B/RAP2C/RAB14/NOLC1/SAR1B/RAB5C/RHOBTB3/RHOB/ARL2/NPR1/RAP1B/TRIM23/RAB10/RAC1/RTKN/ARF6/NRAS/RAB1B/ARL8A/GNAI3/RAB2A/DNAJC27/RAB6A/EIF5/RAB11A/GNAI1/GSPT1/TSR1/ARL5C/GTPBP3/GUF1/ARFIP2/RAB8B/RAB13/RAB18/RAP1A/RRAGD/RAB1A/RAB2B/RAB21/RAB34/RAB5B/RHOC/ATL3/RASEF/ARL1/URGCP/EHD1/MTG2/TUBD1/RAB27A/GBP4/RAB40B/RAB9A/INSR/RRAS2/ARF4/RAB40C/KRAS/ARL8B/RAB12/RAB3D/NUGGC/RHOA/ARL5B/IFI44L/AGAP1/MIEF…	94
GO:0003924	MF	GO:0003924	GTPase activity	81/2773	336/18410	7.62438e-06	0.000347672	0.000300802	RAB39B/RAP2C/RAB14/SAR1B/RAB5C/RHOBTB3/RHOB/ARL2/RAP1B/TRIM23/RAB10/RAC1/ARF6/NRAS/RAB1B/ARL8A/GNAI3/RAB2A/DNAJC27/RAB6A/RAB11A/GNAI1/GNG5/GSPT1/TSR1/ARL5C/GTPBP3/GUF1/RAB8B/RAB13/RAB18/RAP1A/RASA1/RRAGD/RAB1A/RAB2B/RAB21/RAB34/DDX3X/RAB5B/RHOC/ATL3/RASEF/RGS4/ARL1/MTG2/TUBD1/RAB27A/GBP4/RAB40B/RAB9A/RRAS2/ARF4/RAB40C/KRAS/ARL8B/RAB12/RAB3D/NUGGC/RHOA/ARL5B/AGAP1/RAB3B/RASL10A/GPN2/DNM1/ARHGAP35/…	81
GO:0043560	MF	GO:0043560	insulin receptor substrate binding	8/2773	10/18410	8.87677e-06	0.000382828	0.000331218	IGF1R/GRB2/PIK3R1/PIK3CA/INSR/PRKCD/PIK3CB/INSRR	8
GO:0019207	MF	GO:0019207	kinase regulator activity	61/2773	235/18410	9.06697e-06	0.000382828	0.000331218	TRIB1/CCNK/TAOK1/NPM1/CDKN1A/ELP3/SPRY4/CCND1/BMP2/DBF4/EFNA5/GMFB/SOCS7/MAP2K6/SPRY2/SH3BP5/CCNE1/CAB39/PIK3R1/MOB1A/CDK5R1/SMCR8/DNAJC3/WNK1/CCNL1/SOCS1/GSKIP/SOCS3/BMPR2/MOB1B/PIK3CA/CCNT2/CCND2/PIK3R3/DDX3X/CALM1/CCNA2/CAMK2N1/MOB3A/PRKAR2A/YWHAB/SFN/CDK4/CCNG1/CALM3/SNCA/STK11/SOCS2/CDKN1B/NCAPG2/MARK2/CDKN1C/CCNG2/BCL10/YWHAG/CCNT1/CKS1B/TAB1/PARP16/TRIB2/RHOH	61
GO:0030695	MF	GO:0030695	GTPase regulator activity	109/2773	488/18410	9.97004e-06	0.000391926	0.00033909	RANGAP1/RAB3IP/ITSN2/ARAP2/DENND5B/SPATA13/SYDE2/VAV3/SH3BP1/TBC1D22A/SBF1/RASGRP3/STXBP5L/ARHGAP31/RALGAPA2/SWAP70/RTKN/SRGAP1/RCC2/SH3BP5/SIPA1L2/IQSEC2/SRGAP2/DLC1/DOCK3/EIF5/AGFG1/RACGAP1/RABGAP1L/SMCR8/RABGEF1/PSD/ELMOD2/FBXO8/RGL1/RAP1A/ARHGEF26/DENND6A/RAPGEF2/RASA1/RAPGEF4/ARHGAP1/EVI5L/ARHGAP12/ARFGEF1/OCRL/GIT2/NF1/RGPD4/RGS4/PDE6D/PLEKHG4B/ARHGEF18/RAB3GAP1/USP6NL/TBC1D19/ARHGEF39/TBC1…	109
GO:0060589	MF	GO:0060589	nucleoside-triphosphatase regulator activity	109/2773	488/18410	9.97004e-06	0.000391926	0.00033909	RANGAP1/RAB3IP/ITSN2/ARAP2/DENND5B/SPATA13/SYDE2/VAV3/SH3BP1/TBC1D22A/SBF1/RASGRP3/STXBP5L/ARHGAP31/RALGAPA2/SWAP70/RTKN/SRGAP1/RCC2/SH3BP5/SIPA1L2/IQSEC2/SRGAP2/DLC1/DOCK3/EIF5/AGFG1/RACGAP1/RABGAP1L/SMCR8/RABGEF1/PSD/ELMOD2/FBXO8/RGL1/RAP1A/ARHGEF26/DENND6A/RAPGEF2/RASA1/RAPGEF4/ARHGAP1/EVI5L/ARHGAP12/ARFGEF1/OCRL/GIT2/NF1/RGPD4/RGS4/PDE6D/PLEKHG4B/ARHGEF18/RAB3GAP1/USP6NL/TBC1D19/ARHGEF39/TBC1…	109
GO:0019887	MF	GO:0019887	protein kinase regulator activity	54/2773	207/18410	2.48179e-05	0.00094308	0.000815943	TRIB1/CCNK/TAOK1/NPM1/CDKN1A/ELP3/SPRY4/CCND1/BMP2/DBF4/EFNA5/GMFB/MAP2K6/SPRY2/SH3BP5/CCNE1/CAB39/MOB1A/CDK5R1/SMCR8/DNAJC3/WNK1/CCNL1/SOCS1/GSKIP/SOCS3/BMPR2/MOB1B/PIK3CA/CCNT2/CCND2/DDX3X/CALM1/CCNA2/CAMK2N1/MOB3A/PRKAR2A/YWHAB/SFN/CDK4/CCNG1/CALM3/SNCA/STK11/CDKN1B/NCAPG2/MARK2/CDKN1C/CCNG2/YWHAG/CCNT1/CKS1B/PARP16/TRIB2	54
GO:0003925	MF	GO:0003925	G protein activity	17/2773	40/18410	2.75088e-05	0.00101161	0.000875238	RAP2C/RAB5C/RAP1B/RAB10/RAC1/NRAS/RAB1B/RAB11A/RAP1A/RAB1A/RAB5B/RAB27A/KRAS/ARL8B/RHOA/RASL10A/RAB4A	17
GO:0031625	MF	GO:0031625	ubiquitin protein ligase binding	71/2773	298/18410	4.06605e-05	0.00144853	0.00125325	TXNIP/NLK/RANGAP1/TRIB1/FBXW7/UBE2A/TMBIM6/SMAD3/FZD6/UBE2D4/TP53/CDKN1A/TRIM28/CACUL1/SUMO2/UBB/HLTF/LRPPRC/YOD1/SMAD5/CD40/SMAD2/FZD5/AXIN2/CUL4A/ARIH1/OTUB1/UBE2K/HIF1A/PRKACB/SH3KBP1/TNFRSF1B/USP13/BECN1/HSPA8/PCBP2/YWHAE/GSK3B/PRKAR2A/ATXN3/UBE2B/TRAF1/BCL2/PIAS4/PAX6/CUL5/EGFR/SQSTM1/YWHAZ/TANK/TRAF6/MDM2/UBE2N/BCL10/SKI/SYT11/NPLOC4/PPARGC1A/HM13/CUL3/TRIB2/WBP1L/HSP90AA1/RNF40/CUL2/RAD18/…	71
GO:0047485	MF	GO:0047485	protein N-terminus binding	32/2773	105/18410	4.63417e-05	0.0016009	0.00138508	TP53/GLRX/NCOA3/PDCD10/EPB41/DCTN4/ARF6/SDCBP/EXOC5/SMARCE1/NCOR2/CSNK2A1/YWHAQ/TBL1XR1/ALG2/CALM1/MECP2/ACTN4/PELP1/APTX/CALM3/PARP1/TRAF6/MDM2/PHB2/STX5/LRP8/STXBP1/TSC1/ATM/THAP7/HSPA1B	32
GO:0003713	MF	GO:0003713	transcription coactivator activity	64/2773	266/18410	6.99311e-05	0.00234475	0.00202865	MAML3/ETS1/ARID1A/RAP2C/FGF2/NPM1/MTDH/NRIP1/TRIM28/NCOA3/PPARGC1B/SETD3/KAT6A/CBFB/DDX17/HMGB2/WNT3A/YAF2/SMARCE1/HCFC2/ARID5B/SMARCA2/BCL3/MED12L/CNOT6/MED17/ACTN4/CTBP2/TACC1/LPIN2/HMGB1/MED7/KDM5A/TADA2B/SMARCD1/ASXL1/HMGA1/PBXIP1/SUPT7L/RNF4/BCL10/SERTAD2/NUCKS1/ARL2BP/RBPMS/CALCOCO1/TRIM8/CCAR2/MID2/MMS19/PPARGC1A/ATXN7L3/MED1/CIITA/NCOA2/MTA1/TAF12/NUP98/RERE/CREBBP/PSMD9/WDR77/FUS/RBM14	64
GO:0048156	MF	GO:0048156	tau protein binding	17/2773	43/18410	8.31697e-05	0.00270896	0.00234376	TAOK1/ACTB/ROCK2/ROCK1/SMAD2/PRKAA1/GSK3B/PPP2CB/SNCA/MARK2/GSK3A/FKBP4/TTBK2/BRSK2/HSP90AA1/MAP1A/CLU	17
GO:0019210	MF	GO:0019210	kinase inhibitor activity	24/2773	74/18410	0.000137067	0.00434046	0.00375532	TRIB1/NPM1/CDKN1A/SPRY4/GMFB/SPRY2/SH3BP5/SMCR8/DNAJC3/WNK1/SOCS1/GSKIP/SOCS3/CAMK2N1/PRKAR2A/YWHAB/SFN/SNCA/CDKN1B/NCAPG2/CDKN1C/YWHAG/TRIB2/RHOH	24
GO:0004860	MF	GO:0004860	protein kinase inhibitor activity	23/2773	70/18410	0.000150429	0.00463484	0.00401002	TRIB1/NPM1/CDKN1A/SPRY4/GMFB/SPRY2/SH3BP5/SMCR8/DNAJC3/WNK1/SOCS1/GSKIP/SOCS3/CAMK2N1/PRKAR2A/YWHAB/SFN/SNCA/CDKN1B/NCAPG2/CDKN1C/YWHAG/TRIB2	23
GO:0031489	MF	GO:0031489	myosin V binding	9/2773	16/18410	0.000164216	0.00492649	0.00426234	RAB39B/RAB14/RAB10/RAB6A/RAB11A/RAB27A/RAB3D/RAB3B/RAB6B	9
GO:0042826	MF	GO:0042826	histone deacetylase binding	35/2773	126/18410	0.000169661	0.00495933	0.00429076	LCOR/TFAP4/KPNA2/HOXA10/NACC1/TP53/NRIP1/CCND1/MIER3/PRDM1/SP1/MEF2C/MEF2D/NCOR2/HIF1A/MIER1/HIC1/BCL3/MEF2A/NACC2/HDAC4/ZBTB7B/BCOR/YWHAE/YWHAB/MIER2/PARP1/TRAF6/RAD9A/WDTC1/GCM1/MTA1/HSP90AA1/THAP7/HSPA1B	35
GO:0003779	MF	GO:0003779	actin binding	94/2773	439/18410	0.000201922	0.00575478	0.00497898	ENAH/TTN/HNRNPU/WASF3/ITGB1/MPRIP/PFN1/PPP1R9B/SETD3/EPB41/LIMCH1/CAPZA2/FSCN1/MYO5A/GMFB/ADD3/TMOD3/TPM3/MYO6/PHACTR2/SNTB1/MYH1/CNN2/TWF1/PAWR/YWHAH/ABL2/CDK5R1/TLN1/BCL7B/BLOC1S6/TRPC5/MYO1C/MYLK/WASF2/PFN2/WDR1/KLHL20/DBN1/KLHL3/INO80/CFL2/MACF1/ACTN4/TNS1/SYNPO2L/SYNPO2/SPIRE1/PHACTR4/SHANK3/FMN1/VPS18/MYO1F/PDLIM3/ALDOA/NOD2/DIAPH1/SNCA/CNN3/CAPZA1/EGFR/PLEC/MAP1B/WASL/FKBP15/DST/MYO1H/MYH9…	94
GO:0044389	MF	GO:0044389	ubiquitin-like protein ligase binding	71/2773	317/18410	0.000303695	0.00844419	0.00730582	TXNIP/NLK/RANGAP1/TRIB1/FBXW7/UBE2A/TMBIM6/SMAD3/FZD6/UBE2D4/TP53/CDKN1A/TRIM28/CACUL1/SUMO2/UBB/HLTF/LRPPRC/YOD1/SMAD5/CD40/SMAD2/FZD5/AXIN2/CUL4A/ARIH1/OTUB1/UBE2K/HIF1A/PRKACB/SH3KBP1/TNFRSF1B/USP13/BECN1/HSPA8/PCBP2/YWHAE/GSK3B/PRKAR2A/ATXN3/UBE2B/TRAF1/BCL2/PIAS4/PAX6/CUL5/EGFR/SQSTM1/YWHAZ/TANK/TRAF6/MDM2/UBE2N/BCL10/SKI/SYT11/NPLOC4/PPARGC1A/HM13/CUL3/TRIB2/WBP1L/HSP90AA1/RNF40/CUL2/RAD18/…	71
GO:0003727	MF	GO:0003727	single-stranded RNA binding	26/2773	87/18410	0.000324815	0.00872265	0.00754674	ATXN1/HNRNPF/LSM14A/HNRNPU/U2AF2/HNRNPC/CBX6/AQR/AGO1/PATL1/AGO3/DDX3X/ADARB2/CNBP/EXOSC10/PNPT1/RBMS3/FXR1/PAN3/ELAVL4/PABPC4L/RBPMS/AGO4/MSI2/STRBP/EIF4B	26
GO:0042974	MF	GO:0042974	nuclear retinoic acid receptor binding	11/2773	24/18410	0.000329012	0.00872265	0.00754674	NRIP1/NCOR2/NSD1/LRIF1/ACTN4/CTBP2/TACC1/NR1H2/ASXL1/HMGA1/MED1	11
GO:0032182	MF	GO:0032182	ubiquitin-like protein binding	32/2773	116/18410	0.000361465	0.00924822	0.00800146	UBXN2B/RNF111/FBXW7/UBE2A/SMAD3/DCUN1D1/JARID2/DDI2/TNFAIP3/USP5/N4BP1/GGA3/OTUB1/ZFAND2B/DCUN1D3/USP13/SOBP/PELP1/DCUN1D5/SQSTM1/SMARCAD1/MDM2/RNF4/UBE2N/CKS1B/ASCC2/TOM1L2/VPS36/UBA2/TP53INP2/NPLOC4/SERBP1	32
GO:0004879	MF	GO:0004879	nuclear receptor activity	18/2773	52/18410	0.000373174	0.00924822	0.00800146	NR2F2/RORA/NR3C1/HNF4G/NR4A3/NR2C2/RARB/ESR1/PPARA/THRB/NR1H2/NR6A1/PPARD/AR/HNF4A/RORC/THRA/RXRA	18
GO:0098531	MF	GO:0098531	ligand-activated transcription factor activity	18/2773	52/18410	0.000373174	0.00924822	0.00800146	NR2F2/RORA/NR3C1/HNF4G/NR4A3/NR2C2/RARB/ESR1/PPARA/THRB/NR1H2/NR6A1/PPARD/AR/HNF4A/RORC/THRA/RXRA	18
GO:1990841	MF	GO:1990841	promoter-specific chromatin binding	20/2773	62/18410	0.000520631	0.0126281	0.0109257	EZH2/HNRNPU/SMAD3/TP53/FOXO4/GLI2/TRIM28/PRDM1/KLF4/POU4F2/DDX5/SUZ12/MECP2/WDR13/DNMT1/RBL2/BMI1/MED1/ZNF609/NUP98	20
GO:0005085	MF	GO:0005085	guanyl-nucleotide exchange factor activity	52/2773	223/18410	0.000699352	0.0166096	0.0143705	RAB3IP/ITSN2/DENND5B/SPATA13/VAV3/SBF1/RASGRP3/SWAP70/RCC2/SH3BP5/IQSEC2/DOCK3/SMCR8/RABGEF1/PSD/FBXO8/RGL1/RAP1A/ARHGEF26/DENND6A/RAPGEF2/RAPGEF4/ARFGEF1/PLEKHG4B/ARHGEF18/RAB3GAP1/ARHGEF39/DENND2C/ARF4/SOS2/VAV2/ANKRD27/MCF2L2/NET1/RGP1/EPS8L1/LAMTOR1/ARHGEF15/ARHGEF12/MCF2L/ARHGEF37/ADRB1/RAPGEFL1/IQSEC3/RALGDS/OBSCN/ITSN1/RHOU/RASGRF2/RAB3GAP2/FGD6/RAPGEF1	52
GO:0004709	MF	GO:0004709	MAP kinase kinase kinase activity	11/2773	26/18410	0.000761388	0.0177139	0.0153259	MAP3K9/MAP3K8/MAP3K4/MAP3K11/MAP3K3/MAP3K2/RAF1/MAP3K1/MAP3K5/EGFR/ARAF	11
GO:0019208	MF	GO:0019208	phosphatase regulator activity	30/2773	111/18410	0.000786278	0.0179271	0.0155104	PPP2R2A/ZEB2/PPP1R9B/BMP2/FRS2/SBF1/PPP2R1B/PPP1R11/PHACTR2/SET/MAP2K6/PPP2R5E/PPP2R5C/PPP1R15B/ARPP19/BMPR2/PPP6R1/MTMR12/CALM1/PHACTR4/SH3RF2/ENSA/CALM3/PPP1R37/ANP32E/PPP1R14D/PPP4R1L/ELFN2/EIF2AK2/PPP1R15A	30
GO:0030374	MF	GO:0030374	nuclear receptor coactivator activity	18/2773	56/18410	0.00102	0.0224408	0.0194155	ETS1/FGF2/NCOA3/PPARGC1B/CNOT6/MED17/ACTN4/TACC1/HMGA1/RNF4/CALCOCO1/CCAR2/PPARGC1A/ATXN7L3/MED1/NCOA2/WDR77/RBM14	18
GO:0019211	MF	GO:0019211	phosphatase activator activity	10/2773	23/18410	0.00102362	0.0224408	0.0194155	BMP2/FRS2/MAP2K6/PPP2R5E/PPP2R5C/BMPR2/CALM1/PHACTR4/CALM3/PPP1R15A	10
GO:0005159	MF	GO:0005159	insulin-like growth factor receptor binding	8/2773	16/18410	0.00108299	0.0232945	0.0201542	IRS1/IGF1/YWHAH/PIK3R1/SOCS1/INSR/SOCS2/YWHAG	8
GO:0000287	MF	GO:0000287	magnesium ion binding	51/2773	222/18410	0.00111457	0.0234723	0.020308	CDK2/NLK/MAP3K8/WEE1/SIK1/RPS6KA4/PGM3/HPRT1/PKM/RPS6KA3/ABL2/DYRK2/PPM1B/SRPK1/GNAI1/AASDHPPT/MTHFD2/MTPAP/RPS6KA5/DUT/PRKACB/STK38/MSH6/FOXK2/PDXK/MTG2/NT5C3A/SUCLA2/MAP3K5/SNCA/STK11/CERK/PRPS1/MARK2/UBA2/OXSR1/THTPA/CDC42BPA/DYRK3/RPS6KA1/TPPP/ATP11A/MORC2/ATP8B2/BRSK2/ATP8B3/ALPI/ARF1/COMT/SIK2/IDH2	51
GO:0005543	MF	GO:0005543	phospholipid binding	95/2773	467/18410	0.00113244	0.0234723	0.020308	ZCCHC14/ANXA11/ZCCHC2/ARAP2/GOLPH3/THBS1/GAB2/TPCN2/PFN1/EPN1/EPB41/ANKFY1/SNX24/CLINT1/ZFYVE9/LPAR1/TWF1/SDCBP/PLEKHF2/GGA3/OGT/TLN1/RACGAP1/PHF12/GRAMD1B/PSD/ARFIP2/WDR45B/KCNJ2/SNX17/PFN2/PHLDA3/RAPGEF2/ABCA1/EPN2/SLC9A1/WDFY3/PSAP/NF1/ZFYVE26/PHLDA1/HSPA8/MREG/OSBPL2/APOC3/TECPR1/SNX22/PTAFR/HMGB1/TRIM72/FUNDC2/SNCA/VDAC1/KIF16B/MAP1B/SESTD1/SH3PXD2A/SCARB2/APPL1/PLEKHA3/AGAP1/TOM1L2/BCAS3/OS…	95
GO:0042393	MF	GO:0042393	histone binding	56/2773	250/18410	0.00123811	0.0252045	0.0218066	SMARCA5/MORC3/NPM1/MLLT1/ZMYND8/PHF13/DPF3/KAT6A/JARID2/SET/PHF19/BAZ2A/ZMYND11/PHIP/DEK/NASP/AIRE/HINFP/TBL1XR1/SMARCA2/MLLT10/INO80/TNKS/MTF2/SUZ12/MSH6/MLLT6/BRD3/LRWD1/SCML2/USP49/KDM5A/SNCA/IPO7/TAF1/SPTY2D1/NCAPG2/ASF1A/KAT6B/ANP32E/PTMS/CKS1B/BCAS3/CHD3/MLLT3/WDTC1/PRMT7/NAP1L4/CHD2/ATAD2B/PYGO2/PHC3/SUPT6H/THAP7/USP15/SFMBT1	56
GO:0035259	MF	GO:0035259	nuclear glucocorticoid receptor binding	7/2773	13/18410	0.00129412	0.0258825	0.0223933	SMAD3/NRIP1/YWHAH/NCOR2/NR4A3/TACC1/FKBP4	7
GO:0016303	MF	GO:0016303	1-phosphatidylinositol-3-kinase activity	6/2773	10/18410	0.00140969	0.0277076	0.0239723	PIK3CA/PIK3R3/PIK3CD/PIK3CB/ATM/PIK3C3	6
GO:0005160	MF	GO:0005160	transforming growth factor beta receptor binding	10/2773	24/18410	0.00151976	0.0288754	0.0249827	SMAD3/ENG/TGFB2/TGFBR2/SMAD2/TGFBR3/BAMBI/TGFBRAP1/INHBC/USP15	10
GO:0070412	MF	GO:0070412	R-SMAD binding	10/2773	24/18410	0.00151976	0.0288754	0.0249827	SMAD3/SMAD4/SMAD2/DDX5/PMEPA1/TRIM33/PAX6/PARP1/FOS/DROSHA	10
GO:0017022	MF	GO:0017022	myosin binding	21/2773	72/18410	0.00165013	0.0308385	0.0266811	RAB39B/RAB14/SPATA6/LIMCH1/RAB10/STXBP5L/RAB6A/RAB11A/ARFGEF1/ACTC1/RAB27A/VEZT/HAP1/RAB3D/RHOA/RAB3B/MYL9/RAB6B/TRAK2/DMD/SPATA6L	21
GO:0044325	MF	GO:0044325	transmembrane transporter binding	32/2773	127/18410	0.00191102	0.0344826	0.029834	PPP1R9B/CHERP/CABP4/YES1/YWHAH/GOPC/PDE4D/RIMS3/HOMER1/NPTN/CALM1/ACTN4/KCNAB1/YWHAE/PACS1/CALM3/DIAPH1/VDAC1/CAMK2D/SLC5A3/HAP1/YWHAZ/PRNP/LRRC55/KCNJ11/SRC/RIMS4/STAC/GPD1L/RIMS2/ITPR2/HTT	32
GO:0140104	MF	GO:0140104	molecular carrier activity	21/2773	73/18410	0.00199326	0.0344826	0.029834	TNPO1/KPNA2/ATP7A/CSE1L/FXN/KPNA6/XPO7/KPNA1/KPNA5/XPO6/MMGT1/TNPO2/HSPA8/OXA1L/SCO1/EMC3/COX17/KPNA4/EMC8/EMC10/CLU	21
GO:0016538	MF	GO:0016538	cyclin-dependent protein serine/threonine kinase regulator activity	16/2773	50/18410	0.00200764	0.0344826	0.029834	CCNK/CDKN1A/CCND1/CCNE1/CDK5R1/CCNL1/CCNT2/CCND2/CCNA2/CDK4/CCNG1/CDKN1B/CDKN1C/CCNG2/CCNT1/CKS1B	16
GO:0030159	MF	GO:0030159	signaling receptor complex adaptor activity	16/2773	50/18410	0.00200764	0.0344826	0.029834	SPATA2/IRS1/GAB2/SPAG9/FRS2/G3BP2/PIK3R1/SH2B3/CARD10/DLG5/GRB10/SHANK3/GNB4/MMS19/SORBS1/MAPK8IP3	16
GO:0019903	MF	GO:0019903	protein phosphatase binding	36/2773	148/18410	0.00201808	0.0344826	0.029834	MET/MTMR9/TP53/PPP1R9B/PPP3CB/ITGA1/PPP1R11/PXN/CDH2/RPS6KB1/GRB2/MTMR4/PIK3R1/ARPP19/MAPK14/PPP6R1/SLC9A1/KIF3A/AKAP11/STRN/YWHAE/PHACTR4/SH3RF2/BCL2/ENSA/MAP3K5/IRS2/EGFR/CDKN1B/HSP90B1/STRN3/PTPRT/MASTL/JAK3/PPP1R15A/MFHAS1	36
GO:0030674	MF	GO:0030674	protein-macromolecule adaptor activity	65/2773	305/18410	0.00202661	0.0344826	0.029834	APPBP2/SPATA2/IRS1/FBXW7/BICD2/STX12/NOLC1/GAB2/CRKL/GATAD2A/SPAG9/FRS2/NAPG/DCAF7/STX6/FSCN1/APH1A/AP1G1/KLF4/GRB2/KSR1/SDCBP/SUN2/CUL4A/PAG1/G3BP2/PIK3R1/ST13/KLHDC10/SH2B3/STON2/KLHDC3/CARD10/HOMER1/DLG5/VAMP3/BCL3/GRB10/SLC9A1/NAPB/FEM1C/HSPA8/SYNPO2/SHANK3/MAVS/GNB4/OPTN/VPS18/CUL5/SOCS2/AP1S1/STX11/CNTLN/MYH9/FKBP4/MMS19/SORBS1/STX5/MAPK8IP3/RAD50/MAP1A/DGCR8/CUL2/COL19A1/INSC	65
GO:0051219	MF	GO:0051219	phosphoprotein binding	24/2773	88/18410	0.00220313	0.0369349	0.0319557	IRS1/FBXW7/CRKL/PFN1/PLCG2/EPB41/YES1/MAPK1/GRB2/ABL2/PIK3R1/SOCS3/RASA1/PIK3R3/YWHAE/YWHAB/SFN/APTX/SNCA/VAV2/FKBP4/MID2/SRC/IGF2R	24
GO:0005161	MF	GO:0005161	platelet-derived growth factor receptor binding	7/2773	14/18410	0.00225299	0.0370153	0.0320252	PTPRJ/VEGFA/PDGFD/PDGFB/ITGA5/PDGFA/PDGFRA	7
GO:0004725	MF	GO:0004725	protein tyrosine phosphatase activity	27/2773	103/18410	0.00227287	0.0370153	0.0320252	PTPRJ/PTP4A1/PTEN/DUSP4/PTP4A2/CDC14B/PTPN12/DUSP6/PTPN14/MTMR4/PTPRG/MTMR6/DUSP2/PTPN4/PTPDC1/PTPRN2/PTPN9/CDKN3/TIMM50/CDC25B/CDC25A/SSH3/PTPRT/DUSP8/SSH1/PTPRB/PTPRA	27
GO:0016896	MF	GO:0016896	exoribonuclease activity, producing 5'-phosphomonoesters	13/2773	38/18410	0.00266886	0.0428521	0.0370752	DCP2/ERI1/ERI2/CNOT7/CNOT6/EXOSC2/ISG20L2/DIS3L/EXOSC10/PNPT1/CNOT8/PDE12/PAN3	13
GO:0004721	MF	GO:0004721	phosphoprotein phosphatase activity	41/2773	177/18410	0.00275326	0.0435933	0.0377165	PTPRJ/PTP4A1/PTEN/DUSP4/PTP4A2/PDP2/CDC14B/PPP6C/PPTC7/PPP3CB/SBF1/PTPN12/PPP3CA/DUSP6/PPM1D/PTPN14/MTMR4/PPM1B/PTPRG/MTMR6/DUSP2/PTPN4/PTPDC1/PTPRN2/PTPN9/PHLPP2/CDKN3/CTDNEP1/PPP2CB/LRRC40/TIMM50/CDC25B/CTDSPL/CDC25A/SSH3/PPM1H/PTPRT/DUSP8/SSH1/PTPRB/PTPRA	41
GO:0003725	MF	GO:0003725	double-stranded RNA binding	21/2773	75/18410	0.00286279	0.0447065	0.0386796	MBNL1/LSM14A/HNRNPU/MTDH/AGO1/DICER1/AGO3/ADARB2/APTX/PRKRA/TFRC/DROSHA/AGO4/RC3H1/LRRFIP1/STRBP/ADAR/EIF4B/DGCR8/EIF2AK2/OASL	21
GO:0005158	MF	GO:0005158	insulin receptor binding	9/2773	22/18410	0.00303262	0.0460959	0.0398817	IRS1/IGF1/IGF1R/PIK3R1/PHIP/GRB10/IRS2/SORBS1/SRC	9
GO:0050321	MF	GO:0050321	tau-protein kinase activity	9/2773	22/18410	0.00303262	0.0460959	0.0398817	TAOK1/ROCK2/ROCK1/PRKAA1/GSK3B/MARK2/GSK3A/TTBK2/BRSK2	9

## Sheet: KEGG
	ID	Description	GeneRatio	BgRatio	pvalue	p.adjust	qvalue	geneID	Count
hsa04010	hsa04010	MAPK signaling pathway	95/1385	299/8772	1.84638e-12	5.04956e-10	3.1797e-10	4293/51701/1326/4216/57551/4233/1846/55970/2247/1399/7157/8986/5602/5908/5532/25780/7422/2069/1946/5879/4254/3479/5530/1848/285/7042/7048/5871/4296/4893/2066/80310/3480/6197/4215/5608/5594/2885/4208/1147/355/2005/775/10746/5495/1432/3654/5906/9252/5894/5567/9693/5921/3815/4214/4763/1844/3312/8550/2260/3643/3925/4217/59284/1956/10000/22800/5155/6655/3845/1435/994/7189/2353/5154/5058/4609/774/1942/…	95
hsa05210	hsa05210	Colorectal cancer	41/1385	86/8772	3.26062e-12	5.04956e-10	3.1797e-10	10018/4088/7157/1026/595/5602/2069/5879/7042/7048/4893/6198/4089/4087/5594/2885/8313/5295/5366/5894/5290/8503/2956/2932/596/1956/5293/5291/10000/6655/3845/2353/27113/387/26060/4609/6932/5900/369/10297/10912	41
hsa05215	hsa05215	Prostate cancer	44/1385	97/8772	4.50854e-12	5.04956e-10	3.1797e-10	1017/5728/6935/7157/1026/595/1385/3479/2078/4893/80310/1871/3480/5594/2885/1147/898/5295/5894/5290/8503/2932/596/2260/1956/5293/5291/10000/5155/1027/6655/3845/7184/64764/4193/5154/367/6932/6692/3645/3320/5156/369/1387	44
hsa05205	hsa05205	Proteoglycans in cancer	71/1385	203/8772	9.08323e-12	7.62992e-10	4.80455e-10	7023/4233/60/7057/3688/8323/2247/7157/10451/1026/27250/595/5336/10818/9475/7422/5879/3479/5829/7042/4893/6198/6093/2066/3480/4087/5594/2885/355/7855/1655/89780/5295/10855/3091/1432/2099/5894/5567/5290/80326/8503/7477/6548/3673/2260/817/1956/5293/5291/10000/22800/7471/6655/3845/3678/7410/4193/5058/7078/387/4609/29102/815/7479/6714/23365/1975/369/3709/967	71
hsa04068	hsa04068	FoxO signaling pathway	52/1385	131/8772	2.78556e-11	1.8719e-09	1.17873e-09	1017/51701/5728/3667/10018/4088/1026/4303/595/5602/2290/3479/7042/7048/4893/4089/3480/5594/2885/1147/5565/5295/6446/1432/9456/5894/5562/5290/894/8503/80854/6648/10365/92579/3643/8660/1956/5293/6794/5291/10000/1027/6655/3845/5934/4193/901/1454/472/369/1387/10912	52
hsa05214	hsa05214	Glioma	35/1385	75/8772	2.67446e-10	1.4977e-08	9.431e-09	5728/7157/1026/595/5336/3479/57118/1021/4893/1871/3480/5594/2885/5295/814/5894/5290/8503/801/1019/808/817/1956/5293/5291/10000/5155/6655/3845/4193/5154/815/5156/369/10912	35
hsa04550	hsa04550	Signaling pathways regulating pluripotency of stem cells	53/1385	143/8772	3.67652e-10	1.76473e-08	1.11125e-08	3977/4088/8323/2247/55183/6929/84333/7994/3479/3720/93/4090/4893/9314/4089/3480/4087/5594/2885/5978/7855/8313/89780/5295/1432/659/5894/5290/80326/8503/6498/7477/3400/2932/2260/5080/5293/5291/10000/56916/7471/3845/90/648/100532731/4609/7479/6932/3175/1857/3626/3718/10297	53
hsa03083	hsa03083	Polycomb repressive complex	36/1385	83/8772	1.84327e-09	7.10745e-08	4.47555e-08	84458/2146/51619/64319/23466/84333/10238/3720/7528/26147/10138/8473/1876/221937/84678/23492/22823/23512/7323/23429/54880/3607/10389/171023/648/100532731/7027/4149/114785/23269/80816/80012/57666/1387/55777/51460	36
hsa05211	hsa05211	Renal cell carcinoma	32/1385	69/8772	1.90378e-09	7.10745e-08	4.47555e-08	2113/4233/1399/1026/5908/7422/5879/7042/4893/10298/5594/2885/5295/3091/5906/5894/5290/8503/112399/5293/5291/10000/5155/6655/3845/5058/2034/369/2889/9915/8453/1387	32
hsa04360	hsa04360	Axon guidance	60/1385	182/8772	5.21768e-09	1.75314e-07	1.10395e-07	55740/4233/3688/80031/5336/5532/9475/1946/5879/5530/57522/4893/10298/6093/5594/6387/2773/1948/5295/57556/23380/2770/7222/7224/659/5894/54910/5290/5921/8503/10154/1073/6091/2932/9860/9723/1808/6259/817/5293/5291/3845/8829/84612/5058/387/54961/1942/815/57715/10507/6714/91584/219699/10398/56920/5362/23365/3984/54434	60
hsa04015	hsa04015	Rap1 signaling pathway	65/1385	210/8772	2.02686e-08	6.19113e-07	3.89855e-07	55740/4233/60/7057/3688/2247/1399/10451/5216/5908/25780/7422/1946/5879/4254/3479/285/4893/1500/80310/3480/5608/5594/1902/57568/2773/5295/7094/2770/1432/5906/5894/5217/9693/5290/11069/8503/3815/801/260425/2260/808/3643/1956/115/5293/5291/10000/5155/3845/1435/7410/84612/9002/5154/387/1942/5331/6714/2902/2321/5900/5156/2889/2903	65
hsa04810	hsa04810	Regulation of actin cytoskeleton	69/1385	229/8772	2.50328e-08	6.81341e-07	4.2904e-07	55740/221178/60/55970/3688/2247/1399/10451/5216/9475/3672/3696/10787/5879/5829/4893/10298/6093/80310/5594/6387/1902/5295/91807/4638/10163/5894/5217/5290/8503/6548/3673/1073/81/79837/3675/2260/5305/1729/1956/5293/5291/10000/22800/5155/6655/3845/3678/8976/7410/5154/5058/387/4627/54961/10096/6714/2909/10398/23365/3645/5156/369/3984/624/10297/54434/10788/23191	69
hsa01521	hsa01521	EGFR tyrosine kinase inhibitor resistance	33/1385	79/8772	2.70568e-08	6.81341e-07	4.2904e-07	5728/10018/4233/2247/5336/7422/3479/4893/6198/80310/3480/5594/2885/5295/5894/5290/8503/4763/2932/1977/596/3570/1956/5293/5291/10000/5155/6655/3845/5154/6714/5156/369	33
hsa05225	hsa05225	Hepatocellular carcinoma	55/1385	168/8772	2.98949e-08	6.81341e-07	4.2904e-07	4780/5728/8289/4233/60/4088/8323/7157/1026/595/5336/55193/8110/7042/7048/1021/4893/6198/4089/1871/3480/4087/5594/2885/7855/8313/89780/5295/6605/5894/6595/5290/80326/8503/7477/2932/1019/2947/6602/1956/5293/5291/10000/7471/6655/3845/4609/4259/7479/6932/1857/369/10297/9817/10912	55
hsa05218	hsa05218	Melanoma	31/1385	72/8772	3.0417e-08	6.81341e-07	4.2904e-07	5728/4233/2247/7157/1026/595/3479/1021/4893/80310/1871/3480/5594/5295/5894/5290/8503/2260/1019/1956/5293/5291/10000/5155/3845/4193/5154/4286/5156/369/10912	31
hsa04722	hsa04722	Neurotrophin signaling pathway	43/1385	119/8772	4.01991e-08	8.44181e-07	5.3158e-07	3667/1399/7157/5336/5602/5908/10818/5879/4893/6197/4215/5594/2885/5295/10019/814/1432/3654/5906/9252/5894/5290/8503/4214/801/7531/2932/596/808/396/5580/4217/817/5293/5291/10000/6655/3845/7189/387/815/6195/2889	43
hsa04140	hsa04140	Autophagy - animal	54/1385	167/8772	6.39435e-08	1.26383e-06	7.9583e-07	5728/116442/3667/54541/64689/9842/5602/7314/23604/4893/6198/3480/5594/9110/5295/3091/140775/56270/5894/5562/5567/55054/5290/8503/58528/5861/29982/23001/22863/8678/8408/596/3146/10133/57617/5580/5516/8660/5293/6794/5291/8878/10000/22800/3845/10010/7189/81671/51100/285973/58476/7248/5289/7316	54
hsa04151	hsa04151	PI3K-Akt signaling pathway	95/1385	359/8772	8.53746e-08	1.59366e-06	1.00353e-06	1017/5728/5520/3667/10018/4233/54541/55970/7057/3688/2247/7157/1026/595/7422/2069/1385/1946/3672/5519/3696/5879/4254/3479/285/1021/4893/6198/2066/80310/3480/5594/2885/5529/1902/1147/7533/898/4602/5527/5295/10971/2787/6446/5894/5562/5290/894/8503/3673/3815/3675/7531/2932/23035/7529/1977/596/3570/2260/59345/1019/7058/92579/3643/5516/1956/5293/6794/5291/10000/5155/1027/6655/7534/3845/1435/3678/7184/…	95
hsa04115	hsa04115	p53 signaling pathway	31/1385	75/8772	9.5449e-08	1.67934e-06	1.05748e-06	1017/5728/7057/4194/7157/1026/25946/595/3479/5054/1021/8493/355/898/5366/143686/64393/894/10572/596/2810/1019/900/4193/27113/901/9538/64065/6241/472/10912	31
hsa04218	hsa04218	Cellular senescence	51/1385	156/8772	9.99606e-08	1.67934e-06	1.05748e-06	1017/678/2113/5728/204851/4088/7157/1026/595/5532/5530/7042/5054/7048/1021/4893/1871/4087/5608/5594/898/5295/1432/5894/10114/5290/894/8503/286826/801/890/677/1019/808/7416/5293/5291/8878/10000/22800/3845/5934/4193/4609/993/5883/10111/7248/472/3709/10912	51
hsa05220	hsa05220	Chronic myeloid leukemia	31/1385	76/8772	1.37131e-07	2.19409e-06	1.38162e-06	4088/9846/1399/7157/1026/595/7042/7048/1021/4893/4089/1871/5594/2885/1147/5295/5894/5290/8503/1488/1019/5293/5291/10000/1027/6655/3845/4193/4609/369/10912	31
hsa04520	hsa04520	Adherens junction	35/1385	93/8772	2.33452e-07	3.56545e-06	2.24516e-06	51701/5795/4233/10810/60/4088/5908/11235/9475/5879/7525/7048/4089/6093/1500/3480/5594/7082/1457/10163/5906/81/2260/3643/1956/8976/387/6932/10580/6714/10398/57493/5787/1387/9411	35
hsa04150	hsa04150	mTOR signaling pathway	50/1385	156/8772	2.66818e-07	3.89786e-06	2.45448e-06	5728/3667/54541/8323/3479/4893/6198/3480/6197/5594/2885/1147/7855/89780/51719/5295/6249/6446/8140/5894/5562/5290/80326/526/8503/58528/2887/7477/8408/9663/2932/1977/3643/5293/6794/5291/10000/7471/6655/3845/387/528/55004/7479/245973/1857/7248/6195/1975/529	50
hsa01522	hsa01522	Endocrine resistance	36/1385	98/8772	3.17496e-07	4.44494e-06	2.79898e-06	7157/1026/595/8202/5602/3479/4893/6198/1871/6667/3480/5594/2885/5295/1432/2099/5894/5567/5290/8503/596/1019/1956/115/5293/5291/10000/1027/6655/3845/4193/2353/6714/5469/369/8647	36
hsa04110	hsa04110	Cell cycle	50/1385	157/8772	3.32708e-07	4.47159e-06	2.81576e-06	1017/4088/7465/8555/7157/1026/8243/595/10926/8317/5519/7042/1021/4089/1871/4087/5000/5529/7533/898/5527/10735/10971/894/890/7531/2932/7529/23594/2810/1019/5885/7029/5516/1027/7534/994/5934/4193/1028/23244/9126/4609/7532/993/7027/472/1387/90381/10912	50
hsa05212	hsa05212	Pancreatic cancer	30/1385	76/8772	5.10275e-07	6.59433e-06	4.15244e-06	4088/7157/1026/595/5602/7422/5879/7042/7048/1021/6198/4089/1871/4087/5594/1147/5295/5894/5290/8503/5888/1019/1956/5293/5291/10000/3845/5900/369/10912	30
hsa05202	hsa05202	Transcriptional misregulation in cancer	57/1385	193/8772	8.56246e-07	1.06555e-05	6.70976e-06	4613/5090/3206/6935/51804/4233/8091/7157/1026/4094/4298/6929/30012/3479/2313/2078/1848/958/7048/3205/6667/3480/51274/4208/1655/862/2005/8013/64919/7490/4299/905/894/890/7185/2530/1027/4193/5154/4286/3195/648/100532731/4609/904/6495/4149/5077/4300/221037/472/6692/2321/6256/9915/10912/2521	57
hsa04014	hsa04014	Ras signaling pathway	66/1385	236/8772	1.05144e-06	1.26173e-05	7.9451e-06	2113/4233/55970/9846/2247/5878/4303/5336/5602/5908/25780/7422/1946/5879/57186/4254/3479/382/285/4893/10298/80310/3480/5594/2885/8844/1147/27/5295/2787/23179/5906/5894/5567/5290/5921/8503/3815/5869/801/4763/2260/59345/808/3643/1956/5293/5291/10000/22800/5155/6655/3845/1435/5154/5058/387/1942/2902/8437/2321/10156/5900/5156/5924/2903	66
hsa05224	hsa05224	Breast cancer	46/1385	147/8772	1.69679e-06	1.95207e-05	1.22921e-05	5728/8323/2247/7157/1026/595/8202/3479/1021/4893/6198/1871/6667/3480/5594/2885/7855/8313/89780/5295/2099/5894/5290/80326/8503/7477/3815/2932/2260/1019/26508/1956/5293/5291/10000/7471/6655/3845/2353/4609/7479/6932/1857/369/10297/10912	46
hsa04310	hsa04310	Wnt signaling pathway	52/1385	174/8772	1.74292e-06	1.95207e-05	1.22921e-05	8061/51701/4088/8323/7157/57216/595/5602/5532/9475/5879/5530/56998/4089/7855/8313/89780/7091/84133/1457/79718/25805/166336/5567/80326/894/7477/4163/1488/2932/6259/817/7471/5467/27123/387/144165/4609/1454/815/57805/84870/7479/6932/5331/1857/50964/164284/84445/10297/1387/64321	52
hsa04510	hsa04510	Focal adhesion	58/1385	202/8772	1.8902e-06	2.04873e-05	1.29008e-05	5728/4233/60/7057/3688/1399/10451/595/5602/5908/9475/7422/3672/3696/5879/3479/5829/10298/6093/80310/3480/5594/2885/5295/331/7094/91807/4638/5906/5894/5290/894/8503/3673/81/3675/2932/596/7058/1729/1956/5293/5291/10000/5155/6655/3678/7410/5154/5058/387/6714/2909/10398/2321/5156/2889/3910	58
hsa05226	hsa05226	Gastric cancer	46/1385	149/8772	2.5734e-06	2.65411e-05	1.67129e-05	1017/4233/4088/8323/2247/7157/1026/595/7042/7048/4893/6198/4089/1871/4087/5594/2885/7855/8313/898/89780/5295/5915/5894/5290/80326/8503/7477/2932/596/1956/5293/5291/10000/7471/1027/6655/3845/4609/7479/6932/1857/369/10297/6256/10912	46
hsa05213	hsa05213	Endometrial cancer	24/1385	58/8772	2.60672e-06	2.65411e-05	1.67129e-05	5728/7157/1026/595/4893/5594/2885/8313/5295/5894/5290/8503/2932/1956/5293/5291/10000/6655/3845/4609/6932/369/10297/10912	24
hsa04390	hsa04390	Hippo signaling pathway	47/1385	157/8772	5.16407e-06	5.10331e-05	3.21355e-05	5520/60/4088/8323/2736/595/650/5519/7042/5054/7048/4089/4087/7855/8313/7533/89780/154796/55233/10971/7003/659/92597/9231/80326/894/7477/122786/7531/2932/7529/5516/7471/7534/84612/353500/27113/4609/7532/1454/4771/7479/6932/8994/1857/8463/10297	47
hsa05222	hsa05222	Small cell lung cancer	32/1385	92/8772	5.54205e-06	5.32037e-05	3.35023e-05	1017/5728/5743/3688/7157/1026/595/1021/1871/1147/898/5295/331/5915/5290/8503/3673/3675/7185/596/1019/5293/5291/10000/1027/7189/4609/1163/4149/6256/10912/3910	32
hsa05131	hsa05131	Shigellosis	66/1385	247/8772	5.82384e-06	5.42493e-05	3.41607e-05	60/3688/51619/1399/7157/7336/4303/5216/5336/5602/9475/7314/5879/382/5829/6198/6093/5594/1147/5295/7094/1432/10163/9252/5217/55054/5290/8503/58528/10318/22863/7323/81/8678/826/2932/596/25851/718/5580/1729/7416/1956/5293/5291/8878/10000/3678/8976/7189/4193/7334/387/8915/10096/2931/10454/113026/5331/6714/10398/472/375/5289/3709/7316	66
hsa05223	hsa05223	Non-small cell lung cancer	27/1385	72/8772	5.97388e-06	5.42493e-05	3.41607e-05	4233/7157/1026/595/5336/1021/4893/1871/5594/2885/3798/5295/5915/5894/5290/8503/1019/1956/5293/5291/10000/6655/3845/3718/369/6256/10912	27
hsa05160	hsa05160	Hepatitis C	47/1385	158/8772	6.2485e-06	5.52499e-05	3.47908e-05	1017/5520/7157/1026/595/3949/5519/9069/1021/4893/1871/5594/2885/1147/355/7533/5295/10971/100506658/9021/5894/5290/8503/5465/7531/2932/7529/57506/1019/5516/10197/1956/5293/5291/10000/6655/7534/3845/7189/4609/7532/27102/53842/369/6256/5610/3434	47
hsa04928	hsa04928	Parathyroid hormone synthesis, secretion and action	37/1385	114/8772	6.7898e-06	5.84968e-05	3.68354e-05	4324/1026/1385/6667/5594/4208/4209/5144/2773/2770/6446/65125/5894/5567/4205/65267/5141/596/2260/1956/115/9935/64764/2353/387/3727/4323/5331/9943/50964/8521/6559/369/4326/6256/3709/2625	37
hsa04211	hsa04211	Longevity regulating pathway	31/1385	89/8772	7.48657e-06	6.28872e-05	3.96e-05	3667/7157/1385/3479/4893/6198/3480/5565/5295/143686/814/5562/5567/5290/79602/8503/8408/6648/1977/3643/8660/115/5293/6794/5291/10000/3845/64764/26060/10891/7248	31
hsa04012	hsa04012	ErbB signaling pathway	30/1385	85/8772	7.73725e-06	6.34077e-05	3.99278e-05	1399/1026/5336/5602/2069/4893/6198/10298/2066/5594/2885/27/5295/5894/5290/8503/2932/817/1956/5293/5291/10000/1027/6655/3845/5058/4609/815/6714/369	30
hsa05163	hsa05163	Human cytomegalovirus infection	61/1385	225/8772	7.9865e-06	6.3892e-05	4.02328e-05	5743/55970/1399/7157/1026/595/5532/9475/7422/1385/5879/5530/5829/1021/4893/6198/6093/1871/6667/5608/5594/2885/6387/1147/355/2773/5295/2770/2787/1432/5894/5567/5290/8503/801/2932/3588/3570/59345/1019/808/1956/115/5293/5291/10000/6655/3845/2923/64764/4193/567/387/4609/5331/6714/7248/23365/5156/3709/3587	61
hsa05206	hsa05206	MicroRNAs in cancer	78/1385	310/8772	9.82649e-06	7.67837e-05	4.83506e-05	5728/2146/6935/5743/3667/10018/9839/4233/8091/54541/7057/6659/1399/4194/7157/1026/27250/595/5336/7329/7422/1946/6624/7042/1021/4893/4363/10298/6093/1871/5594/2885/10253/898/9493/89780/5295/23405/1545/8651/9252/659/5894/5290/894/27086/8503/9759/596/900/6541/3925/8660/1956/5293/5291/5155/1027/6655/3845/1786/3678/994/4193/5154/7078/387/1788/648/100532731/4609/993/1942/6768/472/5156/10297/1387	78
hsa04917	hsa04917	Prolactin signaling pathway	26/1385	70/8772	1.08331e-05	8.27253e-05	5.20921e-05	595/5602/30837/4893/5594/2885/3659/5295/8792/1432/8651/9021/2099/5894/5290/894/8503/2932/5293/8835/5291/10000/6655/3845/2353/6714	26
hsa04152	hsa04152	AMPK signaling pathway	38/1385	121/8772	1.2152e-05	9.06326e-05	5.70713e-05	5520/3667/51552/595/10890/1385/5519/3479/1080/6198/3480/5529/51719/5565/5527/5295/5862/5562/5290/79602/8503/890/5214/8408/29904/92579/3643/5516/8660/5293/6794/5291/10000/64764/2194/3172/10891/7248	38
hsa04066	hsa04066	HIF-1 signaling pathway	35/1385	108/8772	1.2408e-05	9.06326e-05	5.70713e-05	1026/5336/7422/3479/285/5054/6198/3480/5594/5295/3091/5230/5290/8503/5214/112399/3460/1977/596/3570/226/3643/7037/817/1956/5293/5291/10000/1027/815/1536/2321/2872/8453/1387	35
hsa05219	hsa05219	Bladder cancer	18/1385	41/8772	1.75569e-05	0.000125513	7.90355e-05	7057/7157/1026/595/7422/23604/4893/1871/5594/9252/5894/1019/1956/3845/4193/4609/6714/369	18
hsa04660	hsa04660	T cell receptor signaling pathway	37/1385	121/8772	3.05072e-05	0.00021355	0.000134473	1326/5520/10451/5602/5532/5519/5530/4893/10298/940/5594/2885/5529/1147/5527/5295/1432/5894/5290/8503/2932/1019/5133/5516/5293/5291/10000/6655/3845/7410/2353/5058/387/3565/8915/9402/84433	37
hsa05230	hsa05230	Central carbon metabolism in cancer	25/1385	70/8772	3.46718e-05	0.000237749	0.000149711	5728/4233/7157/5315/4893/5594/5295/3091/441531/8140/5894/5290/8503/3815/5214/2260/6510/1956/5293/5291/10000/3845/4609/5156/3418	25
hsa04625	hsa04625	C-type lectin receptor signaling pathway	33/1385	104/8772	3.54143e-05	0.000237984	0.000149858	5743/26253/5336/5602/5532/5530/4893/5594/8844/3659/1147/5295/1432/5894/5290/602/8503/801/808/5580/1540/5293/5291/10000/22800/3845/4193/5058/387/8915/6714/23365/3709	33
hsa04910	hsa04910	Insulin signaling pathway	40/1385	137/8772	4.81938e-05	0.000317512	0.000199937	3667/1399/5602/5255/4893/6198/5594/2885/5565/5295/8651/9021/5894/5562/5567/5290/8503/801/9322/2932/5576/1977/92579/808/3643/8660/5293/8835/5291/10000/6655/3845/2194/10891/10580/7248/369/2872/2889/5256	40
hsa04935	hsa04935	Growth hormone synthesis, secretion and action	36/1385	120/8772	6.08926e-05	0.00039346	0.000247761	3667/1399/5336/5602/1385/3479/4893/5608/5594/2885/2773/5295/775/2770/1432/8651/9021/5894/5567/5290/8503/4214/2932/8660/115/5293/8835/5291/10000/6655/3845/64764/2353/5331/3709/1387	36
hsa05161	hsa05161	Hepatitis B	45/1385	162/8772	6.42109e-05	0.000407073	0.000256333	1017/4088/7157/1026/5602/1385/7042/7048/4893/4089/1871/5608/5594/2885/1147/355/898/5295/10971/1432/3654/5894/5290/8503/1654/4214/890/7529/596/57506/5293/5291/10000/6655/7534/3845/64764/7189/2353/4609/10454/6714/3718/369/1387	45
hsa04071	hsa04071	Sphingolipid signaling pathway	36/1385	121/8772	7.37617e-05	0.000450617	0.000283753	5728/5520/9846/7157/5602/9475/5519/5879/4893/4363/6093/5594/5529/2773/5527/5295/2770/1432/5894/5290/8503/171546/9294/596/130367/4217/5516/5293/5291/10000/3845/387/9517/8879/5331/624	36
hsa04919	hsa04919	Thyroid hormone signaling pathway	36/1385	121/8772	7.37617e-05	0.000450617	0.000283753	60/7157/595/8202/5336/4893/5594/5295/3091/478/2099/5894/5567/5290/8503/116931/6548/9440/5214/2932/7068/5293/5291/10000/3845/4193/4609/6567/113026/5331/7067/6714/5469/10499/6256/1387	36
hsa04921	hsa04921	Oxytocin signaling pathway	43/1385	154/8772	8.13124e-05	0.000487875	0.000307214	5743/60/1026/595/4881/5532/9475/5530/57118/4893/6093/5594/4208/5565/2773/775/2770/91807/814/4638/3759/5894/5562/5567/801/29904/3763/808/59284/817/1956/115/3845/2353/387/815/5331/6714/10398/781/59285/5021/3709	43
hsa04213	hsa04213	Longevity regulating pathway - multiple species	22/1385	61/8772	8.53418e-05	0.000503067	0.000316781	3667/3479/4893/6198/3480/5565/5295/5562/5567/5290/8503/3312/6648/3643/1979/8660/115/5293/5291/10000/3845/3304	22
hsa04934	hsa04934	Cushing syndrome	43/1385	155/8772	9.57092e-05	0.000554453	0.000349139	1017/8323/1026/1583/595/5908/3949/1385/1021/1871/6667/5594/7855/8313/898/89780/2773/775/2770/5906/5567/80326/7477/9101/2932/1019/817/1956/115/7471/1027/64764/84876/3777/815/7479/6932/5331/1857/1395/8912/10297/3709	43
hsa05167	hsa05167	Kaposi sarcoma-associated herpesvirus infection	51/1385	194/8772	0.000103495	0.000589393	0.00037114	5743/55970/2247/7157/1026/595/5336/5602/5532/7422/1385/7314/5879/5530/285/1021/4893/1871/5608/5594/1147/355/5295/3091/2787/1432/5894/5290/8503/22863/801/8678/2932/59345/1019/718/808/5293/5291/10000/5155/3845/2353/4609/6932/6714/5610/5289/3709/1387/7316	51
hsa04668	hsa04668	TNF signaling pathway	34/1385	114/8772	0.000109819	0.000612177	0.000385487	1326/5743/6374/8986/5602/1385/5608/5594/7128/3659/1147/355/5295/331/1432/9021/9252/5290/602/8503/7133/7185/64127/1540/4217/5293/5291/10000/1435/64764/2353/10454/4323/8809	34
hsa04930	hsa04930	Type II diabetes mellitus	18/1385	46/8772	0.000111139	0.000612177	0.000385487	3667/5602/5315/5594/5295/775/8651/9021/5290/8503/3643/5580/8660/5293/8835/5291/774/3767	18
hsa04144	hsa04144	Endocytosis	62/1385	250/8772	0.000123856	0.000671217	0.000422665	116984/4088/5878/29924/3949/10890/830/382/9372/7048/3480/4087/27183/3798/23096/8766/5662/2060/9525/2870/137492/22905/30011/10565/9101/79720/5869/9815/3312/10938/7037/9559/829/1956/26056/378/84440/8976/84612/7189/4193/387/51100/116987/51534/10096/51028/1759/2869/6714/644150/26052/440073/84364/5156/30846/64744/375/377/5867/3482/3304	62
hsa04915	hsa04915	Estrogen signaling pathway	39/1385	138/8772	0.000129691	0.000691684	0.000435553	8202/1385/4893/6667/5594/2885/2773/5295/2770/2099/5894/5567/5290/8503/801/3312/9568/596/3763/808/5580/1956/115/5293/5291/10000/6655/3845/7184/64764/2353/9687/2288/5331/6714/10499/3320/3709/3304	39
hsa04720	hsa04720	Long-term potentiation	23/1385	67/8772	0.000141747	0.000732724	0.000461396	5908/5532/5530/4893/6197/5594/775/814/5906/5894/5567/801/808/817/3845/815/5331/2902/6195/369/3709/1387/2903	23
hsa05221	hsa05221	Acute myeloid leukemia	23/1385	67/8772	0.000141747	0.000732724	0.000461396	595/1848/4893/6198/5594/2885/1147/862/5295/5894/5290/8503/3815/890/5293/5291/10000/6655/3845/5467/4609/6932/369	23
hsa05418	hsa05418	Fluid shear stress and atherosclerosis	39/1385	139/8772	0.000153381	0.00078085	0.000491701	4780/60/7157/5602/6613/7422/5879/93/5608/4208/1147/5295/1432/659/5562/5290/8503/4205/801/10365/596/51588/2947/808/4217/5293/5291/8878/10000/5155/90/7184/2353/5154/387/4259/6714/3320/9817	39
hsa05207	hsa05207	Chemical carcinogenesis - receptor activation	54/1385	212/8772	0.000160546	0.000797021	0.000501883	3838/2247/595/23633/7422/1385/688/4893/6198/9314/6197/5594/2885/2773/3836/5295/775/331/10728/2770/3841/1545/2099/5894/5567/5290/8503/5465/596/2947/1956/115/5293/5291/10000/7471/6655/3845/7184/3840/64764/7365/2353/4609/367/993/774/4259/6714/1139/6195/153/3320/6256	54
hsa05166	hsa05166	Human T-cell leukemia virus 1 infection	56/1385	222/8772	0.000161302	0.000797021	0.000501883	8061/1017/2113/5728/4088/7157/1026/595/6929/5602/9519/5532/1385/3127/5530/7042/958/7048/4893/4089/1871/4215/4087/5594/1147/8295/2005/898/5295/331/7094/4488/5567/5290/894/8503/4214/890/1019/7416/115/5293/5291/10000/3845/8829/64764/115650/2353/567/4609/472/3718/23373/1387/3115	56
hsa05165	hsa05165	Human papillomavirus infection	77/1385	331/8772	0.000190626	0.000928266	0.000584529	1017/55534/5728/5520/5743/7057/3688/8323/7157/1026/595/9519/7422/1385/3672/5519/3696/5315/5829/1021/4893/6198/5594/2885/5529/3659/1147/355/7855/8313/898/89780/5527/5295/3955/5894/5567/5290/80326/894/526/8503/7477/3673/890/3675/2932/1019/7058/26508/5516/1956/5293/5291/10000/7471/1027/6655/3845/3678/5934/64764/84612/4193/528/7479/6932/245973/1857/7248/472/10297/5610/1387/529/8638/3910	77
hsa04350	hsa04350	TGF-beta signaling pathway	32/1385	108/8772	0.000197893	0.000949885	0.000598142	4088/7057/650/5519/285704/93/9372/7042/4090/7048/6198/4089/6093/6667/4087/5594/25805/7050/659/6498/3400/5516/7037/90/60436/353500/387/6497/4609/7027/3626/1387	32
hsa05135	hsa05135	Yersinia infection	38/1385	137/8772	0.000239728	0.00113449	0.000714385	60/3688/1399/10451/5602/9475/5879/382/5829/6093/6197/5608/5594/1147/5295/1432/3654/10163/5290/8503/9815/2932/5293/5291/10000/3678/8976/7410/7189/2353/387/10096/10454/6714/644150/6195/23365/3984	38
hsa05132	hsa05132	Salmonella infection	60/1385	247/8772	0.000288627	0.00134692	0.000848157	10810/60/1434/5878/5216/388/9842/5602/9475/51164/10787/5879/140735/382/5420/4646/5608/5594/1147/127829/3798/10640/3836/9648/1432/3654/5894/5217/26084/5290/1783/5869/596/57617/9367/64837/5293/5291/10000/55207/8976/7184/3840/7189/2353/5058/387/84516/4609/10671/10096/10454/6932/10121/10398/3320/375/5289/399/23191	60
hsa04024	hsa04024	cAMP signaling pathway	55/1385	225/8772	0.000431338	0.00198534	0.00125016	10451/4881/5602/5908/9475/1385/5879/6662/1080/6093/5594/5144/2773/5295/775/2770/478/814/5906/5894/5567/5290/11069/8503/6548/5465/5141/801/9568/808/817/115/5293/5291/10000/22800/7410/64764/2353/5058/387/84876/815/5139/117/10846/10398/10021/2902/1395/153/5021/1387/2903/8310	55
hsa04380	hsa04380	Osteoclast differentiation	38/1385	141/8772	0.000448834	0.00203795	0.0012833	8061/9846/5336/5602/5532/1385/5879/5530/7042/7048/5608/5594/2885/169200/1147/5295/8792/814/1432/8651/9021/5290/8503/2355/3460/1540/5293/5291/8878/10000/1435/7189/11027/2353/4286/10454/3727/3709	38
hsa04728	hsa04728	Dopaminergic synapse	36/1385	132/8772	0.000491655	0.00220261	0.00138698	5520/55970/220074/5602/5532/1385/5519/6323/5530/5529/3798/2773/5527/775/2770/2787/1432/9575/5567/801/2932/59345/3763/808/5516/817/10000/64764/2353/774/2931/815/5331/3709/1312/2903	36
hsa04933	hsa04933	AGE-RAGE signaling pathway in diabetic complications	29/1385	100/8772	0.000573592	0.00253588	0.00159684	4088/595/5336/5602/7422/5879/7042/5054/7048/4893/4089/4087/5594/5295/1432/5290/8503/596/1019/5580/1729/5293/5291/10000/1027/3845/113026/5331/1536	29
hsa04371	hsa04371	Apelin signaling pathway	37/1385	139/8772	0.000684926	0.00295384	0.00186003	55970/4088/595/5054/4893/6198/4089/4087/5594/4208/4209/5565/2773/2770/2787/91807/814/4638/5894/5562/5567/4205/6548/9759/801/8678/10365/59345/808/115/10000/22800/3845/5331/10891/5289/3709	37
hsa04916	hsa04916	Melanogenesis	29/1385	101/8772	0.000685712	0.00295384	0.00186003	8323/1385/4254/4893/5594/7855/89780/2773/2770/5894/5567/80326/7477/3815/801/2932/808/817/115/7471/3845/64764/4286/815/7479/6932/5331/1857/1387	29
hsa05417	hsa05417	Lipid and atherosclerosis	52/1385	215/8772	0.000795532	0.00338353	0.00213061	4780/5451/7157/10451/5602/5908/5532/3949/9475/57534/5879/5530/958/4893/5608/5594/1147/355/5295/1432/3654/5906/5290/19/8503/801/3312/6648/2932/596/808/4217/817/5293/5291/10000/3845/7184/7410/10010/7189/2353/387/10454/815/5331/6714/1536/3320/6256/338/3304	52
hsa05231	hsa05231	Choline metabolism in cancer	28/1385	98/8772	0.000916509	0.00384934	0.00242393	10810/5602/5879/4893/6198/80310/6667/5594/2885/56261/5295/3091/10163/5894/5290/8503/1956/5293/5291/10000/5155/6655/3845/2353/5154/7248/5900/5156	28
hsa05235	hsa05235	PD-L1 expression and PD-1 checkpoint pathway in cancer	26/1385	89/8772	0.000960115	0.0039827	0.0025079	5728/5532/5530/4893/6198/940/4215/5608/5594/1147/5295/1457/3091/1432/5894/5290/8503/3460/5133/1956/5293/5291/10000/3845/7189/2353	26
hsa03013	hsa03013	Nucleocytoplasmic transport	30/1385	108/8772	0.00101583	0.00411226	0.00258949	5905/3842/3838/1434/10921/7919/7329/23633/6613/100101267/23039/3836/10762/5976/3841/23214/53371/30000/23165/51808/11269/55916/10527/3840/22985/26019/55161/4928/9688/5411	30
hsa04931	hsa04931	Insulin resistance	30/1385	108/8772	0.00101583	0.00411226	0.00258949	5728/3667/2673/6945/5602/133522/1385/6198/6197/5565/5295/8473/9021/5562/5290/8503/376497/5465/2932/92579/3643/5580/8660/7376/5293/5291/10000/64764/10891/6195	30
hsa04662	hsa04662	B cell receptor signaling pathway	26/1385	90/8772	0.00115152	0.0046061	0.00290046	10451/5336/5532/25780/5879/5530/4893/5594/2885/1147/5295/5894/5290/8503/2932/5293/5291/10000/6655/3845/7410/11027/2353/8915/973/84433	26
hsa04072	hsa04072	Phospholipase D signaling pathway	38/1385	148/8772	0.00122102	0.00482663	0.00303932	9846/5336/4254/382/4893/80310/5594/2885/1902/5295/55326/5894/5290/11069/8503/3815/3643/1956/115/5293/5291/10000/22800/5155/6655/3845/5154/387/554/1759/5331/7248/26052/5900/5156/375/2914/5737	38
hsa04370	hsa04370	VEGF signaling pathway	19/1385	59/8772	0.00127761	0.00499159	0.0031432	5743/5336/5532/7422/5879/5530/5829/4893/5594/5295/1432/5894/5290/8503/5293/5291/10000/3845/6714	19
hsa04664	hsa04664	Fc epsilon RI signaling pathway	21/1385	68/8772	0.00132971	0.00513542	0.00323377	9846/10451/5336/5602/5879/4893/5608/5594/2885/5295/1432/5894/5290/8503/5293/5291/10000/6655/3845/7410/3565	21
hsa04670	hsa04670	Leukocyte transendothelial migration	31/1385	115/8772	0.0014444	0.00551497	0.00347277	60/3688/10451/5336/5908/9475/9069/5879/5829/6093/1500/6387/2773/5295/2770/100506658/1432/5906/5290/11069/8503/81/5293/5291/7410/387/2909/10398/1536/53842/399	31
hsa01524	hsa01524	Platinum drug resistance	22/1385	73/8772	0.0014743	0.00556589	0.00350483	538/7157/1026/5594/355/5295/331/5366/5290/8503/2956/596/2947/4217/5293/5291/10000/4193/27113/5980/4259/472	22
hsa04912	hsa04912	GnRH signaling pathway	26/1385	93/8772	0.00193611	0.00722816	0.00455157	4216/5602/4893/4215/5608/5594/2885/775/10746/1432/5894/5567/4214/801/808/5580/817/1956/115/6655/3845/815/4323/5331/6714/3709	26
hsa04725	hsa04725	Cholinergic synapse	30/1385	113/8772	0.00220967	0.00815879	0.00513758	55970/1385/4893/5594/2773/5295/775/2770/2787/814/3759/5567/5290/8503/596/59345/3763/817/115/5293/5291/10000/3845/64764/2353/774/815/5331/1139/3709	30
hsa05017	hsa05017	Spinocerebellar ataxia	36/1385	143/8772	0.00234003	0.00854621	0.00538154	6310/342371/6095/6311/5602/9519/6667/5295/7222/5290/8503/29982/22863/8678/8408/4287/23152/5693/5690/4217/7416/10105/5293/5291/10000/23369/9698/4800/5331/6712/2902/5289/3709/5717/5715/2903	36
hsa04611	hsa04611	Platelet activation	32/1385	124/8772	0.00262511	0.00948427	0.00597224	60/3688/5336/5908/9475/6093/5594/2773/5295/7094/2770/91807/1432/4638/5906/5567/5290/8503/3673/2266/115/5293/5291/10000/9002/387/84876/5331/6714/2909/23365/3709	32
hsa04064	hsa04064	NF-kappa B signaling pathway	28/1385	105/8772	0.00284363	0.0101645	0.00640056	5743/5336/7329/958/6387/7128/1147/331/1457/8792/3654/29775/7185/596/51588/8740/23085/128178/1540/142/10673/115650/7189/8915/10454/472/84433/10912	28
hsa05170	hsa05170	Human immunodeficiency virus 1 infection	49/1385	212/8772	0.00305142	0.0107924	0.00679597	55970/7465/1399/5336/5602/5532/5879/5530/5829/164/4893/6198/10298/5608/5594/1147/355/8451/2773/5295/2770/2787/1432/3654/5894/5290/8503/7133/1073/801/596/200315/59345/808/8065/5293/5291/10000/1174/3845/2923/7189/2353/5058/567/10454/472/3984/3709	49
hsa04960	hsa04960	Aldosterone-regulated sodium reabsorption	13/1385	37/8772	0.00309002	0.0108151	0.00681023	3667/3479/5594/5295/6446/478/5290/8503/2810/3643/5293/5291/3845	13
hsa04392	hsa04392	Hippo signaling pathway - multiple species	11/1385	29/8772	0.00321117	0.0111232	0.00700429	55233/7003/92597/9770/122786/5058/1454/4771/8994/8642/8463	11
hsa05142	hsa05142	Chagas disease	27/1385	102/8772	0.00374344	0.0128346	0.00808196	5520/5602/5519/7042/5054/7048/4087/5594/1147/355/2773/5295/2770/1432/3654/5290/8503/3460/718/5516/5293/5291/10000/7189/2353/5331/624	27
hsa05162	hsa05162	Measles	34/1385	138/8772	0.00440747	0.0149587	0.00941948	1017/7157/595/5602/1021/940/7128/1147/355/898/5295/1457/3654/5290/894/8503/3312/2932/596/57506/1019/9367/5293/5291/10000/1027/7189/2353/27113/27102/103/3718/5610/3304	34
hsa04962	hsa04962	Vasopressin-regulated water reabsorption	14/1385	44/8772	0.00605163	0.0203335	0.012804	5878/51164/1385/140735/8766/5567/1783/5869/396/115/64764/84516/10671/554	14
hsa05145	hsa05145	Toxoplasmosis	28/1385	111/8772	0.00657886	0.0218861	0.0137817	3688/5602/3949/3127/7042/958/5608/5594/1147/2773/331/2770/1432/3654/8651/3312/3460/596/3588/10105/10000/7189/10454/4261/3587/3115/3910/3304	28
hsa04923	hsa04923	Regulation of lipolysis in adipocytes	17/1385	58/8772	0.00666606	0.0219588	0.0138274	5743/3667/4881/2773/5295/2770/51099/5567/5290/8503/3643/8660/115/5293/5291/10000/153	17
hsa05100	hsa05100	Bacterial invasion of epithelial cells	21/1385	77/8772	0.00688042	0.0224449	0.0141335	4233/60/3688/1399/23607/5879/5829/5295/10163/26084/5290/8503/5293/5291/3678/8976/387/10096/1759/6714/26052	21
hsa03250	hsa03250	Viral life cycle - HIV-1	18/1385	63/8772	0.00711957	0.0227826	0.0143462	22936/23299/5478/4298/256987/27183/5045/9525/905/10955/200315/27125/4131/904/4300/7936/4130/1387	18
hsa05217	hsa05217	Basal cell carcinoma	18/1385	63/8772	0.00711957	0.0227826	0.0143462	8323/7157/1026/2736/650/51684/7855/8313/89780/80326/7477/2932/7471/7479/6932/1857/10297/10912	18
hsa04929	hsa04929	GnRH secretion	18/1385	64/8772	0.00848043	0.0265797	0.0167372	4893/5594/5295/775/7224/5894/5290/8503/9568/3763/5293/5291/10000/3845/3767/5331/8912/3709	18
hsa03015	hsa03015	mRNA surveillance pathway	26/1385	103/8772	0.00854347	0.0265797	0.0167372	100529063/5520/8106/23435/10921/7919/1478/5519/5529/5527/5976/2935/23049/340529/645974/64895/11269/5516/55916/22985/132430/124540/26019/51585/2521/5411	26
hsa04137	hsa04137	Mitophagy - animal	26/1385	103/8772	0.00854347	0.0265797	0.0167372	345778/7157/5878/5602/7314/4893/6667/25820/1457/3091/27342/9101/5869/8678/8408/10133/8878/22800/3845/4286/64786/11331/285973/6714/9958/7316	26
hsa04530	hsa04530	Tight junction	39/1385	170/8772	0.00871058	0.026851	0.016908	51421/5520/57826/60/3688/595/5602/9475/5519/9069/5879/1080/6093/154796/5565/7082/100506658/51762/5872/5906/5562/5567/9693/4214/81/23370/1019/4217/5516/6794/84612/387/154810/4627/10096/4771/6714/10398/53842	39
hsa05216	hsa05216	Thyroid cancer	12/1385	37/8772	0.00907156	0.0277095	0.0174487	7157/1026/595/7170/4893/5594/8030/3845/4609/6932/6256/10912	12
hsa04062	hsa04062	Chemokine signaling pathway	43/1385	192/8772	0.00942991	0.0285446	0.0179745	6374/55970/1399/10451/5336/5908/9475/5879/5829/4893/6093/5594/2885/6387/1147/2773/5295/2770/2787/5906/5894/2870/5567/5290/8503/2932/59345/1235/5580/115/5293/5291/10000/6655/3845/7410/5058/387/2931/5331/2869/6714/3718	43
hsa04914	hsa04914	Progesterone-mediated oocyte maturation	27/1385	109/8772	0.00968322	0.0290497	0.0182926	1017/5602/3479/3480/80315/6197/5594/22849/2773/5295/2770/1432/5894/5567/5290/8503/890/115/5293/5291/10000/3845/994/993/6195/3320/369	27
hsa04210	hsa04210	Apoptosis	32/1385	135/8772	0.0102019	0.0303349	0.0191018	84823/10018/60/7157/5602/4893/5594/4001/1147/355/5295/331/5366/5894/5290/8503/1520/7185/596/4217/5293/5291/10000/142/3845/2353/27113/27429/472/3709/10912/10038	32
hsa04920	hsa04920	Adipocytokine signaling pathway	19/1385	70/8772	0.0104023	0.0306593	0.0193062	2182/3667/5602/1147/5565/9021/5562/79602/7133/5465/23205/23305/92579/8660/6794/10000/26060/10891/6256	19
hsa05203	hsa05203	Viral carcinogenesis	45/1385	204/8772	0.010606	0.0309879	0.0195131	1017/7157/1026/595/9519/1385/5315/5879/5829/1021/4893/5594/2885/7533/898/5295/5366/10971/5567/5290/894/8503/1654/9759/890/81/7531/7529/7185/1019/718/5293/5291/1027/7534/3845/5934/64764/4193/387/7532/6714/3718/5610/1387	45
hsa04114	hsa04114	Oocyte meiosis	32/1385	138/8772	0.0140717	0.0407594	0.0256662	1017/8243/5532/5519/3479/5530/3480/80315/6197/5594/5529/22849/7533/898/5527/10971/1432/5567/801/7531/7529/808/5516/817/115/7534/9126/367/7532/815/6195/3709	32
hsa04666	hsa04666	Fc gamma R-mediated phagocytosis	24/1385	97/8772	0.014382	0.0413021	0.0260079	10810/9846/1399/10451/5336/5879/382/6198/5594/5295/10163/5894/5290/8503/1073/5580/5293/5291/10000/7410/5058/10096/3984/4651	24
hsa05130	hsa05130	Pathogenic Escherichia coli infection	43/1385	198/8772	0.0160038	0.0455703	0.0286956	7009/10810/60/3688/10972/5602/9475/9069/10787/5879/4644/382/4646/6093/5594/1902/1147/355/7082/100506658/4641/1432/3654/10163/5861/4542/8976/283446/7189/2353/5058/387/4627/10096/10454/6714/644150/23365/53842/375/10061/4651/23191	43
hsa04926	hsa04926	Relaxin signaling pathway	30/1385	129/8772	0.0163844	0.0458671	0.0288825	55970/5602/7422/1385/7048/4893/4087/5594/2885/2773/5295/2770/2787/1432/5894/5567/5290/8503/59345/1956/115/5293/5291/10000/6655/3845/64764/2353/5331/6714	30
hsa03018	hsa03018	RNA degradation	20/1385	78/8772	0.0165034	0.0458671	0.0288825	25804/1656/10766/694/167227/219988/29883/57472/5214/340529/645974/23404/115752/5394/87178/9337/255967/132430/7832/118460	20
hsa04540	hsa04540	Gap junction	22/1385	88/8772	0.0165176	0.0458671	0.0288825	4893/80310/5594/2885/1902/2773/7082/10746/2770/5894/5567/1956/115/5155/6655/3845/5154/5331/6714/153/5156/3709	22
