# Supplementary material for: Identification of potential miRNA biomarkers for neurobrucellosis diagnosis
Source: Front Physiol. 2025 Jun 23;16:1463597. doi: 10.3389/fphys.2025.1463597 (PMC12230071; doi:10.3389/fphys.2025.1463597)
Supplement: Supplementary file 7 [file Table1.XLSX]

## Sheet: Small RNA-seq
Table S1 Characteristics of patients.
Group	Case	Age	Sex	Nation	Education	Marital status	Cause of infection	Clinical symptoms
Control	1	73	Female	Han nationality	Primary school degree	Be widowed	No history of infection	Weakness of both lower limbs for half a year, which was aggravated for 5 days
	2	59	Male	Han nationality	Junior high school degree	Be married	No history of infection	Intermitted epilepsy for 5 years; hydrocephalus was seen for more than 20 days
	3	67	Male	Han nationality	Primary school degree	Be married	No history of infection	One month after aneurysm surgery, the patient presented with a blunted response for 2 days
	4	49	Female	Han nationality	Junior high school degree	Be married	No history of infection	The patient presented with dizziness, nausea, and vomiting for 1 day
NB	1	47	Male	Han nationality	Junior high school degree	Be married	Stockman	The patient presented with complaints of generalized body aches for 2 months, which was aggravated for 9 days,accompanied by fever and shortness of breath
	2	35	Female	Mongol nationality	Senior high school degree	Be married	Stockman	The patient was diagnosis with Brucellosis meningitis for 9 months,and presented with a left tinnitus for 6 months
	3	33	Male	Han nationality	Senior high school degree	Be married	Stockman	The patient presented with a 20-day history of fever and general fatigue, and presented unconsciousness for 2 days
	4	47	Female	Mongol nationality	Junior high school degree	Be married	Eat air-dried meat	The patient presented with slurred speech and salivation for more than 1 month, and experienced a disturbance of consciousness for 1 day

## Sheet: PCR
Table S1 Characteristics of patients.
Group	Case	Age	Sex	Nation	Education	Marital status	Cause of infection	Clinical symptoms
Control	1	62	Male	Han nationality	Junior high school degree	Be married	No history of infection	Walk unsteadily; decrease in memory; urinary incontinence for 1 year, which was aggravated for two weeks.
	2	70	Male	Han nationality	Primary school degree	Be married	No history of infection	Head injury from a fall while riding an electric tricycle, accompanied by dizziness, nausea, and vomiting for 3 days.
	3	61	Male	Han nationality	Primary school degree	Be married	No history of infection	Lost consciousness for one day after falling from a truck
	4	47	Female	Han nationality	Junior high school degree	Be married	No history of infection	Dizziness for several years, presented with an exacerbation of dizziness for 5 days
	5	40	Male	Han nationality	Junior high school degree	Be married	No history of infection	Unconsciousness for 8 hours after head trauma
	6	68	Male	Han nationality	Junior high school degree	Be married	No history of infection	Half a year after brain surgery, the patient had difficulty walking, urinary incontinence, and visual hallucinations; the above symptoms were aggravated for 2 months
	7	69	Male	Han nationality	Junior high school degree	Be married	No history of infection	Sudden left-sided limb weakness accompanied by aphasia for 10 hours
	8	60	Male	Han nationality	Junior high school degree	Be married	No history of infection	Two months after the intracranial hematoma clearance and bone flap decompression surgery, the patient experienced skull defect
	9	54	Male	Han nationality	Junior high school degree	Be married	No history of infection	The steel bar stabbed the left eye, causing both eye and head trauma; lost consciousness for 18 hours
	10	57	Male	Han nationality	Junior high school degree	Be married	No history of infection	Lassitude for 5 years, memory loss for 3 years, and speech delays for 1 year
	11	60	Female	Han nationality	Junior high school degree	Be married	No history of infection	Walk unsteadily for 1 month; urinary incontinence for 1 week
	12	70	Male	Han nationality	Primary school degree	Be married	No history of infection	Decrease in memory; walk unsteadily for half a year
	13	67	Female	Mongol nationality	Primary school degree	Be married	No history of infection	Walk unsteadily for more than three years; decrease in memory; urinary incontinence for more than 1 year
	14	69	Female	Han nationality	Junior high school degree	Be married	No history of infection	The patient had difficulty in moving for two weeks
	15	67	Female	Han nationality	Junior high school degree	Be married	No history of infection	Seven months after a cerebral hemorrhage, the patient experienced worsening dizziness for more than a month
NB	1	66	Male	Mongol nationality	Primary school degree	Be married	Stockman	Mental disorder, disturbance of consciousness, fever, convulsions for 5 days
	2	47	Male	Han nationality	Junior high school degree	Be married	Eat mutton	Intermittent fever for 4 months, back neck and back pain for more than 2 months, left-sided limb weakness with urinary and fecal incontinence for 40 days
	3	39	Male	Han nationality	Junior high school degree	Be married	Stockman	Intermittent fever for 4 days, anxiety, speech confusion for 1 week
	4	59	Male	Han nationality	Junior high school degree	Be married	Stockman	Fever with nausea and vomiting for 20 days
	5	35	Male	Han nationality	Junior high school degree	Be married	Stockman	Recurrent episodes of low back pain for one and half years; unconsciousness accompanied by limb convulsions for 1 year
	6	29	Male	Han nationality	Senior high school degree	Be married	Eat mutton	Headache, nausea and vomiting for 1 month, intermittent fever for half a month
	7	52	Male	Han nationality	Primary school degree	Be married	Stockman	Right knee pain for more than 1 year, fever for 2 months, gibberish accompanied by headache and vomiting for 1 day
	8	48	Male	Han nationality	Junior high school degree	Be married	Stockman	Intermittent fever with back and leg pain, headache for 1 month, confusion with nausea and vomiting for 3 days
	9	49	Male	Han nationality	Junior high school degree	Be married	No apparent contact history	Fatigue, joint pain with poor speech, binaural hearing loss, limited mobility of both lower limbs for one and a half years
	10	44	Male	Han nationality	Junior high school degree	Be married	Stockman	Episodic convulsions for four days
	11	67	Male	Han nationality	Primary school degree	Be married	Stockman	Dizziness and left-sided limb weakness for five days
	12	63	Male	Han nationality	Primary school degree	Be married	Stockman	Intermittent fever for more than 20 days, left-sided limb weakness with speech perception for 4 days
	13	53	Male	Han nationality	Junior high school degree	Be married	Stockman	Discontinuous headache and dizziness for more than 10 days
	14	69	Male	Han nationality	Primary school degree	Be married	No apparent contact history	Gibberish for 1 week, limb convulsions twice during this week
	15	64	Male	Han nationality	Junior high school degree	Be married	Stockman	Low back pain for more than 40 days,limb convulsions for 4 days
