# Supplementary material for: Identification of potential miRNA biomarkers for neurobrucellosis diagnosis
Source: Front Physiol. 2025 Jun 23;16:1463597. doi: 10.3389/fphys.2025.1463597 (PMC12230071; doi:10.3389/fphys.2025.1463597)
Supplement: Supplementary file 8 [file Table5.XLSX]

## Sheet: Sheet1
miRNA	Gene
hsa-miR-576-5p	HOPX
hsa-miR-576-5p	SUMO2
hsa-miR-576-5p	CAPZA2
hsa-miR-576-5p	ATP6AP2
hsa-miR-576-5p	RDH11
hsa-miR-576-5p	VEGFA
hsa-miR-576-5p	NDFIP2
hsa-miR-576-5p	HPRT1
hsa-miR-576-5p	C21orf91
hsa-miR-576-5p	NEUROD1
hsa-miR-576-5p	MRPL50
hsa-miR-576-5p	EREG
hsa-miR-576-5p	HNF4G
hsa-miR-576-5p	NEGR1
hsa-miR-576-5p	ALDH18A1
hsa-miR-576-5p	SUGT1
hsa-miR-576-5p	ZC3H12C
hsa-miR-576-5p	C3orf33
hsa-miR-576-5p	PTPN12
hsa-miR-576-5p	CREB1
hsa-miR-576-5p	THAP5
hsa-miR-576-5p	BMP2
hsa-miR-576-5p	DNAJC8
hsa-miR-576-5p	CDKN1A
hsa-miR-576-5p	UBB
hsa-miR-576-5p	EFNA5
hsa-miR-576-5p	AGTPBP1
hsa-miR-576-5p	GLCE
hsa-miR-576-5p	CDCA4
hsa-miR-576-5p	ITGA1
hsa-miR-576-5p	PTBP2
hsa-miR-576-5p	C20orf194
hsa-miR-576-5p	MCFD2
hsa-miR-576-5p	TMEM30B
hsa-miR-576-5p	HLTF
hsa-miR-576-5p	DPY19L4
hsa-miR-576-5p	KIAA1614
hsa-miR-576-5p	SAMD8
hsa-miR-576-5p	PPP2R1B
hsa-miR-576-5p	ITGB8
hsa-miR-576-5p	ABCC12
hsa-miR-576-5p	ZHX1
hsa-miR-576-5p	PKM
hsa-miR-576-5p	DPF3
hsa-miR-576-5p	CRY2
hsa-miR-576-5p	MBNL1
hsa-miR-576-5p	CLDN12
hsa-miR-576-5p	TET1
hsa-miR-576-5p	STXBP5L
hsa-miR-576-5p	DCAF7
hsa-miR-576-5p	ANKFY1
hsa-miR-576-5p	RGMB
hsa-miR-576-5p	SUCO
hsa-miR-576-5p	VN1R1
hsa-miR-576-5p	ARHGAP31
hsa-miR-576-5p	C9orf170
hsa-miR-576-5p	KAT6A
hsa-miR-576-5p	NCKAP1
hsa-miR-576-5p	SOX1
hsa-miR-576-5p	ONECUT3
hsa-miR-576-5p	SLC16A1
hsa-miR-576-5p	RAC1
hsa-miR-576-5p	BICD2
hsa-miR-576-5p	DYNLL2
hsa-miR-576-5p	RALGAPA2
hsa-miR-576-5p	NPTX2
hsa-miR-576-5p	KITLG
hsa-miR-576-5p	TLX3
hsa-miR-576-5p	IGF1
hsa-miR-576-5p	GBA2
hsa-miR-576-5p	PPP1R11
hsa-miR-576-5p	SLC12A7
hsa-miR-576-5p	SERTAD4
hsa-miR-576-5p	JARID2
hsa-miR-576-5p	ABCD2
hsa-miR-576-5p	PNMA2
hsa-miR-576-5p	AAGAB
hsa-miR-576-5p	SMC5
hsa-miR-576-5p	IRF2BP2
hsa-miR-576-5p	LRPPRC
hsa-miR-576-5p	YOD1
hsa-miR-576-5p	ACVR2B
hsa-miR-576-5p	ZNF347
hsa-miR-576-5p	STX6
hsa-miR-576-5p	PHKA1
hsa-miR-576-5p	SMU1
hsa-miR-576-5p	DAPK2
hsa-miR-576-5p	FAM216A
hsa-miR-576-5p	ZNF71
hsa-miR-576-5p	ASNSD1
hsa-miR-576-5p	MRPL19
hsa-miR-576-5p	HLA-DRB5
hsa-miR-576-5p	SCN1A
hsa-miR-576-5p	ATIC

## Sheet: Sheet2
miRNA	Gene
hsa-miR-499a-5p	UBE2V2
hsa-miR-499a-5p	RAB5C
hsa-miR-499a-5p	INIP
hsa-miR-499a-5p	HNRNPC
hsa-miR-499a-5p	VAV3
hsa-miR-499a-5p	CDKN1A
hsa-miR-499a-5p	SOX6
hsa-miR-499a-5p	PDCD4
hsa-miR-499a-5p	WWC2
hsa-miR-499a-5p	SLC25A12
hsa-miR-499a-5p	EIF4A2
hsa-miR-499a-5p	ETS1
hsa-miR-499a-5p	MTDH
hsa-miR-499a-5p	PPP6C
hsa-miR-499a-5p	GXYLT1
hsa-miR-499a-5p	UBN2
hsa-miR-499a-5p	NRIP1
hsa-miR-499a-5p	TMEM178B
hsa-miR-499a-5p	CELF1
hsa-miR-499a-5p	FOXO4
